# Supplementary material for: The immunity of Meiwa kumquat against Xanthomonas citri is associated with a known susceptibility gene induced by a transcription activator-like effector
Source: PLoS Pathog. 2020 Sep 15;16(9):e1008886. doi: 10.1371/journal.ppat.1008886 (PMC7518600; doi:10.1371/journal.ppat.1008886)
Supplement: S3 Table — (XLSX) [file ppat.1008886.s013.xlsx]

## Sheet: S3A. Day 1
S3A Table. Relative gene expression in Meiwa kumquat inoculated with Xcc WT compared to Xcc pthA4:Tn5 at 1 DPI
Gene number	baseMean	log2FoldChange (Xcc WT/Xcc pthA4:kana)	lfcSE	stat	pvalue	padj
orange1.1t02243	591.822	9.70297	2.37136	-4.09172	NA	NA
Cs1g22720	25.6067	8.04943	2.97342	-2.70712	NA	NA
Cs2g20110	44.8274	7.88993	2.32502	-3.39349	NA	NA
Cs2g06420	175.7	7.63726	1.41713	-5.38925	7.07507e-08	6.33367e-06
Cs7g13280	15.2858	7.30501	3.90952	-1.86852	NA	NA
Cs7g01370	14.4814	7.22701	3.90967	-1.8485	0.0645304	0.257263
Cs1g01820	12.079	6.9654	3.91025	-1.78132	0.07486	0.281302
Cs6g07400	3727.23	6.93758	1.22127	-5.68061	1.34214e-08	1.53763e-06
Cs6g21100	39.2107	6.79117	1.93195	-3.51518	NA	NA
Cs9g16640	1585.82	6.76814	1.36406	-4.96177	NA	NA
orange1.1t01976	51.1558	6.59972	1.82097	-3.62429	0.000289759	0.00602576
Cs4g07070	18.0262	6.56735	2.30167	-2.85329	NA	NA
Cs1g25170	17.9541	6.56353	1.64569	-3.98833	6.65414e-05	0.0019288
Cs6g15810	8.65038	6.48393	3.91162	-1.65761	0.0973971	0.328589
orange1.1t01705	8.21053	6.40868	3.91188	-1.63826	0.101368	0.336241
Cs2g15080	7.87902	6.34554	1.68617	-3.76327	0.000167704	0.00404198
Cs4g16770	86.0584	6.33377	1.53152	-4.1356	3.54029e-05	0.00118979
Cs1g02750	39.2645	6.21681	2.82048	-2.20417	NA	NA
Cs9g14140	6.79733	6.13973	1.87963	-3.26645	0.00108905	0.0166233
Cs8g07520	24.6977	6.08633	3.86093	-1.57639	NA	NA
Cs4g06410	23.5609	6.0627	2.26678	-2.67459	NA	NA
Cs5g12350	10.8749	5.82922	3.91069	-1.49058	NA	NA
Cs8g15780	5.36358	5.80007	1.45249	-3.99319	6.51894e-05	0.00189819
orange1.1t05287	5.2782	5.77159	3.91472	-1.47433	0.140393	0.406171
orange1.1t00214	835.035	5.75977	1.45146	-3.96825	7.24038e-05	0.00207066
orange1.1t05046	4.83835	5.64614	3.91545	-1.44202	0.149297	0.418821
Cs7g01110	9.13304	5.57302	3.19926	-1.74197	0.0815137	0.29496
Cs5g06920	220.87	5.5711	1.67065	-3.33469	NA	NA
orange1.1t05657	4.56221	5.56728	1.54208	-3.61024	0.000305916	0.00630403
Cs2g31050	116.592	5.53949	1.08678	-5.09716	3.44787e-07	2.37854e-05
orange1.1t01124	8.63928	5.49401	1.68019	-3.26987	0.00107595	0.0164748
Cs5g27750	4.31666	5.48703	1.80106	-3.04656	0.00231474	0.0290015
Cs3g18780	4.27071	5.46617	3.9166	-1.39564	0.162823	0.438423
Cs5g28310	196.309	5.45774	1.7957	-3.03933	0.00237103	0.0294742
Cs3g07510	4.1359	5.41988	3.91692	-1.38371	0.166447	0.443772
Cs6g09970	4.11756	5.41919	1.55097	-3.49405	0.000475745	0.00880946
Cs9g10010	68.0841	5.40251	0.864433	-6.24977	4.11052e-10	6.93992e-08
Cs8g05910	262.03	5.39356	1.61245	-3.34495	NA	NA
Cs1g04960	3.99279	5.37424	1.93454	-2.77805	0.00546869	0.0533752
Cs2g21230	3.86899	5.3256	1.65378	-3.22026	0.00128073	0.0187882
Cs2g29790	7.53558	5.29003	2.97666	-1.77717	0.0755409	0.282632
orange1.1t05134	7.36919	5.26066	1.57162	-3.34728	0.000816098	0.0133001
Cs7g02520	3.66542	5.24593	3.91822	-1.33886	0.180617	0.462179
Cs2g06490	3.63175	5.2321	3.77666	-1.38538	0.165937	0.442988
Cs6g09930	26.973	5.22457	1.3692	-3.8158	0.000135745	0.00342871
Cs9g16370	13.1182	5.21159	3.37691	-1.5433	NA	NA
Cs1g20290	13.1577	5.20025	1.29072	-4.02896	5.60242e-05	0.00169277
orange1.1t02242	3.53762	5.19468	3.91863	-1.32564	0.18496	0.46806
Cs1g24940	3.44398	5.16205	1.78701	-2.88866	0.00386891	0.0421414
Cs5g16230	6.88256	5.15899	1.86093	-2.77226	0.00556682	0.054034
Cs7g16790	101.338	5.14031	1.34642	-3.81777	0.000134661	0.00341029
Cs3g14240	100.737	5.03332	1.43859	-3.49878	NA	NA
Cs1g22040	6.29739	5.02992	1.62928	-3.08721	0.00202044	0.0264721
Cs2g31040	6.18314	4.99732	3.91376	-1.27686	0.201652	0.489432
Cs3g16140	2.94765	4.936	2.23699	-2.20653	0.0273466	0.153184
Cs8g16980	11.042	4.92716	1.70802	-2.88472	0.00391763	0.0424969
Cs7g26360	5.88991	4.92521	3.91411	-1.25832	0.208276	0.497476
Cs3g24350	37.7317	4.90222	0.925286	-5.29806	1.1704e-07	9.75179e-06
Cs5g16220	26.6197	4.87035	1.20733	-4.03397	5.48425e-05	0.00166754
Cs5g06320	2.80454	4.8643	2.24187	-2.16975	0.0300255	NA
Cs8g15050	2.78572	4.85277	2.70719	-1.79255	0.0730454	NA
Cs7g05010	2.76036	4.84312	1.57178	-3.0813	0.00206099	NA
Cs1g02690	92.6092	4.82521	0.639736	-7.5425	4.61034e-14	1.97189e-11
Cs2g12700	14.867	4.76556	1.33186	-3.57814	0.000346052	0.00686646
orange1.1t01968	2.49248	4.69265	2.73906	-1.71323	0.0866699	NA
orange1.1t00799	259.134	4.69215	1.16623	-4.02336	5.73735e-05	0.00171591
Cs7g04300	60.6437	4.68905	1.64335	-2.85335	NA	NA
Cs5g10240	248.818	4.66787	1.47392	-3.16697	NA	NA
Cs7g02260	4.89774	4.65567	1.8466	-2.52122	0.011695	0.0882031
Cs5g10680	2.42117	4.65166	2.0477	-2.27165	0.0231075	NA
Cs9g18950	72.8174	4.64903	1.27285	-3.65245	0.000259754	0.00559646
Cs5g25530	2.40633	4.63516	2.06216	-2.24772	0.0245943	NA
Cs2g29780	62.2437	4.61384	1.77115	-2.60499	NA	NA
Cs8g10290	2.34587	4.60538	2.75769	-1.67001	0.0949172	NA
orange1.1t00730	4.7358	4.60405	2.04991	-2.24597	0.0247057	0.143225
Cs1g10680	4.59702	4.55709	2.04932	-2.22371	0.0261678	0.148614
orange1.1t03653	2.25529	4.54061	1.94243	-2.3376	0.0194082	NA
Cs9g12470	2.25049	4.53545	1.64513	-2.75689	0.00583537	NA
Cs1g19430	2.19925	4.51248	2.77854	-1.62405	0.104366	NA
Cs9g19260	2.19925	4.51248	2.77854	-1.62405	0.104366	NA
orange1.1t01704	2.19925	4.51248	2.77854	-1.62405	0.104366	NA
Cs1g06220	137.328	4.51182	1.03398	-4.36355	1.27969e-05	0.000529681
orange1.1t05047	2.1809	4.49844	1.70466	-2.6389	0.00831761	NA
Cs4g02530	20.4639	4.46643	2.49116	-1.79291	0.0729872	0.276966
Cs6g15110	8.07679	4.46231	1.53093	-2.91478	0.00355943	0.039715
Cs8g06680	2.10911	4.45352	2.10396	-2.11674	0.0342821	NA
Cs2g24105	2.1021	4.45264	1.83088	-2.43197	0.0150168	NA
Cs7g11330	2.12491	4.45077	1.84753	-2.40904	0.0159947	NA
Cs5g15470	24.0127	4.44358	1.76279	-2.52077	NA	NA
orange1.1t03264	2.08327	4.43701	2.16708	-2.04746	0.0406127	NA
Cs2g20230	175.386	4.41433	2.06607	-2.13659	NA	NA
orange1.1t03267	2.05263	4.41317	2.80203	-1.57499	0.115259	NA
Cs3g13290	2.05263	4.41317	2.80203	-1.57499	0.115259	NA
Cs3g26960	4.14934	4.40627	2.04919	-2.15025	0.0315356	0.16707
Cs2g06460	54.3725	4.3927	1.81088	-2.42572	NA	NA
Cs4g14590	4.05569	4.37424	1.71474	-2.55096	0.0107426	0.0835067
Cs6g02700	133.531	4.34139	1.27673	-3.40041	NA	NA
Cs3g15870	1.94367	4.33664	2.17704	-1.99198	0.0463729	NA
Cs4g04640	11.0296	4.3353	1.38485	-3.13052	0.00174498	0.0237523
Cs5g12900	1.92181	4.30825	1.68392	-2.55847	0.0105135	NA
Cs5g12270	1.90602	4.30651	2.82872	-1.52243	0.127903	NA
Cs6g06720	3.85484	4.29491	2.04862	-2.09649	0.036039	0.181482
Cs6g02480	32.1563	4.29157	0.809602	-5.30084	1.15268e-07	9.68806e-06
Cs4g19810	1.84301	4.26091	1.67201	-2.54837	0.0108227	NA
Cs2g15730	10.4506	4.25503	1.49525	-2.8457	0.00443133	0.0461774
Cs5g31030	225.606	4.24548	1.12186	-3.78431	0.000154134	0.00376474
Cs1g22750	1.80886	4.23638	1.83407	-2.30983	0.0208978	NA
orange1.1t00425	1.79354	4.22431	1.93739	-2.18041	0.0292267	NA
Cs2g10280	1.79705	4.22369	2.18898	-1.92953	0.0536655	NA
Cs1g25000	1.79004	4.21871	2.18887	-1.92735	0.0539366	NA
Cs5g29930	3.65782	4.21612	1.58969	-2.65217	0.0079976	0.0690268
Cs3g04540	8803.93	4.16402	1.10017	-3.78489	0.000153776	0.00376474
Cs1g10930	1.71522	4.15293	1.63306	-2.54304	0.0109893	NA
Cs2g07740	136.667	4.13573	1.00524	-4.11416	3.88587e-05	0.00128287
Cs8g20770	29.0864	4.13208	1.08208	-3.81865	0.000134185	0.00340272
Cs4g20440	3.4359	4.11917	1.96187	-2.09962	0.0357626	0.180804
Cs8g05940	1092.68	4.10799	1.09377	-3.75582	0.000172777	0.00413098
Cs8g04550	1.64693	4.10169	1.94227	-2.11181	0.0347032	NA
Cs7g02970	37.8621	4.09962	1.72349	-2.37867	NA	NA
Cs6g18670	1.63161	4.08527	2.31967	-1.76114	0.0782147	NA
Cs5g14710	1.6281	4.08251	2.31977	-1.75988	0.0784285	NA
Cs7g13530	9.36433	4.07437	1.28909	-3.16066	0.00157414	0.0219229
Cs2g31420	6.21288	4.07354	3.8701	-1.05257	0.29254	0.594076
Cs7g02540	3.31161	4.06526	1.7458	-2.32859	0.0198807	0.12517
Cs3g25900	3.29071	4.0559	1.96184	-2.06739	0.038697	0.189565
Cs1g09560	1.57211	4.02414	1.68146	-2.39324	0.0167003	NA
Cs7g13190	1527.66	4.01887	1.04296	-3.85333	0.000116521	0.00305543
Cs8g01950	1.55679	4.01284	1.7705	-2.2665	0.0234208	NA
Cs9g04900	1.55679	4.01284	1.7705	-2.2665	0.0234208	NA
Cs3g17000	29.2779	3.97666	1.02003	-3.89856	9.67668e-05	0.0026232
Cs9g08460	78.1566	3.96396	1.70171	-2.3294	NA	NA
orange1.1t00941	1.4968	3.96113	2.22217	-1.78255	0.0746596	NA
Cs2g06640	332.984	3.94672	1.40527	-2.80851	0.00497717	0.0498676
Cs7g11800	1.48898	3.94099	2.94501	-1.3382	0.180833	NA
Cs9g19360	14.0912	3.93789	2.18754	-1.80015	NA	NA
Cs9g07920	14.1407	3.93089	1.2947	-3.03614	0.00239629	0.0296983
Cs7g04380	1.46617	3.92896	2.93652	-1.33797	0.180907	NA
Cs5g25240	1.46617	3.92896	2.93652	-1.33797	0.180907	NA
Cs2g07730	1.46617	3.92896	2.93652	-1.33797	0.180907	NA
Cs6g05820	1.46617	3.92896	2.93652	-1.33797	0.180907	NA
Cs5g28720	1.46617	3.92896	2.93652	-1.33797	0.180907	NA
Cs4g15210	1.46617	3.92896	2.93652	-1.33797	0.180907	NA
Cs2g19520	1.46617	3.92896	2.93652	-1.33797	0.180907	NA
Cs1g05770	36.7301	3.92223	1.67856	-2.33666	0.0194567	0.123528
Cs5g02790	38.8881	3.89902	0.685062	-5.69149	1.25934e-08	1.4514e-06
Cs7g04880	1.44782	3.89875	1.86362	-2.09203	0.0364359	NA
Cs5g17860	1.44782	3.89875	1.86362	-2.09203	0.0364359	NA
orange1.1t03003	1.44431	3.895	1.76298	-2.20932	0.0271523	NA
Cs5g25760	370.761	3.88109	1.11586	-3.47811	0.000504963	0.00927278
Cs9g01250	115.608	3.87659	1.65278	-2.3455	NA	NA
Cs7g07570	69.4307	3.87555	1.43168	-2.707	0.00678944	0.0612929
Cs1g01130	1.41146	3.86886	2.18841	-1.76789	0.0770801	NA
Cs8g01130	5.36508	3.85532	1.68523	-2.28771	0.0221543	0.133418
Cs6g14370	10.8071	3.8472	1.4658	-2.62464	0.008674	0.0730628
orange1.1t01307	42.9076	3.84582	1.6269	-2.36389	0.018084	0.117948
Cs2g09310	61.5973	3.84329	0.826205	-4.65174	3.29147e-06	0.000167983
Cs4g13200	1.36901	3.83429	1.85562	-2.06631	0.0387992	NA
Cs6g12790	5.31532	3.8308	1.41167	-2.71366	0.00665437	0.060442
orange1.1t00506	7.95208	3.83054	1.5237	-2.51397	0.011938	0.0894819
Cs1g24210	2.82628	3.8253	2.05091	-1.86518	0.0621568	NA
Cs6g10580	5.21846	3.81272	1.68298	-2.26546	0.0234847	0.138144
Cs8g03880	1.35019	3.81261	2.24573	-1.69772	0.0895616	NA
Cs2g03340	15.6995	3.79696	1.15727	-3.28097	0.0010345	0.0159671
Cs2g25450	46.4684	3.78367	0.747175	-5.06396	4.10626e-07	2.80787e-05
orange1.1t03686	1.31955	3.77736	2.98615	-1.26496	0.205886	NA
Cs6g11920	1.31955	3.77736	2.98615	-1.26496	0.205886	NA
Cs3g24660	1.31955	3.77736	2.98615	-1.26496	0.205886	NA
Cs3g27810	201.729	3.76724	1.30102	-2.8956	0.00378439	0.041456
Cs8g15850	47.6424	3.74506	1.47526	-2.53857	0.0111308	0.0851149
orange1.1t01576	125.191	3.7444	1.23988	-3.01998	0.0025279	0.0307745
orange1.1t01039	2.66836	3.73177	1.48421	-2.51431	0.0119266	NA
Cs8g20130	175.944	3.72543	1.26197	-2.95206	0.00315657	0.0362065
Cs6g21080	59.4891	3.72323	1.5842	-2.35023	NA	NA
Cs6g15830	7.40787	3.72024	1.33512	-2.78644	0.00532906	0.0525184
Cs3g24920	1.25654	3.7014	1.7541	-2.11014	0.0348462	NA
Cs7g25910	1.25654	3.7014	1.7541	-2.11014	0.0348462	NA
Cs7g13290	156.048	3.69783	1.22066	-3.02936	NA	NA
Cs3g11760	1998.32	3.68945	0.786027	-4.69379	2.68189e-06	0.000142987
Cs6g08900	7.33209	3.68866	1.67438	-2.203	0.027595	0.154216
Cs8g13440	4.84068	3.68557	1.53357	-2.40327	0.0162494	0.109545
Cs5g03020	1.2259	3.67334	1.87276	-1.96146	0.0498258	NA
orange1.1t01493	1.20708	3.65424	1.97379	-1.85138	0.0641149	NA
Cs7g11480	1.20708	3.65424	1.97379	-1.85138	0.0641149	NA
Cs5g29900	1.21058	3.65401	2.27629	-1.60525	0.10844	NA
orange1.1t01623	311.656	3.64077	1.35074	-2.69538	0.00703075	0.0629107
Cs7g18580	82.5477	3.63493	0.737617	-4.92794	8.31005e-07	5.22691e-05
Cs9g01770	1.19176	3.63332	2.39366	-1.51789	0.129042	NA
orange1.1t03428	1.18825	3.62965	2.39401	-1.51614	0.129484	NA
Cs6g16880	2.48839	3.62271	1.62182	-2.23374	0.0255003	NA
orange1.1t02305	6.97061	3.61755	1.11652	-3.24001	0.00119524	0.0178042
Cs3g10660	2.46173	3.61293	1.64327	-2.19862	0.0279048	NA
Cs2g17770	4.62226	3.61116	1.84899	-1.95305	0.050814	0.222505
Cs5g08530	1.17293	3.60791	3.04644	-1.1843	0.236294	NA
Cs8g15110	1.17293	3.60791	3.04644	-1.1843	0.236294	NA
Cs5g13550	1.17293	3.60791	3.04644	-1.1843	0.236294	NA
Cs4g05400	1.17293	3.60791	3.04644	-1.1843	0.236294	NA
Cs2g15720	9.0526	3.59132	1.11222	-3.22897	0.00124236	0.0183405
orange1.1t01981	362.422	3.58727	0.958892	-3.74106	0.000183245	0.00433816
Cs2g20530	2.41659	3.57925	1.95966	-1.82647	0.0677793	NA
Cs9g16575	9.10574	3.57123	1.70641	-2.09284	0.0363637	0.182596
Cs4g16055	2.39426	3.56523	2.05341	-1.73624	0.0825206	NA
Cs9g18830	2.40655	3.55995	1.49662	-2.37866	0.0173759	NA
Cs5g28280	245.362	3.55959	1.35482	-2.62735	NA	NA
Cs6g09950	4022.66	3.55503	1.51369	-2.34859	NA	NA
Cs4g08390	1.13927	3.55323	2.42142	-1.46741	0.142264	NA
Cs5g13440	2.37894	3.55273	2.40483	-1.47733	0.139587	NA
Cs8g02370	2.37894	3.55273	2.40483	-1.47733	0.139587	NA
Cs2g27760	15.5604	3.55037	0.930925	-3.81381	0.000136839	0.00345181
orange1.1t01140	1.12875	3.53768	1.87758	-1.88416	0.0595428	NA
Cs7g24020	8.72825	3.53743	1.3419	-2.63614	0.0083856	0.0715099
Cs9g14150	2.33874	3.53129	1.54198	-2.2901	0.0220154	NA
Cs3g06960	1.11694	3.52601	1.9026	-1.85325	0.0638459	NA
Cs4g07040	221.42	3.51403	1.29178	-2.72029	NA	NA
Cs3g09050	1.10291	3.51217	2.31432	-1.51758	0.12912	NA
Cs1g19920	2.27971	3.49498	1.72329	-2.02808	0.0425519	NA
Cs9g17390	2.27621	3.49307	1.72295	-2.02737	0.0426241	NA
Cs2g12300	1.08279	3.48923	2.27246	-1.53544	0.124676	NA
Cs5g30850	429.189	3.48886	0.988622	-3.52901	NA	NA
Cs1g03580	1.07929	3.48811	1.89966	-1.83617	0.066332	NA
Cs3g15890	2.27828	3.48765	1.90435	-1.83141	0.0670388	NA
Cs3g18120	1.07578	3.48465	1.89944	-1.83457	0.0665694	NA
Cs3g25690	12.6652	3.47018	1.16286	-2.98417	0.00284348	0.0336169
Cs5g25710	1.06397	3.46742	2.31752	-1.49618	0.134607	NA
Cs2g24050	1.06397	3.46742	2.31752	-1.49618	0.134607	NA
Cs2g17340	1.06046	3.46726	1.99529	-1.73772	0.0822595	NA
Cs4g18100	1.06046	3.46726	1.99529	-1.73772	0.0822595	NA
orange1.1t00465	1.05695	3.45942	2.31821	-1.49228	0.135625	NA
Cs2g25740	1.05695	3.45942	2.31821	-1.49228	0.135625	NA
Cs4g05040	1.05695	3.45942	2.31821	-1.49228	0.135625	NA
orange1.1t05946	6.27657	3.45719	1.18145	-2.92624	0.0034309	0.0387144
Cs3g09830	1.04514	3.44432	2.43304	-1.41564	0.15688	NA
Cs3g22540	1.04514	3.44432	2.43304	-1.41564	0.15688	NA
Cs1g11620	1.04514	3.44432	2.43304	-1.41564	0.15688	NA
Cs5g07130	1.04514	3.44432	2.43304	-1.41564	0.15688	NA
Cs2g14770	1.04514	3.44432	2.43304	-1.41564	0.15688	NA
Cs9g14440	2.2167	3.44055	1.50234	-2.29012	0.0220142	NA
Cs3g26950	1.04164	3.44019	2.43356	-1.41365	0.157466	NA
Cs9g17250	703.291	3.4397	1.44748	-2.37634	NA	NA
Cs9g18910	68.0283	3.43051	0.763264	-4.49452	6.97264e-06	0.000321828
Cs8g17810	523.669	3.4233	0.956176	-3.5802	0.000343335	0.00684075
Cs7g09530	1.02632	3.4158	3.12127	-1.09436	0.273795	NA
orange1.1t00045	1.02632	3.4158	3.12127	-1.09436	0.273795	NA
Cs5g26230	1.02632	3.4158	3.12127	-1.09436	0.273795	NA
Cs2g21745	1.02632	3.4158	3.12127	-1.09436	0.273795	NA
Cs1g22530	1.02632	3.4158	3.12127	-1.09436	0.273795	NA
Cs4g03420	1.02632	3.4158	3.12127	-1.09436	0.273795	NA
Cs7g21080	1.02632	3.4158	3.12127	-1.09436	0.273795	NA
Cs5g12290	1.02632	3.4158	3.12127	-1.09436	0.273795	NA
Cs5g17010	1.02632	3.4158	3.12127	-1.09436	0.273795	NA
Cs1g26090	1.02632	3.4158	3.12127	-1.09436	0.273795	NA
Cs5g14070	1.02632	3.4158	3.12127	-1.09436	0.273795	NA
Cs9g03330	1.02632	3.4158	3.12127	-1.09436	0.273795	NA
Cs7g04160	1.02632	3.4158	3.12127	-1.09436	0.273795	NA
Cs6g07220	4.00914	3.41224	3.87597	-0.880359	0.378665	0.672154
Cs2g02180	1160.46	3.40132	0.665974	-5.10728	3.26832e-07	2.28892e-05
Cs1g06560	2.14266	3.39933	1.67077	-2.03458	0.0418927	NA
orange1.1t04131	18.1539	3.3976	1.03848	-3.2717	0.00106905	0.0163951
Cs4g04910	51.8811	3.38849	0.940721	-3.60202	NA	NA
Cs5g28480	98.6398	3.38254	1.14049	-2.96587	NA	NA
orange1.1t01324	2.13483	3.37346	1.81929	-1.85427	0.0637007	NA
Cs7g05920	112.693	3.3713	1.61746	-2.08431	NA	NA
Cs1g23580	2.1221	3.36731	1.97642	-1.70374	0.0884302	NA
Cs6g18160	2.08013	3.34711	2.4258	-1.3798	0.16765	NA
Cs6g10230	2.09722	3.3464	1.59935	-2.09235	0.0364071	NA
Cs6g21150	7.74537	3.34336	1.28273	-2.60644	0.00914883	0.0756065
Cs7g30520	2.0854	3.33891	1.53415	-2.17639	0.0295264	NA
Cs9g02910	0.97032	3.31906	2.02824	-1.63642	0.101751	NA
Cs6g15360	43.911	3.31526	1.59738	-2.07544	NA	NA
Cs5g06930	0.966814	3.31416	1.94493	-1.704	0.0883807	NA
orange1.1t05560	1090.81	3.30423	1.55244	-2.12841	NA	NA
Cs9g17670	58.6038	3.3017	0.771248	-4.28098	1.86071e-05	0.000713409
Cs1g21840	9.38592	3.30112	1.24548	-2.65048	0.00803775	0.0693112
Cs2g21940	45.2056	3.29845	0.972197	-3.39278	NA	NA
orange1.1t04416	0.947988	3.29258	1.88534	-1.74641	0.0807393	NA
Cs3g13510	2.00738	3.29074	1.63363	-2.01437	0.0439706	NA
Cs5g07810	0.944482	3.28875	1.94394	-1.6918	0.0906844	NA
Cs7g24730	482.006	3.286	1.30207	-2.52368	0.0116135	0.0878291
Cs3g09160	0.940976	3.28408	2.37103	-1.38508	0.166026	NA
Cs1g01110	0.940976	3.28408	2.37103	-1.38508	0.166026	NA
Cs8g10470	89.6725	3.28077	1.26413	-2.59528	0.00945143	0.0771139
orange1.1t03302	13.1703	3.28034	1.31897	-2.48706	0.0128805	0.0940126
Cs4g14000	0.936176	3.27761	2.34373	-1.39846	0.161976	NA
Cs7g30690	0.932669	3.27499	1.9434	-1.68519	0.0919521	NA
Cs7g31990	18.6071	3.27432	1.21445	-2.69613	0.00701505	0.0627994
Cs5g20390	0.929163	3.27106	1.9433	-1.68325	0.0923276	NA
Cs8g04940	84.0892	3.27033	0.667664	-4.89816	9.67387e-07	5.98691e-05
Cs2g10410	1.97324	3.26515	1.80342	-1.81053	0.0702131	NA
Cs5g14040	1.96765	3.26513	1.80403	-1.80991	0.070309	NA
Cs7g22690	0.925657	3.26409	2.34544	-1.39168	0.16402	NA
Cs2g17140	0.925657	3.26409	2.34544	-1.39168	0.16402	NA
Cs6g17580	20.1203	3.25663	1.26104	-2.58249	0.00980894	0.0788278
Cs1g06640	5.50185	3.25422	1.28225	-2.53789	0.0111522	0.085232
Cs8g12200	0.91735	3.25278	2.3746	-1.36982	0.170742	NA
Cs1g05835	0.91735	3.25278	2.3746	-1.36982	0.170742	NA
Cs7g13320	135.191	3.25167	0.958476	-3.39254	0.000692466	0.0116707
orange1.1t00075	1.94883	3.24751	2.0621	-1.57486	0.11529	NA
Cs1g21200	0.910338	3.24362	2.37581	-1.36527	0.172168	NA
Cs1g21860	14.7373	3.24315	0.748089	-4.33524	1.456e-05	0.000591166
Cs4g19070	1.93351	3.23214	2.43806	-1.3257	0.18494	NA
Cs5g06410	1.93126	3.23213	2.43856	-1.32543	0.18503	NA
orange1.1t05348	0.898525	3.22655	2.4856	-1.2981	0.194254	NA
Cs5g08870	0.898525	3.22655	2.4856	-1.2981	0.194254	NA
Cs5g28660	0.898525	3.22655	2.4856	-1.2981	0.194254	NA
orange1.1t03641	0.895019	3.22182	2.48639	-1.29578	0.195051	NA
Cs1g18730	0.895019	3.22182	2.48639	-1.29578	0.195051	NA
Cs5g15090	23.1315	3.20777	2.25598	-1.42189	NA	NA
Cs5g23210	5.33342	3.19931	1.07633	-2.97243	0.00295456	0.0346324
Cs8g11010	0.8797	3.19405	3.21677	-0.992937	0.320741	NA
Cs2g27260	0.8797	3.19405	3.21677	-0.992937	0.320741	NA
Cs2g29440	0.8797	3.19405	3.21677	-0.992937	0.320741	NA
orange1.1t02994	0.8797	3.19405	3.21677	-0.992937	0.320741	NA
Cs6g21450	0.8797	3.19405	3.21677	-0.992937	0.320741	NA
Cs1g26300	0.8797	3.19405	3.21677	-0.992937	0.320741	NA
Cs4g16990	0.8797	3.19405	3.21677	-0.992937	0.320741	NA
Cs5g07980	0.8797	3.19405	3.21677	-0.992937	0.320741	NA
Cs7g03130	1.88932	3.19191	1.55529	-2.05229	0.040141	NA
Cs2g10220	937.938	3.18494	0.93667	-3.40028	0.000673164	0.0114167
Cs2g30110	17.6527	3.18363	1.32828	-2.3968	NA	NA
Cs7g03120	1.86699	3.17698	1.64657	-1.92946	0.0536744	NA
Cs7g31580	1.86475	3.17698	1.64682	-1.92916	0.0537106	NA
Cs5g13040	22.6656	3.17009	0.990159	-3.20159	0.00136669	0.0197151
Cs1g25115	10.5599	3.16358	1.3958	-2.2665	0.0234209	0.13798
Cs5g02310	19.1089	3.15371	1.93295	-1.63155	0.102774	0.339056
orange1.1t00206	12.0505	3.14487	0.939991	-3.34564	0.000820941	0.0133677
Cs1g23170	1967.02	3.14352	1.22007	-2.57652	0.00998015	0.079611
Cs5g31400	1.82662	3.14273	1.80251	-1.74353	0.0812413	NA
Cs5g04910	6.86922	3.14232	1.00792	-3.11764	0.00182306	0.0245718
Cs7g25760	17.0063	3.13314	1.14546	-2.73528	0.00623274	0.0578965
Cs4g11890	81.4574	3.12969	1.45619	-2.14924	NA	NA
Cs7g27070	1.80347	3.12644	2.06704	-1.51252	0.130402	NA
Cs2g28940	49.4282	3.12419	0.546418	-5.71759	1.08048e-08	1.26805e-06
Cs5g01530	3.35443	3.10947	1.40621	-2.21124	0.0270189	0.152101
orange1.1t00346	1.79248	3.1072	2.45072	-1.26787	0.204844	NA
Cs1g04920	3.43834	3.10504	3.87298	-0.801719	0.422715	0.70717
Cs1g18230	28.5716	3.10194	1.14286	-2.71419	0.0066439	0.060404
Cs7g05540	44.9357	3.09208	0.998027	-3.09819	NA	NA
orange1.1t00563	1.77413	3.07764	1.68245	-1.82926	0.0673603	NA
Cs7g28120	0.816691	3.07058	2.44678	-1.25495	0.209497	NA
Cs5g16580	3.24018	3.06494	1.52577	-2.00879	0.0445594	0.206366
orange1.1t04936	0.808384	3.05833	2.54159	-1.20331	0.228855	NA
Cs2g19560	24.2689	3.05747	1.11395	-2.74472	0.00605632	0.0568395
Cs3g11070	0.804878	3.05008	2.07742	-1.46821	0.142048	NA
Cs2g22310	0.804878	3.05008	2.07742	-1.46821	0.142048	NA
Cs7g19270	11.3051	3.04854	1.22648	-2.48559	0.0129336	0.0942573
Cs4g07370	0.797865	3.04067	2.07784	-1.46338	0.143363	NA
Cs1g02580	12.8523	3.03878	0.948463	-3.20389	0.00135582	0.0196799
Cs8g09900	0.794359	3.03701	2.54571	-1.19299	0.232873	NA
orange1.1t04447	0.794359	3.03701	2.54571	-1.19299	0.232873	NA
Cs8g16490	0.789559	3.02917	2.45333	-1.23472	0.216934	NA
Cs3g13520	0.789559	3.02917	2.45333	-1.23472	0.216934	NA
Cs1g24590	0.789559	3.02917	2.45333	-1.23472	0.216934	NA
orange1.1t05247	0.789559	3.02917	2.45333	-1.23472	0.216934	NA
Cs5g06350	16.0151	3.02804	0.622614	-4.86343	1.1537e-06	6.87467e-05
Cs3g25880	0.786053	3.02419	2.01829	-1.49839	0.134032	NA
Cs4g16040	1.68974	3.02223	1.71827	-1.75888	0.0785972	NA
Cs2g26075	0.782546	3.01958	2.01846	-1.49598	0.134658	NA
Cs5g01630	3.20989	3.01879	1.61074	-1.87416	0.0609084	0.248475
Cs3g11300	9.63905	3.01671	1.41563	-2.131	0.0330892	0.172377
orange1.1t04705	1.68399	3.01564	1.91957	-1.571	0.116183	NA
Cs2g22180	6.38322	3.01102	1.11062	-2.71112	0.00670563	0.0607929
Cs7g08260	136.93	3.01095	1.17051	-2.57234	0.0101013	0.0799887
Cs6g03830	32.1729	3.01092	1.01845	-2.95639	0.00311263	0.0358921
Cs6g08500	2562.15	3.0078	0.57903	-5.19454	2.05224e-07	1.54294e-05
Cs5g03750	0.767227	2.99795	2.07969	-1.44153	0.149434	NA
Cs7g20040	0.767227	2.99795	2.07969	-1.44153	0.149434	NA
Cs1g18110	106.39	2.98717	1.02755	-2.90708	0.00364821	0.040471
Cs4g12480	1.66517	2.97078	2.0859	-1.42422	0.154383	NA
Cs4g13910	1.64028	2.97036	2.46844	-1.20333	0.228847	NA
Cs8g09340	0.751908	2.96963	2.55905	-1.16044	0.245869	NA
Cs7g08100	0.751908	2.96963	2.55905	-1.16044	0.245869	NA
Cs6g09870	0.748402	2.96406	2.56027	-1.15771	0.246981	NA
orange1.1t05321	0.748402	2.96406	2.56027	-1.15771	0.246981	NA
Cs1g18570	0.748402	2.96406	2.56027	-1.15771	0.246981	NA
Cs7g07240	15.3496	2.96372	1.20404	-2.46148	0.0138364	0.0987487
Cs3g16880	3.03579	2.96358	1.66185	-1.7833	0.0745381	0.28055
Cs9g01750	236.374	2.95979	0.504573	-5.86593	4.46629e-09	5.88785e-07
Cs2g24730	26.2549	2.95688	1.72047	-1.71864	NA	NA
Cs9g06700	6.03744	2.95547	1.59216	-1.85627	0.0634153	0.254858
Cs1g25530	41.1917	2.9516	0.700191	-4.21543	2.49307e-05	0.000900266
orange1.1t03616	1.63933	2.94375	1.6924	-1.73939	0.081966	NA
Cs7g17540	4.54464	2.93615	1.12786	-2.6033	0.00923301	0.0759435
orange1.1t05017	1.62193	2.93544	1.73158	-1.69523	0.090031	NA
Cs5g04960	0.733083	2.93179	3.34328	-0.876922	0.380529	NA
Cs8g03840	0.733083	2.93179	3.34328	-0.876922	0.380529	NA
Cs7g23270	0.733083	2.93179	3.34328	-0.876922	0.380529	NA
Cs4g13780	0.733083	2.93179	3.34328	-0.876922	0.380529	NA
Cs4g04670	0.733083	2.93179	3.34328	-0.876922	0.380529	NA
Cs5g26810	0.733083	2.93179	3.34328	-0.876922	0.380529	NA
Cs4g17980	0.733083	2.93179	3.34328	-0.876922	0.380529	NA
orange1.1t03680	0.733083	2.93179	3.34328	-0.876922	0.380529	NA
Cs3g22690	0.733083	2.93179	3.34328	-0.876922	0.380529	NA
Cs5g28750	0.733083	2.93179	3.34328	-0.876922	0.380529	NA
Cs1g18030	0.733083	2.93179	3.34328	-0.876922	0.380529	NA
orange1.1t03881	0.733083	2.93179	3.34328	-0.876922	0.380529	NA
orange1.1t01615	0.733083	2.93179	3.34328	-0.876922	0.380529	NA
orange1.1t02697	0.733083	2.93179	3.34328	-0.876922	0.380529	NA
Cs7g06480	0.733083	2.93179	3.34328	-0.876922	0.380529	NA
Cs5g24390	0.733083	2.93179	3.34328	-0.876922	0.380529	NA
Cs2g18150	0.733083	2.93179	3.34328	-0.876922	0.380529	NA
Cs7g24710	0.733083	2.93179	3.34328	-0.876922	0.380529	NA
orange1.1t05263	0.733083	2.93179	3.34328	-0.876922	0.380529	NA
Cs8g04470	0.733083	2.93179	3.34328	-0.876922	0.380529	NA
Cs1g02370	153.016	2.92917	0.555402	-5.27397	1.33507e-07	1.08557e-05
Cs2g20240	1.60086	2.92084	1.68911	-1.72922	0.0837705	NA
Cs1g24770	2.98954	2.91826	1.84492	-1.58178	0.113699	0.360108
Cs3g05810	15.0237	2.90961	0.874839	-3.32589	0.000881375	0.014172
Cs1g03040	3.01731	2.90941	2.00392	-1.45186	0.146541	0.415142
Cs1g09040	8.95015	2.90784	1.35123	-2.152	0.0313977	0.166799
Cs5g14140	1.58333	2.90746	1.93419	-1.50319	0.132789	NA
Cs8g10180	352.911	2.90335	0.370691	-7.83228	4.79106e-15	2.49226e-12
Cs5g26290	5.9054	2.89742	1.44157	-2.00991	0.0444407	0.206009
Cs5g01270	44.1527	2.89219	0.775783	-3.7281	0.000192933	0.004512
Cs4g18540	40.8748	2.8879	0.968418	-2.98208	0.00286296	0.0337643
Cs3g21560	24.7863	2.88608	0.979457	-2.94661	0.00321279	0.0367201
Cs1g25570	7.40101	2.88289	0.904798	-3.18622	0.00144143	0.0205353
Cs6g16020	1.54438	2.87785	1.7224	-1.67083	0.0947548	NA
Cs4g19080	11.7553	2.87715	1.06037	-2.71335	0.00666069	0.0604709
Cs5g13030	2.87386	2.87493	1.90921	-1.50582	0.132114	NA
Cs3g13040	5.78843	2.87291	1.2383	-2.32003	0.0203391	0.126729
Cs4g02970	11.522	2.86947	1.3254	-2.16498	0.030389	0.163745
Cs9g06870	136.395	2.86567	1.16826	-2.45293	0.0141697	0.100156
Cs8g10300	4.30325	2.86328	1.26891	-2.25648	0.0240404	0.140341
Cs7g17760	1.5278	2.86093	1.80531	-1.58473	0.113027	NA
Cs7g12660	1.52205	2.85435	1.97942	-1.44201	0.149299	NA
Cs5g13790	2.88091	2.84603	1.37185	-2.0746	0.038024	NA
Cs5g12400	1.51456	2.83899	2.078	-1.36621	0.171872	NA
Cs9g16570	1.50898	2.83897	2.07925	-1.36539	0.172132	NA
Cs8g20960	2.84404	2.83563	2.09359	-1.35443	0.175598	NA
Cs2g26720	4.27949	2.83177	1.1136	-2.54289	0.0109939	0.0845871
Cs5g15530	56.1686	2.82031	0.582175	-4.84443	1.26976e-06	7.45094e-05
Cs2g06950	934.734	2.81909	1.00286	-2.81105	NA	NA
Cs8g09000	12.7628	2.81684	1.28354	-2.19458	0.0281938	0.156382
Cs2g15810	2.82651	2.81299	1.41033	-1.99457	0.0460901	NA
orange1.1t04891	2.8021	2.8123	1.38166	-2.03545	0.0418058	NA
Cs9g05630	56.981	2.79183	0.852761	-3.27387	0.00106086	0.0163087
Cs4g20350	16.427	2.78588	0.90938	-3.0635	0.00218767	0.0279096
Cs7g04900	31.6076	2.7828	0.862399	-3.22681	0.00125177	0.0184337
orange1.1t03403	11.0874	2.77987	0.906586	-3.0663	0.00216724	0.0277901
Cs5g11130	1349.14	2.76933	1.01518	-2.72792	0.00637352	0.0586944
orange1.1t02260	0.661768	2.76886	3.43623	-0.805785	0.420367	NA
Cs1g17540	0.661768	2.76886	3.43623	-0.805785	0.420367	NA
orange1.1t01482	0.661768	2.76886	3.43623	-0.805785	0.420367	NA
Cs3g07310	4.05243	2.76408	1.24445	-2.22113	0.026342	0.149281
orange1.1t02390	1.45649	2.76101	1.73689	-1.58963	0.111919	NA
Cs5g24520	14004.9	2.75962	0.489419	-5.63856	1.71475e-08	1.88593e-06
Cs6g08110	0.658261	2.75744	2.64076	-1.04418	0.2964	NA
Cs5g07330	0.658261	2.75744	2.64076	-1.04418	0.2964	NA
Cs5g31010	4.02533	2.75258	1.2265	-2.24426	0.0248155	0.143618
Cs4g12450	1732.59	2.75215	0.772301	-3.56357	0.000365849	0.00721466
Cs3g27750	13.4771	2.75183	0.949113	-2.89937	0.0037391	0.0411237
Cs5g22770	0.651249	2.74458	2.64406	-1.03802	0.299262	NA
orange1.1t02890	0.651249	2.74458	2.64406	-1.03802	0.299262	NA
Cs7g24810	263.423	2.74458	0.48514	-5.65729	1.53782e-08	1.72084e-06
Cs7g04410	60.4381	2.74315	0.859985	-3.18977	NA	NA
Cs1g04890	10.7422	2.74313	0.838645	-3.2709	0.00107204	0.016428
Cs2g10470	1.43974	2.74252	1.64033	-1.67193	0.0945388	NA
Cs7g13360	34.6837	2.7383	0.581237	-4.71116	2.46311e-06	0.00013392
orange1.1t05475	1.43273	2.73697	1.69906	-1.61087	0.107208	NA
Cs9g19000	4.01145	2.73547	1.71285	-1.59703	0.11026	0.353636
Cs1g01490	1.42442	2.72999	1.69784	-1.60792	0.107853	NA
Cs5g17540	0.642942	2.72866	2.64794	-1.03048	0.302783	NA
Cs8g11430	0.642942	2.72866	2.64794	-1.03048	0.302783	NA
Cs3g12935	0.642942	2.72866	2.64794	-1.03048	0.302783	NA
Cs5g03300	4.05312	2.72516	1.20523	-2.26112	0.0237517	0.139041
Cs1g04650	352.27	2.72339	1.34761	-2.02091	NA	NA
Cs5g06340	0.639436	2.72002	2.16411	-1.25688	0.208798	NA
orange1.1t05488	0.639436	2.72002	2.16411	-1.25688	0.208798	NA
orange1.1t00364	0.639436	2.72002	2.16411	-1.25688	0.208798	NA
Cs2g10270	0.639436	2.72002	2.16411	-1.25688	0.208798	NA
orange1.1t05669	0.639436	2.72002	2.16411	-1.25688	0.208798	NA
Cs8g18800	7.8777	2.71951	1.33758	-2.03316	0.0420363	0.199919
Cs4g16640	2.63792	2.71671	1.42491	-1.90658	0.0565744	NA
Cs2g28520	0.63593	2.71432	2.16479	-1.25385	0.209896	NA
Cs7g08330	2.62277	2.70957	1.81396	-1.49373	0.135246	NA
Cs5g19070	0.632424	2.70904	2.65321	-1.02104	0.307234	NA
Cs5g03136	0.632424	2.70904	2.65321	-1.02104	0.307234	NA
Cs6g18350	0.632424	2.70904	2.65321	-1.02104	0.307234	NA
Cs8g02410	0.632424	2.70904	2.65321	-1.02104	0.307234	NA
Cs4g06320	2.59945	2.70851	1.85137	-1.46298	0.143473	NA
Cs7g03100	2.59594	2.70704	1.65056	-1.64008	0.100989	NA
Cs5g06430	10.4722	2.70504	1.29086	-2.09552	0.0361244	0.181822
Cs8g09930	1.393	2.70421	1.94356	-1.39137	0.164114	NA
Cs7g10840	1.393	2.70421	1.94356	-1.39137	0.164114	NA
Cs8g10200	1.39075	2.7042	1.94412	-1.39096	0.164236	NA
Cs7g23770	2.57712	2.69635	1.74041	-1.54926	0.121319	NA
Cs3g12140	2.60378	2.69599	1.54903	-1.74044	0.0817816	NA
Cs6g15010	1.38119	2.69588	1.80979	-1.48961	0.136327	NA
Cs6g14960	2.60728	2.69443	1.68885	-1.59542	0.110618	NA
orange1.1t03344	0.624117	2.69295	2.58903	-1.04014	0.298277	NA
Cs3g21520	0.624117	2.69295	2.58903	-1.04014	0.298277	NA
Cs2g13780	0.624117	2.69295	2.58903	-1.04014	0.298277	NA
Cs2g25560	24.9588	2.69252	0.778058	-3.46056	0.000539051	0.00973205
Cs6g10660	139.991	2.68942	0.441766	-6.08787	1.14421e-09	1.7618e-07
Cs3g16340	0.620611	2.68846	2.16773	-1.24022	0.214894	NA
Cs5g10750	0.620611	2.68846	2.16773	-1.24022	0.214894	NA
Cs9g03110	2.63523	2.68807	1.78815	-1.50326	0.132771	NA
Cs8g06960	7.789	2.6831	1.19858	-2.23857	0.0251841	0.144847
Cs7g02340	50.752	2.68119	0.890973	-3.00928	NA	NA
Cs4g09480	0.617105	2.67982	2.59256	-1.03366	0.301297	NA
Cs9g17430	0.617105	2.67982	2.59256	-1.03366	0.301297	NA
Cs8g17060	0.617105	2.67982	2.59256	-1.03366	0.301297	NA
Cs5g34050	0.617105	2.67982	2.59256	-1.03366	0.301297	NA
Cs8g03870	0.617105	2.67982	2.59256	-1.03366	0.301297	NA
Cs5g28860	0.617105	2.67982	2.59256	-1.03366	0.301297	NA
Cs7g19050	0.617105	2.67982	2.59256	-1.03366	0.301297	NA
Cs8g16210	0.617105	2.67982	2.59256	-1.03366	0.301297	NA
Cs3g14430	1.37145	2.67552	2.08777	-1.28152	0.200011	NA
Cs8g03105	12.9736	2.67338	1.19428	-2.2385	0.0251885	0.144847
Cs5g01880	1.36795	2.6721	2.08762	-1.27997	0.200555	NA
Cs5g11560	86.1696	2.66916	0.760794	-3.50838	0.000450838	0.00849049
Cs5g28710	4841.43	2.66271	1.14093	-2.33381	0.0196056	0.124169
Cs3g08050	0.605292	2.65625	2.66776	-0.995688	0.319402	NA
Cs7g27160	0.605292	2.65625	2.66776	-0.995688	0.319402	NA
Cs2g11480	0.605292	2.65625	2.66776	-0.995688	0.319402	NA
Cs8g01730	0.605292	2.65625	2.66776	-0.995688	0.319402	NA
Cs1g15220	0.605292	2.65625	2.66776	-0.995688	0.319402	NA
Cs6g09480	35.7509	2.65468	1.10693	-2.39824	0.0164739	0.110401
Cs7g23520	5.05552	2.65231	1.35502	-1.9574	0.0503004	0.221741
Cs7g01150	1.35263	2.65018	2.50936	-1.05612	0.290914	NA
Cs8g03740	1.35263	2.65018	2.50936	-1.05612	0.290914	NA
Cs7g09980	0.601786	2.64948	2.66974	-0.99241	0.320997	NA
Cs4g16720	0.601786	2.64948	2.66974	-0.99241	0.320997	NA
Cs5g28070	0.601786	2.64948	2.66974	-0.99241	0.320997	NA
Cs2g06960	284.8	2.64497	1.22594	-2.15751	NA	NA
orange1.1t04025	17.658	2.64316	1.12266	-2.35438	0.0185534	0.120114
Cs4g11180	10.008	2.63187	0.981965	-2.68021	0.00735757	0.0650031
Cs7g25880	15.1286	2.63	1.02925	-2.55527	0.0106107	0.082883
Cs5g33170	3.77278	2.62856	1.31291	-2.00208	0.0452765	0.208213
Cs5g30810	18.7691	2.62257	1.01618	-2.58081	0.00985682	0.0790476
Cs1g23600	946.17	2.61881	1.3846	-1.89138	0.0585735	0.242705
Cs5g32970	57.4315	2.61798	1.27784	-2.04876	NA	NA
Cs5g18120	0.586467	2.61083	3.51947	-0.741824	0.458194	NA
Cs8g18790	0.586467	2.61083	3.51947	-0.741824	0.458194	NA
Cs3g27130	0.586467	2.61083	3.51947	-0.741824	0.458194	NA
Cs6g15400	0.586467	2.61083	3.51947	-0.741824	0.458194	NA
orange1.1t03884	0.586467	2.61083	3.51947	-0.741824	0.458194	NA
orange1.1t03465	0.586467	2.61083	3.51947	-0.741824	0.458194	NA
Cs8g10380	0.586467	2.61083	3.51947	-0.741824	0.458194	NA
orange1.1t03397	0.586467	2.61083	3.51947	-0.741824	0.458194	NA
Cs1g01690	0.586467	2.61083	3.51947	-0.741824	0.458194	NA
Cs8g15280	0.586467	2.61083	3.51947	-0.741824	0.458194	NA
Cs1g18470	0.586467	2.61083	3.51947	-0.741824	0.458194	NA
Cs9g10240	0.586467	2.61083	3.51947	-0.741824	0.458194	NA
Cs4g03070	0.586467	2.61083	3.51947	-0.741824	0.458194	NA
Cs1g02160	0.586467	2.61083	3.51947	-0.741824	0.458194	NA
Cs5g23020	0.586467	2.61083	3.51947	-0.741824	0.458194	NA
Cs6g22350	0.586467	2.61083	3.51947	-0.741824	0.458194	NA
Cs2g30540	0.586467	2.61083	3.51947	-0.741824	0.458194	NA
Cs2g12570	0.586467	2.61083	3.51947	-0.741824	0.458194	NA
Cs7g12370	0.586467	2.61083	3.51947	-0.741824	0.458194	NA
Cs3g13220	0.586467	2.61083	3.51947	-0.741824	0.458194	NA
Cs9g17790	0.586467	2.61083	3.51947	-0.741824	0.458194	NA
Cs4g02540	0.586467	2.61083	3.51947	-0.741824	0.458194	NA
Cs4g04080	0.586467	2.61083	3.51947	-0.741824	0.458194	NA
orange1.1t00504	0.586467	2.61083	3.51947	-0.741824	0.458194	NA
Cs5g10720	0.586467	2.61083	3.51947	-0.741824	0.458194	NA
Cs7g30340	0.586467	2.61083	3.51947	-0.741824	0.458194	NA
Cs8g15930	0.586467	2.61083	3.51947	-0.741824	0.458194	NA
Cs8g17740	0.586467	2.61083	3.51947	-0.741824	0.458194	NA
Cs7g25770	0.586467	2.61083	3.51947	-0.741824	0.458194	NA
Cs7g29080	289.561	2.59788	1.22323	-2.12378	0.0336883	0.17402
Cs1g16730	359.827	2.5918	0.917099	-2.82608	0.00471214	0.0480373
Cs6g10650	46.5178	2.58803	0.468738	-5.52127	3.36551e-08	3.48257e-06
Cs7g01670	3.7061	2.58776	1.12588	-2.29844	0.021537	0.130884
Cs8g06080	6.04836	2.58502	1.43463	-1.80187	0.0715661	0.274389
Cs7g32450	4.90908	2.57545	1.38105	-1.86485	0.0622031	0.251941
Cs3g15690	34.0804	2.57376	0.46689	-5.51256	3.53643e-08	3.58241e-06
orange1.1t03941	73.1519	2.57274	0.71806	-3.5829	0.000339803	0.00680092
Cs5g10820	366.694	2.57239	0.944045	-2.72486	0.00643281	0.0590426
Cs7g16190	1.29935	2.57091	1.75003	-1.46907	0.141815	NA
Cs4g13120	1.29231	2.56841	2.01047	-1.27752	0.20142	NA
orange1.1t01707	60.8201	2.56025	1.53853	-1.66408	NA	NA
Cs4g14895	2.40259	2.55975	1.63968	-1.56113	0.118493	NA
Cs8g17580	8.3747	2.55832	0.979481	-2.61191	0.00900367	0.0748892
Cs3g17180	2.40419	2.55704	2.1002	-1.21752	0.223405	NA
Cs9g09570	15.7049	2.5554	0.708224	-3.60819	0.000308345	0.00634692
Cs5g28780	576.903	2.55451	0.979282	-2.60855	0.00909265	0.0754012
Cs9g16040	1.28611	2.55363	1.74666	-1.462	0.14374	NA
orange1.1t05257	4.84338	2.54959	1.1436	-2.22944	0.0257846	0.147251
Cs2g24130	1.27348	2.54873	1.97039	-1.29352	0.195833	NA
Cs2g23940	1.26871	2.543	1.68431	-1.50982	0.13109	NA
Cs9g07280	7.16413	2.54011	0.994642	-2.55379	0.0106557	0.0831334
Cs5g21190	3.54385	2.52948	1.33251	-1.89828	0.0576593	0.240526
orange1.1t01163	1.2569	2.5292	1.9679	-1.28523	0.198713	NA
Cs7g10790	78.3923	2.5286	0.287456	-8.79648	1.41174e-18	1.13216e-15
Cs3g09440	1.24764	2.52532	1.74438	-1.44769	0.147705	NA
Cs6g22060	2.37277	2.52461	1.62438	-1.5542	0.120137	NA
Cs2g30660	68.2408	2.51963	0.545791	-4.61648	3.90307e-06	0.000193614
Cs2g03270	15.1805	2.51153	0.946729	-2.65285	0.00798161	0.0689506
Cs2g16260	13593.5	2.51121	0.944363	-2.65916	0.00783356	0.0680112
Cs8g19850	63.2547	2.51086	0.47969	-5.23435	1.65567e-07	1.31139e-05
Cs3g15620	33.7749	2.50938	0.828233	-3.0298	0.00244719	0.0302512
Cs3g25550	1.24016	2.50907	1.81737	-1.3806	0.167401	NA
Cs3g18850	1.23457	2.50904	1.81851	-1.37972	0.167672	NA
orange1.1t01575	1.23808	2.50897	2.00522	-1.25122	0.210855	NA
Cs3g21170	7301.7	2.50586	0.782849	-3.20095	0.00136974	0.0197331
Cs2g09410	19.7894	2.50344	1.08125	-2.31532	0.0205956	0.127666
orange1.1t00386	1155.18	2.49841	0.817661	-3.05556	0.00224639	0.0283331
Cs6g19240	2.29795	2.49779	1.68274	-1.48436	0.137714	NA
Cs6g17950	43.004	2.49527	0.948368	-2.63112	NA	NA
Cs7g08890	2.30704	2.49375	1.53946	-1.61989	0.105257	NA
Cs8g10660	2.33369	2.4923	1.5486	-1.60939	0.107532	NA
Cs2g13500	11.5154	2.48448	0.721482	-3.44357	0.000574081	0.010137
Cs1g12690	1.22133	2.48316	2.10088	-1.18196	0.237222	NA
Cs2g12840	1.22133	2.48316	2.10088	-1.18196	0.237222	NA
orange1.1t05034	2.29012	2.47008	1.5523	-1.59124	0.111556	NA
Cs1g09170	10.2192	2.46938	0.87983	-2.80665	0.00500589	0.0500511
Cs1g03290	7.96692	2.4665	1.00912	-2.44421	0.014517	0.101862
Cs7g16350	2.25199	2.46465	2.10308	-1.17192	0.241227	NA
Cs7g26900	1.20601	2.45868	2.5378	-0.968823	0.332633	NA
Cs3g06380	1.20601	2.45868	2.5378	-0.968823	0.332633	NA
Cs2g12980	1.19818	2.45864	2.54123	-0.9675	0.333294	NA
Cs2g05250	23.682	2.45505	0.95887	-2.56035	0.0104566	0.0821212
Cs7g05400	30.4832	2.45329	0.636386	-3.85504	0.00011571	0.00304275
Cs3g11840	432.655	2.44877	0.36361	-6.73459	1.6439e-11	4.00509e-09
Cs7g30100	14.5947	2.44244	0.852562	-2.86482	0.00417241	0.0443068
Cs7g01690	6.74035	2.43947	1.23167	-1.98062	0.0476336	0.214335
Cs9g14860	5.5618	2.43592	1.18043	-2.06359	0.039057	0.190746
Cs2g05350	10.1014	2.43504	0.928083	-2.62373	0.00869721	0.0731303
Cs3g18800	3.33977	2.43481	1.66046	-1.46635	0.142553	0.409708
Cs4g12120	77.0416	2.43001	0.654866	-3.71071	0.000206682	0.00472494
Cs2g11460	14.5425	2.4281	0.980716	-2.47584	0.0132923	0.0960081
Cs9g06170	6.71312	2.42791	0.993529	-2.44372	0.0145366	0.101962
Cs7g20190	5.57488	2.42719	0.942091	-2.57638	0.00998399	0.079611
Cs1g01380	3.32336	2.4269	1.96844	-1.23291	0.217611	0.508441
Cs1g01750	6.6724	2.42586	0.834767	-2.90603	0.00366045	0.04056
orange1.1t02404	18.7789	2.42531	0.920921	-2.63357	0.0084492	0.0718294
Cs5g27620	36.4172	2.41522	1.02045	-2.36681	NA	NA
orange1.1t05572	6.61896	2.40858	0.93704	-2.57042	0.0101575	0.0802642
Cs5g13860	16.3312	2.3965	1.12839	-2.12382	0.0336849	0.17402
Cs1g06410	708.88	2.39496	0.845373	-2.83303	0.00461096	0.0473528
Cs3g11340	21.9367	2.39432	0.831101	-2.8809	0.00396536	0.042829
Cs2g01610	4.35165	2.39371	1.10679	-2.16276	0.0305598	0.164389
orange1.1t04194	12.034	2.39261	0.748427	-3.19685	0.00138937	0.019971
Cs2g21235	479.004	2.38928	0.666873	-3.58281	0.000339922	0.00680092
Cs5g34830	570.978	2.3891	1.29487	-1.84505	0.0650305	0.258337
orange1.1t03269	4.36298	2.38727	1.14426	-2.08629	0.0369521	0.18409
Cs4g06100	5.43354	2.38632	1.17708	-2.02732	0.04263	0.201818
Cs4g09860	1.16884	2.38091	2.12287	-1.12155	0.262053	NA
Cs5g05920	376.598	2.37744	0.406563	-5.84766	4.98524e-09	6.52727e-07
Cs9g03470	4.31144	2.37496	1.03084	-2.3039	0.0212282	0.130185
orange1.1t00556	422.601	2.36513	0.921693	-2.56607	0.0102858	0.0810279
Cs7g17640	1.14698	2.36435	2.12495	-1.11266	0.265854	NA
Cs4g15790	14.983	2.36338	0.65508	-3.60777	0.000308843	0.00634692
Cs5g03380	1.14572	2.3629	2.56507	-0.921186	0.356953	NA
Cs2g01990	10.7264	2.35803	0.878097	-2.68538	0.00724467	0.0643165
Cs9g03760	4.26052	2.35674	1.09009	-2.16197	0.0306206	0.164541
Cs8g04300	17.1042	2.35589	0.923261	-2.5517	0.0107198	0.0833966
Cs2g11010	0.496326	2.35299	3.68311	-0.638859	0.522915	NA
orange1.1t01193	0.496326	2.35299	3.68311	-0.638859	0.522915	NA
Cs4g11310	0.496326	2.35299	3.68311	-0.638859	0.522915	NA
Cs5g28630	0.496326	2.35299	3.68311	-0.638859	0.522915	NA
Cs3g03950	0.496326	2.35299	3.68311	-0.638859	0.522915	NA
Cs5g11800	1.14651	2.34994	1.77332	-1.32516	0.185117	NA
Cs1g19393	6.44412	2.3482	1.26958	-1.84959	0.0643723	0.257083
orange1.1t00460	22.2054	2.34518	0.733915	-3.19544	0.0013962	0.0200393
Cs9g06160	78.2838	2.34406	0.615646	-3.80748	0.000140388	0.00352289
Cs5g20460	1.1347	2.33912	2.02999	-1.15228	0.249205	NA
Cs3g23940	97.6451	2.33911	0.574947	-4.06839	4.73397e-05	0.00148292
Cs1g07640	0.492819	2.33901	2.81124	-0.832018	0.405399	NA
orange1.1t02341	0.492819	2.33901	2.81124	-0.832018	0.405399	NA
Cs5g14930	0.492819	2.33901	2.81124	-0.832018	0.405399	NA
Cs8g11600	0.492819	2.33901	2.81124	-0.832018	0.405399	NA
Cs3g02560	1.1256	2.33407	1.77281	-1.3166	0.187974	NA
orange1.1t00897	38.1082	2.3339	0.557362	-4.1874	2.82166e-05	0.00100016
Cs9g17460	13.6858	2.33254	0.627892	-3.71487	0.000203309	0.00468696
Cs6g19850	0.489313	2.33066	2.81425	-0.828165	0.407577	NA
orange1.1t02155	0.489313	2.33066	2.81425	-0.828165	0.407577	NA
Cs2g13160	0.489313	2.33066	2.81425	-0.828165	0.407577	NA
Cs7g18640	0.489313	2.33066	2.81425	-0.828165	0.407577	NA
orange1.1t01958	0.489313	2.33066	2.81425	-0.828165	0.407577	NA
Cs4g14570	0.489313	2.33066	2.81425	-0.828165	0.407577	NA
Cs7g06990	1.12768	2.33047	1.72906	-1.34783	0.177713	NA
Cs6g10010	4.20231	2.32586	1.15261	-2.01791	0.0436009	0.203785
Cs8g09850	0.485807	2.32536	3.7006	-0.628373	0.529759	NA
Cs1g25970	0.485807	2.32536	3.7006	-0.628373	0.529759	NA
orange1.1t02189	0.485807	2.32536	3.7006	-0.628373	0.529759	NA
Cs6g01900	3.13365	2.32426	1.22379	-1.89922	0.0575352	0.2403
Cs3g26040	28.4572	2.32372	0.427174	-5.43976	5.33534e-08	5.05859e-06
Cs3g10620	37.9829	2.32298	1.6102	-1.44267	0.149114	0.418671
Cs3g14640	3.14165	2.32147	1.2244	-1.896	0.0579602	0.241204
Cs7g13110	4.20806	2.32126	1.01432	-2.28849	0.0221087	0.133269
orange1.1t04434	3.13556	2.31694	1.41699	-1.63512	0.102025	0.337665
Cs4g13280	1.11587	2.31686	2.00325	-1.15655	0.247455	NA
Cs6g06650	7.3136	2.31563	1.21643	-1.90362	0.0569596	0.238898
orange1.1t00701	1.10678	2.31469	1.77083	-1.30713	0.191169	NA
orange1.1t02271	6.30353	2.31403	1.31776	-1.75604	0.079082	0.290406
Cs6g09500	158.871	2.31388	0.271533	-8.52155	1.5743e-17	1.1654e-14
Cs3g16240	212.496	2.3124	0.843896	-2.74015	0.00614112	0.0573299
Cs6g20180	1.10327	2.3112	1.7705	-1.3054	0.191758	NA
Cs9g08770	1.10103	2.3112	1.77101	-1.30502	0.191886	NA
Cs4g11320	1.10103	2.3112	1.77101	-1.30502	0.191886	NA
Cs7g24830	38.1706	2.30874	0.728918	-3.16735	0.00153836	0.021565
Cs3g21160	9824.55	2.30787	0.399902	-5.77108	7.87638e-09	9.71773e-07
orange1.1t04031	3.10751	2.3044	1.31446	-1.75311	0.0795823	0.291423
Cs4g03000	0.4775	2.30143	2.82453	-0.814801	0.415186	NA
orange1.1t03541	0.4775	2.30143	2.82453	-0.814801	0.415186	NA
Cs2g12775	0.4775	2.30143	2.82453	-0.814801	0.415186	NA
Cs5g22440	0.4775	2.30143	2.82453	-0.814801	0.415186	NA
Cs7g19860	0.4775	2.30143	2.82453	-0.814801	0.415186	NA
Cs5g28210	0.4775	2.30143	2.82453	-0.814801	0.415186	NA
orange1.1t05435	0.4775	2.30143	2.82453	-0.814801	0.415186	NA
Cs4g12760	64.3418	2.30077	0.651439	-3.53183	0.00041269	0.00786441
Cs7g02840	271.069	2.29984	0.857505	-2.68202	0.007318	0.0647584
Cs7g18110	1.09704	2.29424	2.02734	-1.13165	0.257782	NA
Cs6g17630	1.08571	2.29367	1.83494	-1.25	0.2113	NA
Cs1g04900	10.2829	2.29288	0.806385	-2.84341	0.00446335	0.0463855
Cs5g09970	0.473994	2.29253	2.33962	-0.979873	0.327149	NA
Cs5g11930	0.473994	2.29253	2.33962	-0.979873	0.327149	NA
Cs6g11190	0.473994	2.29253	2.33962	-0.979873	0.327149	NA
Cs5g34210	0.473994	2.29253	2.33962	-0.979873	0.327149	NA
Cs1g04220	27.0673	2.29174	0.963107	-2.37952	0.0173351	0.11438
Cs5g06360	51.6061	2.29037	0.629379	-3.6391	0.000273593	0.00580577
orange1.1t04039	57.6054	2.2887	0.582676	-3.92792	8.56841e-05	0.00236882
Cs2g06760	1.08445	2.28598	2.02891	-1.1267	0.259868	NA
orange1.1t03332	1.0822	2.28596	2.0297	-1.12626	0.260057	NA
Cs8g16230	0.470488	2.28436	2.83101	-0.806907	0.41972	NA
Cs6g07450	0.470488	2.28436	2.83101	-0.806907	0.41972	NA
Cs7g23470	0.470488	2.28436	2.83101	-0.806907	0.41972	NA
Cs5g30220	0.470488	2.28436	2.83101	-0.806907	0.41972	NA
Cs6g12800	0.470488	2.28436	2.83101	-0.806907	0.41972	NA
Cs9g12490	0.470488	2.28436	2.83101	-0.806907	0.41972	NA
Cs3g12060	0.470488	2.28436	2.83101	-0.806907	0.41972	NA
Cs4g15780	75.1834	2.28384	1.12085	-2.03758	0.0415916	0.198643
orange1.1t03058	8.16482	2.28282	1.1021	-2.07133	0.0383275	0.188475
Cs4g06620	452.73	2.2813	1.14109	-1.99924	NA	NA
Cs7g05460	178.293	2.28076	1.13919	-2.00208	NA	NA
orange1.1t01666	3.04895	2.27997	1.69214	-1.34739	0.177854	0.458868
Cs9g10650	824.531	2.274	0.736905	-3.08588	0.00202953	0.0265438
Cs9g01300	2.01172	2.27029	1.53348	-1.48048	0.138746	NA
Cs2g03570	23.4184	2.27021	0.81997	-2.76865	0.00562886	0.0543869
orange1.1t00811	37.6594	2.27004	0.802351	-2.82924	0.00466591	0.0476924
Cs5g33080	1.07822	2.26969	2.11983	-1.0707	0.284306	NA
orange1.1t01080	1.07263	2.26965	2.12183	-1.06967	0.284769	NA
orange1.1t05422	1.07039	2.26964	2.12264	-1.06925	0.284956	NA
Cs5g26460	1.07471	2.26539	2.11978	-1.06869	0.285209	NA
Cs4g03145	1.06913	2.26535	2.12179	-1.06766	0.285675	NA
Cs7g08650	1.06688	2.26533	2.12261	-1.06724	0.285863	NA
Cs6g08490	4.03029	2.26482	1.32095	-1.71453	0.0864306	0.305126
Cs5g05320	9.08318	2.26439	0.851303	-2.65991	0.00781608	0.0679476
Cs9g17380	3331.85	2.26273	0.590863	-3.82954	0.000128384	0.00330792
Cs9g02440	4.02777	2.26094	1.15963	-1.94971	0.0512104	0.223705
Cs5g04450	0.458675	2.25439	2.84182	-0.793289	0.42761	NA
Cs7g19510	0.458675	2.25439	2.84182	-0.793289	0.42761	NA
Cs6g08340	0.458675	2.25439	2.84182	-0.793289	0.42761	NA
orange1.1t00343	0.458675	2.25439	2.84182	-0.793289	0.42761	NA
Cs2g17990	0.458675	2.25439	2.84182	-0.793289	0.42761	NA
Cs1g15330	0.458675	2.25439	2.84182	-0.793289	0.42761	NA
Cs2g28410	0.458675	2.25439	2.84182	-0.793289	0.42761	NA
Cs8g04850	0.458675	2.25439	2.84182	-0.793289	0.42761	NA
orange1.1t05898	0.458675	2.25439	2.84182	-0.793289	0.42761	NA
Cs9g19250	0.458675	2.25439	2.84182	-0.793289	0.42761	NA
Cs4g02350	0.458675	2.25439	2.84182	-0.793289	0.42761	NA
Cs2g16210	0.458675	2.25439	2.84182	-0.793289	0.42761	NA
Cs2g27390	0.458675	2.25439	2.84182	-0.793289	0.42761	NA
Cs1g09190	0.458675	2.25439	2.84182	-0.793289	0.42761	NA
Cs5g07580	0.458675	2.25439	2.84182	-0.793289	0.42761	NA
Cs3g21750	0.458675	2.25439	2.84182	-0.793289	0.42761	NA
orange1.1t02431	0.458675	2.25439	2.84182	-0.793289	0.42761	NA
orange1.1t01492	0.458675	2.25439	2.84182	-0.793289	0.42761	NA
Cs4g12440	6.98526	2.24848	1.08588	-2.07065	0.0383914	0.188692
orange1.1t04020	0.455169	2.24566	2.8454	-0.789224	0.429981	NA
Cs5g25770	0.455169	2.24566	2.8454	-0.789224	0.429981	NA
Cs2g10230	0.455169	2.24566	2.8454	-0.789224	0.429981	NA
Cs8g16480	0.455169	2.24566	2.8454	-0.789224	0.429981	NA
Cs8g19210	0.455169	2.24566	2.8454	-0.789224	0.429981	NA
Cs2g27740	0.455169	2.24566	2.8454	-0.789224	0.429981	NA
Cs7g10430	0.455169	2.24566	2.8454	-0.789224	0.429981	NA
Cs8g20350	0.455169	2.24566	2.8454	-0.789224	0.429981	NA
Cs7g15840	0.455169	2.24566	2.8454	-0.789224	0.429981	NA
Cs2g02430	0.455169	2.24566	2.8454	-0.789224	0.429981	NA
Cs2g20820	0.455169	2.24566	2.8454	-0.789224	0.429981	NA
Cs5g19180	0.455169	2.24566	2.8454	-0.789224	0.429981	NA
Cs2g06060	0.455169	2.24566	2.8454	-0.789224	0.429981	NA
Cs9g07720	30.1859	2.244	0.89056	-2.51976	0.0117436	0.0883615
Cs9g05830	10.1354	2.24164	0.990269	-2.26366	0.0235948	0.13848
Cs5g19020	14.9314	2.23982	0.793441	-2.82292	0.00475878	0.0483236
Cs9g18020	1720.03	2.23909	1.17619	-1.90369	NA	NA
Cs7g18880	3.02074	2.23857	1.31471	-1.70271	0.0886229	0.310019
Cs3g11400	1.05939	2.23772	2.57359	-0.869496	0.384576	NA
Cs2g20630	4.00817	2.23769	1.05962	-2.11179	0.0347049	0.177556
orange1.1t03985	1.05381	2.23768	2.57652	-0.86849	0.385126	NA
Cs9g10270	1.05381	2.23768	2.57652	-0.86849	0.385126	NA
Cs9g07790	59.8394	2.23726	0.79295	-2.82144	0.00478089	0.0485065
Cs4g14980	584.706	2.23554	1.11935	-1.99717	0.0458064	0.209864
Cs7g27640	1393.64	2.23534	0.678734	-3.29339	0.000989865	0.0154894
Cs7g01830	69.6101	2.22977	0.463914	-4.80644	1.53644e-06	8.77505e-05
Cs4g02570	11.973	2.22957	0.905546	-2.46213	0.0138116	0.0986758
Cs4g07320	49.4539	2.22411	0.694567	-3.20215	0.00136405	0.0197151
Cs1g20300	11.8935	2.22313	0.812954	-2.73464	0.0062449	0.0579815
Cs6g15040	169.167	2.21539	0.879691	-2.51837	0.0117899	0.0886063
Cs9g18780	4.93418	2.2148	1.02369	-2.16354	0.0304996	0.164118
Cs7g04180	5.93071	2.21032	1.03638	-2.13273	0.032947	0.172135
Cs9g06530	2.9245	2.20508	1.3673	-1.61273	0.106804	0.347701
orange1.1t03987	2.0068	2.2046	1.93094	-1.14172	0.253569	NA
Cs9g08850	1606.7	2.1984	0.96463	-2.27901	0.0226665	0.135192
Cs8g13860	0.43985	2.19705	3.78494	-0.580472	0.561597	NA
Cs5g13110	0.43985	2.19705	3.78494	-0.580472	0.561597	NA
Cs6g13140	0.43985	2.19705	3.78494	-0.580472	0.561597	NA
Cs8g20010	0.43985	2.19705	3.78494	-0.580472	0.561597	NA
Cs2g25460	0.43985	2.19705	3.78494	-0.580472	0.561597	NA
Cs9g15130	0.43985	2.19705	3.78494	-0.580472	0.561597	NA
Cs2g24170	0.43985	2.19705	3.78494	-0.580472	0.561597	NA
Cs3g21670	0.43985	2.19705	3.78494	-0.580472	0.561597	NA
Cs5g15520	0.43985	2.19705	3.78494	-0.580472	0.561597	NA
orange1.1t05863	0.43985	2.19705	3.78494	-0.580472	0.561597	NA
Cs9g06690	0.43985	2.19705	3.78494	-0.580472	0.561597	NA
Cs8g17510	0.43985	2.19705	3.78494	-0.580472	0.561597	NA
Cs5g11150	0.43985	2.19705	3.78494	-0.580472	0.561597	NA
orange1.1t00458	0.43985	2.19705	3.78494	-0.580472	0.561597	NA
Cs4g07590	0.43985	2.19705	3.78494	-0.580472	0.561597	NA
Cs3g08890	0.43985	2.19705	3.78494	-0.580472	0.561597	NA
orange1.1t03613	0.43985	2.19705	3.78494	-0.580472	0.561597	NA
Cs9g07770	0.43985	2.19705	3.78494	-0.580472	0.561597	NA
Cs8g16380	0.43985	2.19705	3.78494	-0.580472	0.561597	NA
orange1.1t00579	0.43985	2.19705	3.78494	-0.580472	0.561597	NA
Cs5g31020	0.43985	2.19705	3.78494	-0.580472	0.561597	NA
Cs5g17960	0.43985	2.19705	3.78494	-0.580472	0.561597	NA
Cs3g05370	0.43985	2.19705	3.78494	-0.580472	0.561597	NA
Cs9g04720	0.43985	2.19705	3.78494	-0.580472	0.561597	NA
Cs4g06270	0.43985	2.19705	3.78494	-0.580472	0.561597	NA
Cs7g07410	0.43985	2.19705	3.78494	-0.580472	0.561597	NA
Cs2g15500	0.43985	2.19705	3.78494	-0.580472	0.561597	NA
Cs2g29810	0.43985	2.19705	3.78494	-0.580472	0.561597	NA
Cs6g09350	0.43985	2.19705	3.78494	-0.580472	0.561597	NA
Cs2g04960	0.43985	2.19705	3.78494	-0.580472	0.561597	NA
Cs7g29440	0.43985	2.19705	3.78494	-0.580472	0.561597	NA
Cs4g17590	0.43985	2.19705	3.78494	-0.580472	0.561597	NA
Cs4g12220	0.43985	2.19705	3.78494	-0.580472	0.561597	NA
Cs6g20770	0.43985	2.19705	3.78494	-0.580472	0.561597	NA
Cs8g03120	0.43985	2.19705	3.78494	-0.580472	0.561597	NA
Cs1g22560	0.43985	2.19705	3.78494	-0.580472	0.561597	NA
Cs2g31060	0.43985	2.19705	3.78494	-0.580472	0.561597	NA
Cs3g23840	0.43985	2.19705	3.78494	-0.580472	0.561597	NA
Cs5g24380	0.43985	2.19705	3.78494	-0.580472	0.561597	NA
Cs2g11630	0.43985	2.19705	3.78494	-0.580472	0.561597	NA
Cs2g10900	0.43985	2.19705	3.78494	-0.580472	0.561597	NA
Cs9g19240	0.43985	2.19705	3.78494	-0.580472	0.561597	NA
Cs8g01990	0.43985	2.19705	3.78494	-0.580472	0.561597	NA
Cs7g04780	0.43985	2.19705	3.78494	-0.580472	0.561597	NA
Cs4g17110	0.43985	2.19705	3.78494	-0.580472	0.561597	NA
Cs8g13160	0.43985	2.19705	3.78494	-0.580472	0.561597	NA
orange1.1t01639	0.43985	2.19705	3.78494	-0.580472	0.561597	NA
Cs9g07840	0.43985	2.19705	3.78494	-0.580472	0.561597	NA
Cs5g30060	0.43985	2.19705	3.78494	-0.580472	0.561597	NA
Cs2g04280	0.43985	2.19705	3.78494	-0.580472	0.561597	NA
Cs3g20370	0.43985	2.19705	3.78494	-0.580472	0.561597	NA
Cs3g16290	40.148	2.19577	0.887062	-2.47533	0.0133115	0.0960323
orange1.1t03843	1.97537	2.19412	1.48455	-1.47797	0.139416	NA
Cs2g21150	370.706	2.19238	1.36395	-1.60738	NA	NA
Cs3g24280	81.6318	2.19102	1.09767	-1.99606	NA	NA
Cs5g33460	5.87937	2.18974	0.977753	-2.23956	0.0251194	0.144605
Cs7g19600	1.93466	2.18813	1.51262	-1.44659	0.148013	NA
Cs4g09910	2.91368	2.18811	1.26537	-1.72923	0.0837681	0.29957
Cs7g27685	132.567	2.18805	1.22837	-1.78127	NA	NA
Cs7g26000	1.96356	2.18628	1.47001	-1.48726	0.136947	NA
orange1.1t05377	1.93115	2.185	1.47644	-1.47991	0.138898	NA
orange1.1t00416	197.552	2.18129	0.894096	-2.43966	0.0147013	0.102744
Cs8g10340	4.78512	2.17788	1.27151	-1.71283	0.0867441	0.305781
Cs3g13090	4.81177	2.17769	1.19386	-1.82408	0.0681406	0.265379
Cs6g15035	1.93772	2.17037	1.40331	-1.54661	0.121958	NA
Cs5g02800	12.4808	2.16911	0.703116	-3.085	0.00203555	0.0265976
Cs5g08370	2.86772	2.16698	1.19831	-1.80836	0.0705507	NA
Cs7g12650	66.0732	2.16687	0.523319	-4.14062	3.46367e-05	0.00117368
Cs5g25740	318.996	2.16374	1.09131	-1.9827	0.0474005	0.2138
Cs8g10390	25.802	2.16162	0.701737	-3.08039	0.00206731	0.0268848
Cs6g10040	1.9189	2.15909	1.41704	-1.52366	0.127593	NA
Cs9g16820	107.142	2.15687	1.03355	-2.08685	0.0369013	0.183952
Cs4g07610	1.91539	2.1559	1.47571	-1.46092	0.144037	NA
Cs7g17180	615.584	2.15338	0.350586	-6.14224	8.1368e-10	1.31604e-07
Cs7g17090	7.56273	2.1533	0.998465	-2.15661	0.031036	0.1657
Cs8g09780	164.131	2.15248	0.464145	-4.63752	3.52608e-06	0.000177661
Cs3g23320	55.2192	2.15226	0.562755	-3.82451	0.000131031	0.00333591
Cs2g21440	19.0653	2.15089	0.64915	-3.31339	0.000921717	0.0146573
Cs5g23740	1.88393	2.15028	1.49231	-1.44091	0.149611	NA
Cs4g05470	30.331	2.14946	0.927863	-2.31657	0.0205272	0.127491
Cs6g07510	560.499	2.14727	0.964881	-2.22543	0.0260527	0.148158
Cs2g11910	2.81601	2.14699	1.26795	-1.69328	0.0904024	NA
Cs1g18450	1.87692	2.14587	1.49137	-1.43886	0.15019	NA
Cs1g03070	4.73811	2.14549	1.11354	-1.92674	0.0540125	0.230966
Cs9g16650	1.88952	2.14304	1.49166	-1.43668	0.150808	NA
Cs2g03240	239.14	2.14181	1.3036	-1.64299	0.100384	0.334138
Cs2g19750	23.7109	2.14065	0.979399	-2.18567	0.0288396	0.158593
Cs2g02080	1.86861	2.13781	1.6817	-1.27122	0.203651	NA
Cs7g18330	9.38349	2.13302	0.799936	-2.66649	0.00766479	0.067026
Cs5g18760	0.999072	2.12584	2.60819	-0.815064	0.415035	NA
Cs8g09740	34.6632	2.12517	0.55439	-3.83335	0.00012641	0.00327459
Cs8g10210	1.84628	2.12269	1.60777	-1.32027	0.186745	NA
Cs4g05980	14.0688	2.11914	0.598681	-3.53967	0.000400622	0.00772235
Cs5g33420	16.8247	2.11888	0.712271	-2.97482	0.00293162	0.0344475
Cs8g07630	1.84278	2.11803	1.72915	-1.22489	0.220615	NA
Cs4g02900	43.0201	2.11722	0.418383	-5.06049	4.18186e-07	2.84411e-05
Cs2g03120	1.86593	2.11637	1.68	-1.25974	0.207764	NA
Cs6g07410	20.3288	2.11553	0.81379	-2.5996	0.00933317	0.0764407
Cs7g05180	0.997812	2.11534	2.15072	-0.983551	0.325336	NA
Cs6g09380	0.997812	2.11534	2.15072	-0.983551	0.325336	NA
Cs3g24200	4.69933	2.11199	1.94442	-1.08618	0.277398	0.577818
Cs5g08795	2.78936	2.11173	1.36961	-1.54185	0.123111	NA
Cs5g31660	127.357	2.11172	0.61418	-3.43828	0.000585428	0.0102808
Cs2g10310	13.0531	2.10878	0.622775	-3.3861	0.000708927	0.0119064
Cs6g22140	3.7119	2.10832	1.09773	-1.92062	0.054779	0.233208
Cs7g08110	671.401	2.10795	1.12323	-1.87668	0.0605621	0.247646
Cs8g19140	739.052	2.10594	1.32818	-1.58559	NA	NA
orange1.1t02198	5.551	2.10557	1.13461	-1.85577	0.0634869	0.254918
Cs8g14950	2329.75	2.10216	0.333397	-6.30527	2.87686e-10	5.03373e-08
Cs1g18380	62.2259	2.09969	0.844637	-2.4859	0.0129223	0.0942102
Cs3g20330	189.979	2.09963	0.569178	-3.68888	0.000225248	0.00501196
Cs5g14120	0.983787	2.09924	2.60979	-0.804374	0.421181	NA
Cs5g05300	505.457	2.09125	0.665419	-3.14275	0.00167369	0.0229605
Cs8g02380	1.81214	2.08876	2.11573	-0.987254	0.323518	NA
Cs4g17490	0.984572	2.08574	1.86379	-1.11908	0.263105	NA
Cs3g13250	6.46011	2.08415	0.988803	-2.10775	0.0350524	0.178622
Cs6g19170	38.615	2.08341	0.470484	-4.42822	9.5014e-06	0.000411877
Cs7g01380	301.707	2.08319	0.857243	-2.4301	0.0150946	0.104505
Cs5g04160	54.1249	2.08245	0.660038	-3.15504	0.00160477	0.0222689
Cs5g09280	4.56565	2.08171	1.08543	-1.91787	0.0551271	0.234023
Cs4g06980	22.7288	2.08114	1.01998	-2.04037	0.0413137	0.197802
Cs1g20310	0.981066	2.081	1.81887	-1.14412	0.252576	NA
Cs3g10700	0.969728	2.07742	1.86553	-1.11358	0.265461	NA
Cs7g26970	0.969728	2.07742	1.86553	-1.11358	0.265461	NA
Cs6g13310	0.969728	2.07742	1.86553	-1.11358	0.265461	NA
Cs4g14690	0.971974	2.07741	1.86491	-1.11395	0.265302	NA
Cs8g11520	0.971974	2.07741	1.86491	-1.11395	0.265302	NA
Cs1g25720	4.5455	2.07627	1.10773	-1.87434	0.060883	0.248475
Cs9g11410	0.968468	2.07439	2.15043	-0.964638	0.334726	NA
Cs1g04790	28.956	2.06681	0.828966	-2.49324	0.0126585	0.0929674
Cs2g20270	19.9012	2.06522	0.861979	-2.39591	0.0165793	0.110962
orange1.1t05880	2.70228	2.06364	1.24478	-1.65784	0.0973495	NA
Cs5g07830	0.957916	2.06266	1.81978	-1.13347	0.257016	NA
Cs1g02760	942.061	2.06168	0.914557	-2.25429	0.0241779	0.140888
Cs9g16810	158.134	2.05942	1.53877	-1.33836	0.18078	0.462332
Cs5g25820	13.5176	2.05935	1.02098	-2.01703	0.0436923	0.203964
Cs1g13840	0.956655	2.05864	1.81896	-1.13177	0.257731	NA
Cs3g08250	0.954409	2.05864	1.81957	-1.13139	0.257892	NA
orange1.1t01266	0.954409	2.05864	1.81957	-1.13139	0.257892	NA
Cs2g31010	0.954409	2.05864	1.81957	-1.13139	0.257892	NA
Cs5g29440	1.823	2.05687	1.677	-1.22651	0.220005	NA
Cs6g14540	16.2296	2.05628	0.65886	-3.12097	0.00180256	0.0243808
Cs9g06670	248.551	2.05343	1.16603	-1.76103	NA	NA
Cs9g06600	0.953149	2.0529	2.06843	-0.992492	0.320958	NA
Cs5g24020	0.950903	2.05289	2.06937	-0.992037	0.321179	NA
Cs3g11790	127.438	2.05103	0.322197	-6.36576	1.94322e-10	3.56202e-08
Cs6g09810	24.0641	2.05035	0.750275	-2.7328	0.00627981	0.0581933
Cs4g02000	2.66633	2.0501	2.36941	-0.865236	0.386909	NA
Cs8g05270	5.36575	2.04961	1.23746	-1.6563	0.0976607	0.328787
Cs6g17100	9.83217	2.04819	0.842764	-2.43033	0.0150853	0.104479
orange1.1t03611	1.79509	2.0459	1.54285	-1.32605	0.184823	NA
Cs7g32150	28.7998	2.0441	1.02064	-2.00275	0.045204	0.208094
Cs3g27630	3.56209	2.04154	1.36032	-1.50078	0.133413	0.395959
Cs5g03480	0.946922	2.03942	1.86139	-1.09565	0.273232	NA
orange1.1t00417	0.941336	2.03939	1.86299	-1.09469	0.273653	NA
Cs6g20460	0.93909	2.03938	1.86364	-1.0943	0.273822	NA
Cs9g06540	2139.28	2.03903	1.08705	-1.87575	0.0606895	0.24795
Cs6g12430	49.8694	2.03891	0.745894	-2.73351	0.00626641	0.0580971
Cs6g16680	33.5704	2.0387	1.69017	-1.20621	NA	NA
Cs3g14740	17.8741	2.03472	0.568843	-3.57695	0.000347624	0.00689054
Cs1g01270	0.93783	2.03154	2.0679	-0.982418	0.325894	NA
Cs4g01420	38.2723	2.02966	0.790992	-2.56596	0.010289	0.0810279
Cs4g10730	7.92635	2.02777	0.939313	-2.15878	0.0308672	0.165211
Cs2g14640	46.7986	2.02322	0.580749	-3.48381	0.000494336	0.00910478
Cs4g10930	1761.44	2.02311	1.16042	-1.74344	0.0812575	0.294819
orange1.1t05987	1.76445	2.02245	1.44144	-1.40308	0.160594	NA
Cs5g35070	2.682	2.01624	2.03745	-0.989591	0.322374	NA
Cs1g21410	0.923771	2.01319	2.15127	-0.935813	0.349369	NA
Cs4g02330	0.922511	2.00825	2.15035	-0.933916	0.350347	NA
Cs2g29060	1.73156	2.00461	1.55374	-1.29019	0.196986	NA
orange1.1t00542	8.65802	2.0038	1.08548	-1.84599	0.064893	0.25811
Cs8g09300	80.7019	1.99617	0.745881	-2.67626	0.00744498	0.0655206
Cs6g05260	29.7364	1.9944	0.797764	-2.49999	0.0124196	0.0919738
Cs4g11070	14.0269	1.99291	1.00075	-1.99142	0.0464347	0.211271
Cs2g13530	345.361	1.98635	0.786475	-2.52563	0.011549	0.0874442
Cs6g21520	899.104	1.98534	0.760535	-2.61045	0.00904227	0.075111
Cs3g24260	607.879	1.9839	0.287465	-6.90135	5.1512e-12	1.32255e-09
Cs5g25680	196.195	1.98332	0.979653	-2.02451	0.0429178	0.202132
orange1.1t03141	2.65827	1.98296	1.80079	-1.10116	0.270827	NA
Cs5g15180	1.72632	1.97941	1.53148	-1.29248	0.19619	NA
Cs2g28070	1.70093	1.97882	1.9215	-1.02983	0.303089	NA
Cs7g01610	0.904946	1.97647	2.62514	-0.752902	0.451509	NA
Cs6g01930	6.06914	1.97615	1.14871	-1.72033	0.0853733	0.302444
orange1.1t03633	1.69967	1.97492	1.6062	-1.22956	0.218863	NA
Cs5g04850	2.58375	1.97275	1.31673	-1.49822	0.134076	NA
Cs7g02850	470.746	1.97258	0.952466	-2.07103	0.0383563	0.188568
Cs3g05040	6.00031	1.97189	0.858315	-2.29739	0.0215965	0.131034
orange1.1t00187	6.89791	1.96923	0.905013	-2.17591	0.0295619	0.160989
Cs2g12620	53.9174	1.96289	0.407406	-4.81802	1.44986e-06	8.38004e-05
Cs2g28830	1.70174	1.95966	1.72901	-1.1334	0.257048	NA
Cs2g11710	2.57735	1.95669	1.21947	-1.60454	0.108595	NA
orange1.1t01606	2.54385	1.95569	1.22396	-1.59785	0.110077	NA
Cs4g03350	4.24641	1.94876	1.11246	-1.75175	0.0798168	0.291987
Cs2g12200	5.09965	1.94569	0.92127	-2.11196	0.0346898	0.177526
Cs1g16790	81.2085	1.94515	0.405416	-4.79792	1.6032e-06	9.10231e-05
Cs3g14160	3.37173	1.94365	1.0893	-1.78431	0.0743732	0.280294
Cs4g03600	519.023	1.94365	0.76973	-2.5251	0.0115665	0.0875428
Cs1g12560	9.32322	1.94358	0.925656	-2.09968	0.0357574	0.180804
Cs1g20430	43.9981	1.94277	0.611332	-3.17793	0.00148329	0.0209764
orange1.1t03877	1.68867	1.9397	1.81878	-1.06648	0.286206	NA
Cs3g19990	210.184	1.93845	0.436526	-4.44062	8.96982e-06	0.000395968
Cs5g02320	2774.76	1.93618	0.646388	-2.99539	0.00274096	0.032686
orange1.1t05498	7.6017	1.93446	0.883572	-2.18937	0.0285702	0.157665
Cs1g01700	1084.89	1.93331	0.825951	-2.34071	0.019247	0.122462
Cs3g20800	5.05291	1.93267	0.993107	-1.94609	0.051644	0.224885
Cs7g12620	186.501	1.92648	1.05344	-1.82875	0.0674363	0.263853
Cs3g25020	3.3258	1.92393	1.23054	-1.56348	0.11794	0.368559
orange1.1t01983	336.879	1.91736	0.679237	-2.82282	0.0047603	0.0483236
Cs5g13070	47.5576	1.91725	0.628685	-3.04962	0.00229135	0.0287922
Cs4g10150	12.4829	1.91485	0.695534	-2.75307	0.00590395	0.0558669
Cs5g03100	2.53221	1.91458	1.42677	-1.34189	0.179631	NA
Cs7g15300	7.50393	1.91379	0.729905	-2.62197	0.00874219	0.073363
orange1.1t02600	125.455	1.91211	0.494605	-3.86594	0.000110662	0.00293093
Cs8g07470	1188.62	1.91122	0.328799	-5.81272	6.14651e-09	7.99337e-07
Cs2g04020	46.581	1.91093	0.522312	-3.6586	0.000253595	0.00550276
Cs7g22280	119.762	1.90734	0.51697	-3.68946	0.000224731	0.00500626
orange1.1t00634	271.756	1.90552	1.33246	-1.43008	0.152695	0.423355
Cs7g09480	2.48673	1.90315	1.42849	-1.33228	0.182767	NA
Cs1g23340	3.30521	1.90268	1.33541	-1.42479	0.154218	0.425248
Cs9g15150	2.48081	1.90217	1.52635	-1.24622	0.212684	NA
Cs3g23030	29.0052	1.90213	0.498984	-3.81201	0.000137842	0.00347256
Cs2g14880	17.38	1.90024	0.527296	-3.60374	0.000313671	0.00642942
orange1.1t01633	5.78142	1.90011	0.964887	-1.96926	0.0489236	0.217819
Cs3g16310	5.78717	1.89892	0.986069	-1.92575	0.0541358	0.231339
Cs6g11310	189.987	1.89804	0.90924	-2.08751	0.0368424	0.183849
Cs7g01030	2.43917	1.89575	1.73147	-1.09488	0.273571	NA
Cs5g22810	134.905	1.89519	0.35589	-5.32522	1.00833e-07	8.62551e-06
Cs5g08940	4.10473	1.89408	1.01071	-1.874	0.0609304	0.248512
Cs2g03230	1797.78	1.88913	0.530521	-3.5609	0.000369584	0.00726421
Cs9g01410	2228.85	1.88913	0.636308	-2.96889	0.00298877	0.0349271
Cs4g10670	3.30824	1.88893	1.21075	-1.56014	0.118727	0.370004
Cs8g04000	4.0824	1.88506	1.08021	-1.74509	0.0809696	0.294338
Cs2g24110	386.417	1.88375	0.623198	-3.02271	0.00250522	0.0306535
Cs9g05130	3.28033	1.88298	1.1729	-1.6054	0.108406	0.350434
Cs9g01530	1.63441	1.88272	1.61987	-1.16226	0.245129	NA
Cs1g07650	179.833	1.88233	0.310265	-6.06685	1.30443e-09	1.96144e-07
Cs3g22010	10.6352	1.87965	0.675991	-2.78058	0.00542615	0.0530407
Cs6g19500	3.24074	1.87907	1.41272	-1.33011	0.183483	0.466142
Cs5g06600	4121.98	1.87757	0.714566	-2.62757	0.00859981	0.0726605
Cs6g17720	1.64925	1.87444	1.54593	-1.2125	0.225321	NA
Cs5g07230	818.927	1.87425	1.16625	-1.60708	0.108037	0.350062
Cs5g35030	10.6544	1.87422	0.609441	-3.07531	0.00210286	0.0271818
Cs1g15830	1079.05	1.86834	0.740579	-2.52281	0.0116422	0.0880117
Cs1g19890	5.63923	1.86828	1.01059	-1.8487	0.0645005	0.257263
Cs7g06970	9.8029	1.86454	0.700864	-2.66035	0.00780594	0.0679209
Cs2g24900	39.8247	1.86358	0.390494	-4.77237	1.82072e-06	0.000101282
Cs5g28220	2.44748	1.86281	1.24654	-1.49438	0.135076	NA
orange1.1t04195	4.0455	1.86246	1.0601	-1.75687	0.0789401	0.290058
orange1.1t05168	1.63394	1.86243	1.54379	-1.2064	0.227663	NA
Cs8g11330	1072.66	1.85587	0.819644	-2.26424	0.0235591	0.138413
orange1.1t05110	143.088	1.85416	0.604069	-3.06945	0.00214451	0.0276274
Cs9g06470	26.5468	1.85228	0.619694	-2.98903	0.00279863	0.0332091
Cs8g11310	1.60602	1.85193	1.46186	-1.26683	0.205215	NA
Cs2g23660	2185.52	1.85002	0.82223	-2.25	0.024449	0.141995
Cs4g02585	11.2844	1.84434	0.960968	-1.91926	0.0549519	0.233789
orange1.1t02879	39.9644	1.84417	0.893351	-2.06432	0.0389869	0.190646
Cs9g16360	103.911	1.84287	1.26044	-1.46208	NA	NA
Cs5g07160	274.83	1.84238	1.05295	-1.74973	NA	NA
orange1.1t05742	1.58495	1.84151	1.567	-1.17518	0.239922	NA
Cs7g01440	2.38317	1.84108	1.26923	-1.45055	0.146905	NA
Cs9g17270	1045.76	1.8399	0.282682	-6.50873	7.57875e-11	1.53545e-08
Cs5g10540	1.57793	1.83669	1.86904	-0.982694	0.325758	NA
Cs1g21420	34.1333	1.83647	0.964784	-1.90351	0.0569745	0.238908
orange1.1t04098	4.81922	1.83535	0.92419	-1.9859	0.0470446	0.212651
Cs6g12420	36.77	1.83524	0.684001	-2.6831	0.00729439	0.0646254
orange1.1t02575	1.58944	1.83484	1.56665	-1.17119	0.241524	NA
orange1.1t03432	74.1548	1.83289	0.504386	-3.63391	0.000279159	0.00588497
Cs3g16395	3.14055	1.83072	1.72899	-1.05884	0.289674	0.590797
Cs9g05350	32.592	1.83061	0.594422	-3.07965	0.00207247	0.0269145
Cs6g15930	203.733	1.82671	0.516781	-3.53478	0.000408113	0.00780586
Cs7g15910	2.40234	1.82613	1.33494	-1.36795	0.171328	NA
Cs4g01800	4.75491	1.82374	0.932526	-1.9557	0.0505004	0.221913
orange1.1t01261	42.5153	1.82065	0.613897	-2.96572	0.00301975	0.035161
Cs7g19150	1.57061	1.81843	1.64484	-1.10554	0.268926	NA
orange1.1t04872	3.90912	1.81449	1.22341	-1.48314	0.138037	0.403278
Cs2g15420	3.15141	1.81413	1.17483	-1.54416	0.12255	0.377455
Cs1g22650	50.2877	1.81336	0.606501	-2.98987	0.00279098	0.0331388
Cs8g01560	1.5762	1.81284	1.53542	-1.18068	0.237729	NA
Cs9g05300	3.11086	1.81077	1.52978	-1.18368	0.23654	0.531799
Cs2g30120	3.964	1.81029	1.75343	-1.03243	0.301872	0.603462
Cs2g18270	14.3381	1.80995	1.05664	-1.71294	0.0867241	0.305781
Cs2g10070	746.838	1.80966	0.205629	-8.8006	1.36087e-18	1.13216e-15
Cs2g20600	30.702	1.80921	0.418483	-4.32327	1.53737e-05	0.000613894
Cs2g22690	44.7968	1.80545	0.456881	-3.95169	7.76023e-05	0.00218364
Cs4g01125	2.32894	1.80512	1.42271	-1.26879	0.204516	NA
Cs1g26410	1.5588	1.80394	1.92945	-0.934952	0.349813	NA
Cs9g02030	7.1464	1.80366	1.16501	-1.54819	0.121576	0.3755
Cs4g12345	0.841462	1.80229	2.66326	-0.676722	0.498582	NA
Cs5g15940	1671.75	1.80117	0.343111	-5.24952	1.52493e-07	1.22293e-05
Cs6g09960	829.764	1.80112	1.79295	-1.00456	NA	NA
Cs3g27170	524.839	1.80107	0.321571	-5.60085	2.133e-08	2.3064e-06
Cs3g19050	2.30913	1.79889	1.67785	-1.07214	0.283658	NA
Cs6g04560	7.85846	1.7985	0.78074	-2.30359	0.0212456	0.130185
orange1.1t01971	58.0742	1.7984	0.743221	-2.41974	0.0155317	0.106312
Cs7g03140	54.7947	1.79606	0.590095	-3.04368	0.00233702	0.0291643
Cs5g25270	65.4619	1.7951	0.471027	-3.81103	0.00013839	0.00348181
Cs3g17210	1.53548	1.79503	2.03129	-0.883689	0.376864	NA
Cs3g04000	61.0686	1.79435	0.453708	-3.95486	7.65798e-05	0.00216456
Cs9g17780	3.10358	1.79308	1.78072	-1.00694	0.313964	0.615614
Cs3g06460	6.99399	1.79293	1.42515	-1.25807	0.208368	0.497514
Cs2g20020	195.815	1.79119	0.316807	-5.65389	1.56859e-08	1.7351e-06
Cs1g16800	0.830124	1.79005	2.19383	-0.815947	0.41453	NA
Cs9g14900	0.83237	1.79003	2.19269	-0.816361	0.414294	NA
Cs5g10970	0.837956	1.78998	2.18988	-0.817386	0.413708	NA
orange1.1t01582	0.837956	1.78998	2.18988	-0.817386	0.413708	NA
orange1.1t05299	0.837956	1.78998	2.18988	-0.817386	0.413708	NA
Cs3g22340	1.53422	1.78906	1.8205	-0.982729	0.325741	NA
Cs7g23490	14.7505	1.78841	0.610942	-2.9273	0.00341924	0.038686
Cs6g14100	104.031	1.78667	0.333194	-5.36225	8.2193e-08	7.25673e-06
orange1.1t03150	129.379	1.7864	0.446177	-4.00379	6.23351e-05	0.00183731
orange1.1t01671	0.834449	1.78331	2.13184	-0.836509	0.402869	NA
Cs1g05930	0.834449	1.78331	2.13184	-0.836509	0.402869	NA
orange1.1t05462	0.834449	1.78331	2.13184	-0.836509	0.402869	NA
Cs7g19070	0.834449	1.78331	2.13184	-0.836509	0.402869	NA
Cs5g17900	243.415	1.78217	0.515695	-3.45585	0.000548553	0.0098214
Cs3g17220	12.374	1.78195	0.784488	-2.27148	0.0231182	0.136867
Cs2g06120	98.751	1.78003	0.487773	-3.6493	0.000262956	0.00564856
Cs3g05760	29.4382	1.77906	0.57932	-3.07094	0.00213383	0.0275267
orange1.1t03189	0.823112	1.77859	2.19417	-0.810601	0.417595	NA
Cs2g03760	0.825358	1.77858	2.19302	-0.811019	0.417355	NA
Cs7g06430	2.31795	1.77769	1.63578	-1.08675	0.277146	NA
Cs4g20370	0.821852	1.77646	2.67084	-0.665133	0.505965	NA
orange1.1t01154	1.51666	1.7732	2.46396	-0.719655	0.471737	NA
Cs5g12170	55.5753	1.77263	0.476548	-3.71973	0.000199432	0.00463024
Cs7g17290	4.66764	1.77201	0.953704	-1.85803	0.0631644	0.254302
orange1.1t04928	3.10614	1.77067	1.15443	-1.53381	0.125076	0.381573
Cs2g21930	8.49169	1.77026	0.912182	-1.94069	0.0522959	0.226392
Cs2g17310	1.5189	1.76951	2.12868	-0.831269	0.405822	NA
orange1.1t04091	2.27723	1.76877	2.02658	-0.872785	0.38278	NA
Cs5g10390	3.8726	1.76819	1.37222	-1.28856	0.197552	0.484188
Cs2g16250	3.09112	1.76746	1.58448	-1.11548	0.264644	0.563451
Cs8g05830	0.330884	1.76651	4.03264	-0.438052	0.661349	NA
Cs5g04550	0.330884	1.76651	4.03264	-0.438052	0.661349	NA
Cs2g20450	0.330884	1.76651	4.03264	-0.438052	0.661349	NA
orange1.1t03865	0.330884	1.76651	4.03264	-0.438052	0.661349	NA
Cs8g19020	0.330884	1.76651	4.03264	-0.438052	0.661349	NA
Cs9g02740	0.330884	1.76651	4.03264	-0.438052	0.661349	NA
orange1.1t04523	0.330884	1.76651	4.03264	-0.438052	0.661349	NA
orange1.1t05902	0.330884	1.76651	4.03264	-0.438052	0.661349	NA
orange1.1t05546	0.330884	1.76651	4.03264	-0.438052	0.661349	NA
Cs3g27885	0.330884	1.76651	4.03264	-0.438052	0.661349	NA
orange1.1t03422	0.330884	1.76651	4.03264	-0.438052	0.661349	NA
Cs4g06190	0.330884	1.76651	4.03264	-0.438052	0.661349	NA
Cs8g06780	0.330884	1.76651	4.03264	-0.438052	0.661349	NA
Cs6g02290	0.330884	1.76651	4.03264	-0.438052	0.661349	NA
orange1.1t05699	0.330884	1.76651	4.03264	-0.438052	0.661349	NA
Cs7g30530	0.330884	1.76651	4.03264	-0.438052	0.661349	NA
Cs3g16870	0.330884	1.76651	4.03264	-0.438052	0.661349	NA
Cs9g05500	0.330884	1.76651	4.03264	-0.438052	0.661349	NA
Cs3g10270	0.330884	1.76651	4.03264	-0.438052	0.661349	NA
Cs1g05860	0.330884	1.76651	4.03264	-0.438052	0.661349	NA
orange1.1t05330	0.330884	1.76651	4.03264	-0.438052	0.661349	NA
orange1.1t00676	0.330884	1.76651	4.03264	-0.438052	0.661349	NA
Cs3g25330	0.330884	1.76651	4.03264	-0.438052	0.661349	NA
Cs7g11040	4.59308	1.76601	1.21373	-1.45503	0.14566	0.413865
Cs5g33880	3.03781	1.76524	1.95776	-0.90166	0.367237	0.66362
Cs5g27440	236.287	1.76483	0.409245	-4.31241	1.61487e-05	0.000634101
Cs7g08460	128.567	1.76447	0.242783	-7.26768	3.65702e-13	1.27976e-10
Cs3g15460	840.843	1.7642	1.45599	-1.21169	0.225632	0.517876
Cs1g19110	0.814805	1.76418	2.19442	-0.803939	0.421432	NA
Cs2g31110	0.817051	1.76417	2.19326	-0.804362	0.421188	NA
Cs8g07230	1739.2	1.76359	0.255854	-6.89297	5.46412e-12	1.38379e-09
Cs5g29010	12.3935	1.76273	0.819326	-2.15144	0.0314412	0.166873
Cs2g23470	106.898	1.76217	0.373482	-4.71822	2.37922e-06	0.000129725
orange1.1t03009	6.18702	1.76109	0.856368	-2.05647	0.0397376	0.192805
Cs6g13870	1.55115	1.75794	2.03164	-0.865286	0.386882	NA
Cs3g09000	29.749	1.75765	0.80272	-2.18961	0.0285523	0.157665
orange1.1t04880	2.31046	1.75665	1.60149	-1.09688	0.272692	NA
orange1.1t02919	0.811299	1.7562	1.91669	-0.916266	0.359527	NA
Cs5g09990	0.811299	1.7562	1.91669	-0.916266	0.359527	NA
Cs9g01040	0.811299	1.7562	1.91669	-0.916266	0.359527	NA
orange1.1t04479	7.6568	1.75487	0.874322	-2.00712	0.0447371	0.206835
Cs8g17630	60.9077	1.7516	0.687551	-2.5476	0.0108468	0.0839101
orange1.1t00008	0.807793	1.75129	1.9167	-0.913701	0.360874	NA
Cs1g14370	0.807793	1.75129	1.9167	-0.913701	0.360874	NA
Cs3g11230	0.810039	1.75129	1.91592	-0.914072	0.360679	NA
Cs4g14810	0.815624	1.75127	1.91398	-0.914989	0.360197	NA
Cs7g25450	0.327378	1.74851	3.1425	-0.556406	0.577933	NA
orange1.1t00786	0.327378	1.74851	3.1425	-0.556406	0.577933	NA
Cs7g09510	0.327378	1.74851	3.1425	-0.556406	0.577933	NA
orange1.1t01321	0.327378	1.74851	3.1425	-0.556406	0.577933	NA
orange1.1t04000	0.327378	1.74851	3.1425	-0.556406	0.577933	NA
Cs6g19870	0.327378	1.74851	3.1425	-0.556406	0.577933	NA
Cs3g08150	0.327378	1.74851	3.1425	-0.556406	0.577933	NA
Cs7g23440	0.327378	1.74851	3.1425	-0.556406	0.577933	NA
orange1.1t06023	0.327378	1.74851	3.1425	-0.556406	0.577933	NA
Cs7g31680	0.327378	1.74851	3.1425	-0.556406	0.577933	NA
orange1.1t05271	0.327378	1.74851	3.1425	-0.556406	0.577933	NA
Cs2g14750	0.804286	1.74686	2.19505	-0.795816	0.426139	NA
Cs4g14170	0.806532	1.74686	2.19387	-0.796246	0.425889	NA
Cs3g19900	34.9824	1.7466	0.419759	-4.16096	3.16909e-05	0.00109507
Cs7g09070	32.6533	1.74626	0.831911	-2.09909	0.0358091	0.18085
Cs9g02140	3.79472	1.74094	1.26745	-1.37358	0.169572	0.447888
Cs2g01940	1733.75	1.74089	0.583502	-2.98352	0.00284955	0.0336526
Cs9g12620	272.828	1.73958	0.974795	-1.78456	0.0743328	0.280196
Cs8g11380	0.323871	1.73954	4.03498	-0.431115	0.666384	NA
orange1.1t01393	0.323871	1.73954	4.03498	-0.431115	0.666384	NA
orange1.1t05939	0.323871	1.73954	4.03498	-0.431115	0.666384	NA
Cs4g12470	0.323871	1.73954	4.03498	-0.431115	0.666384	NA
orange1.1t05280	0.323871	1.73954	4.03498	-0.431115	0.666384	NA
Cs5g32520	0.323871	1.73954	4.03498	-0.431115	0.666384	NA
orange1.1t04834	0.323871	1.73954	4.03498	-0.431115	0.666384	NA
orange1.1t05838	0.323871	1.73954	4.03498	-0.431115	0.666384	NA
Cs1g09995	0.323871	1.73954	4.03498	-0.431115	0.666384	NA
Cs2g31100	0.323871	1.73954	4.03498	-0.431115	0.666384	NA
Cs6g01450	0.323871	1.73954	4.03498	-0.431115	0.666384	NA
orange1.1t04686	0.323871	1.73954	4.03498	-0.431115	0.666384	NA
Cs3g09810	0.323871	1.73954	4.03498	-0.431115	0.666384	NA
orange1.1t03006	0.323871	1.73954	4.03498	-0.431115	0.666384	NA
Cs6g10220	0.323871	1.73954	4.03498	-0.431115	0.666384	NA
Cs5g19390	0.323871	1.73954	4.03498	-0.431115	0.666384	NA
Cs5g16975	0.323871	1.73954	4.03498	-0.431115	0.666384	NA
Cs4g01940	0.323871	1.73954	4.03498	-0.431115	0.666384	NA
Cs5g13390	0.323871	1.73954	4.03498	-0.431115	0.666384	NA
orange1.1t05776	0.323871	1.73954	4.03498	-0.431115	0.666384	NA
Cs9g18960	0.323871	1.73954	4.03498	-0.431115	0.666384	NA
Cs7g30940	0.323871	1.73954	4.03498	-0.431115	0.666384	NA
Cs7g21460	0.323871	1.73954	4.03498	-0.431115	0.666384	NA
Cs4g20310	0.323871	1.73954	4.03498	-0.431115	0.666384	NA
Cs3g09170	0.323871	1.73954	4.03498	-0.431115	0.666384	NA
Cs1g15290	0.323871	1.73954	4.03498	-0.431115	0.666384	NA
Cs1g07530	0.323871	1.73954	4.03498	-0.431115	0.666384	NA
Cs5g25370	77.7266	1.73903	0.355987	-4.8851	1.03375e-06	6.29639e-05
Cs6g09560	20.3204	1.73773	0.733792	-2.36814	0.0178776	0.117157
Cs7g21900	4.53058	1.73537	0.984662	-1.7624	0.0780011	0.287989
Cs7g21330	71.8055	1.73379	0.701678	-2.47092	0.0134764	0.0968114
orange1.1t04826	0.803811	1.73257	2.13228	-0.812542	0.416481	NA
Cs1g17080	0.798226	1.73255	2.13522	-0.811415	0.417127	NA
orange1.1t02607	0.798226	1.73255	2.13522	-0.811415	0.417127	NA
orange1.1t04792	0.79598	1.73255	2.13642	-0.81096	0.417389	NA
Cs5g13090	0.79598	1.73255	2.13642	-0.81096	0.417389	NA
Cs4g02600	0.79598	1.73255	2.13642	-0.81096	0.417389	NA
Cs7g30000	222.336	1.73174	0.516583	-3.35229	0.000801464	0.0130998
Cs1g14410	7.54889	1.73127	0.957967	-1.80723	0.070726	0.272525
Cs6g08320	1838.98	1.72992	1.0899	-1.58723	0.112461	0.357687
orange1.1t03335	2.26577	1.72921	1.3017	-1.32843	0.184036	NA
Cs1g22950	0.79472	1.72887	1.91584	-0.902409	0.36684	NA
Cs5g20590	0.792474	1.72886	1.91664	-0.902028	0.367042	NA
orange1.1t03605	8.31859	1.72812	0.742975	-2.32595	0.0200213	0.125603
Cs5g33770	2.26097	1.72607	1.28008	-1.34841	0.177527	NA
Cs9g18540	24.0013	1.72577	0.678842	-2.54223	0.0110147	0.0846985
Cs5g04980	73.5542	1.72576	1.17649	-1.46687	0.142411	0.409468
Cs4g08370	10.5848	1.72549	0.739697	-2.3327	0.0196637	0.124332
Cs5g01280	18.7655	1.72526	0.646201	-2.66985	0.00758843	0.0664488
Cs7g32220	4715.01	1.72522	0.913592	-1.8884	0.0589727	0.243729
Cs3g04990	2.30376	1.72478	1.41668	-1.21748	0.223421	NA
Cs5g10070	3.0048	1.72469	1.16987	-1.47425	0.140414	0.406171
Cs5g14330	0.788967	1.72122	2.13676	-0.805525	0.420517	NA
Cs1g17345	0.788967	1.72122	2.13676	-0.805525	0.420517	NA
Cs7g30220	2.98039	1.72111	1.16372	-1.47896	0.13915	0.404755
Cs2g18880	313.977	1.72098	0.433651	-3.96857	7.2304e-05	0.00207066
Cs1g14510	21.8535	1.71994	0.658335	-2.61256	0.00898658	0.0747794
Cs3g26240	2258.23	1.71736	0.344101	-4.99086	6.01107e-07	3.93521e-05
Cs3g27690	7.49823	1.71592	0.822934	-2.08512	0.037058	0.184304
Cs9g14130	36.5071	1.71511	0.921659	-1.86089	0.0627591	0.253424
Cs9g04630	774.962	1.71401	0.78588	-2.18101	0.0291827	0.159647
Cs7g30320	5.19352	1.71367	1.04419	-1.64116	0.100765	0.335019
Cs6g10330	2.28494	1.71357	1.38792	-1.23463	0.216967	NA
Cs4g03580	7.50365	1.71342	0.761944	-2.24875	0.0245286	0.142328
Cs8g19370	3.76364	1.71237	1.02883	-1.66439	0.0960344	0.325842
Cs3g20065	23.9554	1.71133	0.716845	-2.38731	0.016972	0.112838
orange1.1t00072	4.49262	1.71037	1.3265	-1.28939	0.197264	0.483846
Cs7g28510	15.6297	1.70942	0.637165	-2.68286	0.00729961	0.0646254
Cs1g25680	2.25699	1.70842	1.54163	-1.10819	0.26778	NA
Cs6g10750	5.18008	1.70256	1.10565	-1.53986	0.123593	0.379031
Cs6g15730	27.5671	1.70237	0.763852	-2.22866	0.0258364	0.147424
Cs1g15940	25.0806	1.70199	0.739818	-2.30055	0.0214171	0.130365
Cs5g13360	521.587	1.70109	0.615179	-2.76519	0.00568892	0.0547473
Cs8g09720	2929.34	1.70057	0.242971	-6.99907	2.57674e-12	7.51432e-10
Cs8g15060	156.966	1.70036	1.2106	-1.40457	0.16015	0.434694
Cs1g19120	0.784986	1.70019	2.19236	-0.775509	0.438039	NA
Cs5g11830	0.784986	1.70019	2.19236	-0.775509	0.438039	NA
Cs9g05330	0.784986	1.70019	2.19236	-0.775509	0.438039	NA
Cs4g16630	0.784986	1.70019	2.19236	-0.775509	0.438039	NA
Cs5g13280	0.779401	1.70014	2.19542	-0.774402	0.438693	NA
Cs3g18130	0.779401	1.70014	2.19542	-0.774402	0.438693	NA
Cs6g09390	0.779401	1.70014	2.19542	-0.774402	0.438693	NA
Cs1g11060	0.779401	1.70014	2.19542	-0.774402	0.438693	NA
Cs7g15150	0.777155	1.70012	2.19666	-0.773955	0.438957	NA
orange1.1t03255	0.777155	1.70012	2.19666	-0.773955	0.438957	NA
Cs2g28575	2.1954	1.69651	1.37076	-1.23765	0.215848	NA
orange1.1t01164	0.78148	1.69434	2.19264	-0.772738	0.439678	NA
Cs1g16890	0.775894	1.69427	2.19572	-0.771625	0.440336	NA
Cs8g19130	0.775894	1.69427	2.19572	-0.771625	0.440336	NA
Cs7g03660	0.775894	1.69427	2.19572	-0.771625	0.440336	NA
orange1.1t00040	0.775894	1.69427	2.19572	-0.771625	0.440336	NA
Cs6g21660	0.775894	1.69427	2.19572	-0.771625	0.440336	NA
Cs9g02810	0.773648	1.69425	2.19697	-0.771176	0.440603	NA
Cs6g19660	0.773648	1.69425	2.19697	-0.771176	0.440603	NA
orange1.1t01904	0.312059	1.69343	3.17256	-0.533774	0.593498	NA
Cs9g02760	0.312059	1.69343	3.17256	-0.533774	0.593498	NA
Cs4g09220	0.312059	1.69343	3.17256	-0.533774	0.593498	NA
Cs7g26010	0.312059	1.69343	3.17256	-0.533774	0.593498	NA
Cs5g11910	0.312059	1.69343	3.17256	-0.533774	0.593498	NA
Cs6g09680	0.312059	1.69343	3.17256	-0.533774	0.593498	NA
orange1.1t02925	0.312059	1.69343	3.17256	-0.533774	0.593498	NA
Cs5g23510	0.312059	1.69343	3.17256	-0.533774	0.593498	NA
Cs5g18140	0.312059	1.69343	3.17256	-0.533774	0.593498	NA
Cs1g20060	0.312059	1.69343	3.17256	-0.533774	0.593498	NA
Cs3g02550	0.312059	1.69343	3.17256	-0.533774	0.593498	NA
orange1.1t03969	0.312059	1.69343	3.17256	-0.533774	0.593498	NA
orange1.1t04536	0.312059	1.69343	3.17256	-0.533774	0.593498	NA
Cs3g22190	0.312059	1.69343	3.17256	-0.533774	0.593498	NA
orange1.1t03557	0.312059	1.69343	3.17256	-0.533774	0.593498	NA
Cs5g06860	0.312059	1.69343	3.17256	-0.533774	0.593498	NA
Cs6g16470	0.312059	1.69343	3.17256	-0.533774	0.593498	NA
orange1.1t02571	0.312059	1.69343	3.17256	-0.533774	0.593498	NA
Cs6g11210	0.312059	1.69343	3.17256	-0.533774	0.593498	NA
Cs9g08810	0.312059	1.69343	3.17256	-0.533774	0.593498	NA
Cs8g01030	0.312059	1.69343	3.17256	-0.533774	0.593498	NA
orange1.1t05509	0.312059	1.69343	3.17256	-0.533774	0.593498	NA
Cs7g09750	0.312059	1.69343	3.17256	-0.533774	0.593498	NA
Cs2g14010	0.312059	1.69343	3.17256	-0.533774	0.593498	NA
Cs2g18310	0.312059	1.69343	3.17256	-0.533774	0.593498	NA
Cs2g02700	0.312059	1.69343	3.17256	-0.533774	0.593498	NA
orange1.1t01709	0.312059	1.69343	3.17256	-0.533774	0.593498	NA
Cs5g07470	0.312059	1.69343	3.17256	-0.533774	0.593498	NA
Cs1g18020	12.5687	1.69317	0.766731	-2.2083	0.0272236	0.15294
Cs8g20750	667.119	1.69306	0.595665	-2.8423	0.00447887	0.0464966
Cs1g06040	106.671	1.69277	0.510662	-3.31485	0.00091692	0.014614
Cs1g24270	2.20674	1.69251	1.27281	-1.32974	0.183604	NA
Cs1g24500	71.4958	1.69219	0.445073	-3.80206	0.000143499	0.00358692
Cs7g29660	126.712	1.69172	0.395319	-4.27937	1.87422e-05	0.00071716
Cs7g08700	13.256	1.69037	0.601259	-2.81138	0.00493295	0.0496053
Cs4g16020	12.6711	1.68855	1.04473	-1.61625	0.10604	0.346216
Cs4g18250	3.7137	1.68764	0.975765	-1.72956	0.0837091	0.29957
orange1.1t01766	191.355	1.68707	0.366062	-4.60871	4.05169e-06	0.000199956
Cs2g04085	13.2465	1.68624	0.685685	-2.4592	0.0139246	0.0991884
Cs2g19160	17.7361	1.68618	0.722463	-2.33393	0.0195993	0.124169
Cs4g03620	3.65814	1.68439	1.09225	-1.54213	0.123043	0.378307
Cs5g22850	0.308552	1.68091	3.17995	-0.528597	0.597085	NA
Cs4g01830	0.308552	1.68091	3.17995	-0.528597	0.597085	NA
Cs2g01180	0.308552	1.68091	3.17995	-0.528597	0.597085	NA
Cs5g20170	0.308552	1.68091	3.17995	-0.528597	0.597085	NA
Cs7g06190	0.308552	1.68091	3.17995	-0.528597	0.597085	NA
orange1.1t04102	0.308552	1.68091	3.17995	-0.528597	0.597085	NA
Cs3g17620	0.308552	1.68091	3.17995	-0.528597	0.597085	NA
Cs3g05690	0.308552	1.68091	3.17995	-0.528597	0.597085	NA
orange1.1t01248	0.308552	1.68091	3.17995	-0.528597	0.597085	NA
orange1.1t05142	0.308552	1.68091	3.17995	-0.528597	0.597085	NA
Cs2g24920	0.308552	1.68091	3.17995	-0.528597	0.597085	NA
Cs5g17110	0.308552	1.68091	3.17995	-0.528597	0.597085	NA
Cs5g26025	0.308552	1.68091	3.17995	-0.528597	0.597085	NA
Cs7g26880	0.308552	1.68091	3.17995	-0.528597	0.597085	NA
Cs9g17420	0.308552	1.68091	3.17995	-0.528597	0.597085	NA
Cs8g18160	0.308552	1.68091	3.17995	-0.528597	0.597085	NA
orange1.1t04589	0.308552	1.68091	3.17995	-0.528597	0.597085	NA
Cs2g23200	0.308552	1.68091	3.17995	-0.528597	0.597085	NA
Cs1g16120	0.308552	1.68091	3.17995	-0.528597	0.597085	NA
Cs2g16790	0.308552	1.68091	3.17995	-0.528597	0.597085	NA
Cs1g01680	0.308552	1.68091	3.17995	-0.528597	0.597085	NA
orange1.1t05109	0.308552	1.68091	3.17995	-0.528597	0.597085	NA
Cs7g31910	0.308552	1.68091	3.17995	-0.528597	0.597085	NA
Cs2g03740	0.308552	1.68091	3.17995	-0.528597	0.597085	NA
Cs7g21170	0.308552	1.68091	3.17995	-0.528597	0.597085	NA
orange1.1t05605	0.308552	1.68091	3.17995	-0.528597	0.597085	NA
Cs2g11620	0.308552	1.68091	3.17995	-0.528597	0.597085	NA
Cs2g19310	0.308552	1.68091	3.17995	-0.528597	0.597085	NA
Cs7g29290	0.308552	1.68091	3.17995	-0.528597	0.597085	NA
Cs8g09880	0.308552	1.68091	3.17995	-0.528597	0.597085	NA
Cs9g06130	0.308552	1.68091	3.17995	-0.528597	0.597085	NA
Cs2g29730	0.308552	1.68091	3.17995	-0.528597	0.597085	NA
orange1.1t00621	0.308552	1.68091	3.17995	-0.528597	0.597085	NA
Cs3g09220	0.308552	1.68091	3.17995	-0.528597	0.597085	NA
Cs2g29520	0.308552	1.68091	3.17995	-0.528597	0.597085	NA
Cs3g07880	0.308552	1.68091	3.17995	-0.528597	0.597085	NA
orange1.1t00355	0.308552	1.68091	3.17995	-0.528597	0.597085	NA
Cs5g10580	0.308552	1.68091	3.17995	-0.528597	0.597085	NA
Cs7g22660	0.308552	1.68091	3.17995	-0.528597	0.597085	NA
Cs4g10250	754.056	1.6807	0.560677	-2.99762	0.00272094	0.0325598
Cs5g17920	176.821	1.67997	0.438734	-3.82912	0.000128601	0.00330907
Cs3g22950	1.47346	1.67888	1.66525	-1.00819	0.313365	NA
Cs5g22980	4.39928	1.67736	1.00313	-1.67213	0.0944983	0.322932
Cs7g27110	6.59383	1.67637	1.09183	-1.53538	0.124692	0.380943
Cs5g34880	2.19366	1.67598	1.41908	-1.18103	0.237589	NA
Cs3g02020	241.319	1.67529	0.428657	-3.90823	9.29735e-05	0.00253106
Cs7g06440	5.89872	1.6741	0.997482	-1.67832	0.0932843	0.320043
Cs3g02460	4.36269	1.67216	1.489	-1.12301	0.261432	0.560267
orange1.1t03688	314.368	1.67157	0.373855	-4.47118	7.7789e-06	0.000351456
Cs5g16720	5.12265	1.6713	0.965773	-1.73053	0.083536	0.299279
Cs8g07220	4.36895	1.67084	0.965754	-1.73009	0.083614	0.299456
Cs3g23950	30.4661	1.66892	1.84488	-0.904622	0.365666	0.66165
orange1.1t05846	3.68164	1.66716	1.09615	-1.52092	0.128279	0.387658
Cs5g27350	2.17259	1.66708	1.41174	-1.18088	0.237652	NA
Cs7g20550	1.49164	1.66659	1.66567	-1.00055	0.317045	NA
Cs9g09390	2.90124	1.66587	1.15716	-1.43962	0.149974	0.42008
Cs2g07340	8.06161	1.66577	0.712902	-2.33661	0.0194595	0.123528
orange1.1t02975	4.42737	1.66353	0.983292	-1.6918	0.0906844	0.314374
Cs1g02880	23.2807	1.6629	0.51733	-3.21439	0.00130722	0.0191331
Cs6g09490	2.93351	1.66121	1.17238	-1.41695	0.156496	0.428644
Cs8g07080	15.9737	1.6608	0.60809	-2.73118	0.0063108	0.058296
Cs5g18260	1.44184	1.66068	1.63802	-1.01384	0.310661	NA
orange1.1t03590	3.59002	1.66012	1.21049	-1.37145	0.170235	0.449207
Cs2g18930	10.9076	1.65945	0.80241	-2.06808	0.0386322	0.189344
Cs1g23250	3.63966	1.65928	1.11194	-1.49223	0.135638	0.399023
Cs1g18530	136.791	1.65716	1.04265	-1.58938	0.111975	0.35676
Cs1g10770	0.766161	1.65712	2.68293	-0.617653	0.536804	NA
Cs5g12280	0.758329	1.65702	2.68946	-0.616118	0.537816	NA
Cs6g05395	1.44408	1.65623	1.53136	-1.08154	0.279457	NA
Cs2g03950	56.6223	1.65599	0.507503	-3.26302	0.00110233	0.0167588
Cs4g20010	89.293	1.65513	0.331169	-4.99784	5.79746e-07	3.83449e-05
Cs4g15550	35.4905	1.65497	0.416512	-3.9734	7.08526e-05	0.00203537
Cs2g20010	3278.43	1.65477	0.26054	-6.35131	2.13488e-10	3.84018e-08
Cs1g17440	16.0415	1.65401	0.699479	-2.36463	0.0180481	0.117793
Cs5g09630	87.1323	1.65386	0.589332	-2.80633	0.00501088	0.050075
Cs3g12120	1.44058	1.65329	1.49801	-1.10366	0.269741	NA
Cs5g01140	1.45447	1.65257	1.74343	-0.947884	0.343188	NA
Cs5g17880	1271.19	1.65149	0.546431	-3.02231	0.00250851	0.0306743
Cs6g03720	1.45317	1.65099	1.70776	-0.966756	0.333666	NA
Cs3g16740	186.923	1.64773	0.45854	-3.59343	0.000326355	0.00660499
orange1.1t05327	1.46931	1.64718	1.59356	-1.03365	0.301302	NA
Cs5g19160	140.516	1.64694	0.411571	-4.00158	6.29204e-05	0.00184608
Cs5g32900	1.44616	1.64644	1.49722	-1.09967	0.271477	NA
orange1.1t02050	36.5893	1.6431	0.721326	-2.27789	0.0227331	0.135413
Cs4g09780	5734.65	1.6414	0.847367	-1.93706	0.0527376	0.227272
Cs2g28300	29.5804	1.64138	0.832303	-1.97209	0.0485996	0.216849
Cs7g29910	33.1685	1.64132	0.352114	-4.66132	3.1419e-06	0.000162416
Cs8g16330	1.42526	1.64047	1.54749	-1.06008	0.289108	NA
Cs6g19180	826.945	1.6398	0.236045	-6.947	3.73127e-12	1.03013e-09
Cs6g07270	672.16	1.63867	0.711043	-2.3046	0.0211889	0.13017
Cs1g16530	6.49773	1.63852	0.959418	-1.70783	0.0876678	0.308021
Cs1g25560	314.887	1.63837	0.371111	-4.41477	1.01115e-05	0.000435384
Cs5g26150	649.369	1.63817	0.359174	-4.56095	5.09235e-06	0.000243207
orange1.1t05538	1.45399	1.63364	1.59091	-1.02686	0.304488	NA
Cs2g08250	75.4364	1.6326	0.373547	-4.37054	1.23941e-05	0.00051634
Cs3g13240	6.4067	1.63078	0.862732	-1.89026	0.0587238	0.243223
orange1.1t01560	40.7866	1.62928	0.453055	-3.5962	0.000322901	0.00654887
Cs1g13350	1.4366	1.62894	1.70489	-0.955453	0.339348	NA
orange1.1t01659	8.54712	1.62836	0.797356	-2.0422	0.0411315	0.197126
Cs3g27800	2.83728	1.62669	1.15909	-1.40342	0.160491	NA
Cs4g16680	18.5457	1.62627	0.7923	-2.0526	0.0401117	0.193977
Cs8g14120	572.258	1.62564	1.43492	-1.13291	0.257251	0.555018
Cs5g07700	871.1	1.62339	0.283391	-5.72845	1.01352e-08	1.19677e-06
Cs5g21230	4.99282	1.62314	0.829219	-1.95743	0.0502964	0.221741
Cs8g10250	100.759	1.62244	0.705093	-2.30103	0.02139	0.130293
Cs5g25850	197.778	1.62177	0.365316	-4.43936	9.02271e-06	0.000397392
Cs9g07000	4.28072	1.62128	1.19006	-1.36236	0.173086	0.452874
Cs8g17950	65.4043	1.62023	0.62186	-2.60546	0.009175	0.0756818
Cs8g16770	735.742	1.61962	0.316335	-5.11997	3.05578e-07	2.17028e-05
Cs4g19370	11.2854	1.61837	0.9342	-1.73236	0.0832096	0.298571
Cs5g20176	0.293233	1.61517	4.04632	-0.399169	0.689768	NA
Cs5g28650	0.293233	1.61517	4.04632	-0.399169	0.689768	NA
Cs3g12780	0.293233	1.61517	4.04632	-0.399169	0.689768	NA
Cs2g05940	0.293233	1.61517	4.04632	-0.399169	0.689768	NA
Cs3g07200	0.293233	1.61517	4.04632	-0.399169	0.689768	NA
Cs5g31080	0.293233	1.61517	4.04632	-0.399169	0.689768	NA
Cs2g22050	0.293233	1.61517	4.04632	-0.399169	0.689768	NA
Cs8g07620	0.293233	1.61517	4.04632	-0.399169	0.689768	NA
Cs1g18320	0.293233	1.61517	4.04632	-0.399169	0.689768	NA
Cs5g34110	0.293233	1.61517	4.04632	-0.399169	0.689768	NA
orange1.1t02446	0.293233	1.61517	4.04632	-0.399169	0.689768	NA
Cs7g05270	0.293233	1.61517	4.04632	-0.399169	0.689768	NA
Cs7g26630	0.293233	1.61517	4.04632	-0.399169	0.689768	NA
Cs5g30510	0.293233	1.61517	4.04632	-0.399169	0.689768	NA
orange1.1t05690	0.293233	1.61517	4.04632	-0.399169	0.689768	NA
orange1.1t04400	0.293233	1.61517	4.04632	-0.399169	0.689768	NA
Cs6g06090	0.293233	1.61517	4.04632	-0.399169	0.689768	NA
Cs1g06180	0.293233	1.61517	4.04632	-0.399169	0.689768	NA
Cs1g18560	0.293233	1.61517	4.04632	-0.399169	0.689768	NA
Cs2g23410	0.293233	1.61517	4.04632	-0.399169	0.689768	NA
Cs3g17380	0.293233	1.61517	4.04632	-0.399169	0.689768	NA
Cs6g14910	0.293233	1.61517	4.04632	-0.399169	0.689768	NA
Cs2g21050	0.293233	1.61517	4.04632	-0.399169	0.689768	NA
Cs8g05150	0.293233	1.61517	4.04632	-0.399169	0.689768	NA
orange1.1t01291	0.293233	1.61517	4.04632	-0.399169	0.689768	NA
Cs6g05140	0.293233	1.61517	4.04632	-0.399169	0.689768	NA
Cs2g21750	0.293233	1.61517	4.04632	-0.399169	0.689768	NA
Cs3g14810	0.293233	1.61517	4.04632	-0.399169	0.689768	NA
Cs2g02560	0.293233	1.61517	4.04632	-0.399169	0.689768	NA
orange1.1t01875	0.293233	1.61517	4.04632	-0.399169	0.689768	NA
Cs4g04790	0.293233	1.61517	4.04632	-0.399169	0.689768	NA
Cs2g21490	0.293233	1.61517	4.04632	-0.399169	0.689768	NA
Cs5g19170	0.293233	1.61517	4.04632	-0.399169	0.689768	NA
orange1.1t01756	0.293233	1.61517	4.04632	-0.399169	0.689768	NA
Cs6g11850	0.293233	1.61517	4.04632	-0.399169	0.689768	NA
Cs5g05280	0.293233	1.61517	4.04632	-0.399169	0.689768	NA
Cs5g05975	0.293233	1.61517	4.04632	-0.399169	0.689768	NA
Cs2g19870	0.293233	1.61517	4.04632	-0.399169	0.689768	NA
Cs4g04690	0.293233	1.61517	4.04632	-0.399169	0.689768	NA
Cs3g16130	0.293233	1.61517	4.04632	-0.399169	0.689768	NA
Cs2g26350	0.293233	1.61517	4.04632	-0.399169	0.689768	NA
Cs9g08060	0.293233	1.61517	4.04632	-0.399169	0.689768	NA
Cs2g31400	0.293233	1.61517	4.04632	-0.399169	0.689768	NA
Cs7g24970	0.293233	1.61517	4.04632	-0.399169	0.689768	NA
orange1.1t02028	0.293233	1.61517	4.04632	-0.399169	0.689768	NA
Cs2g23740	0.293233	1.61517	4.04632	-0.399169	0.689768	NA
orange1.1t04549	0.293233	1.61517	4.04632	-0.399169	0.689768	NA
Cs8g01530	0.293233	1.61517	4.04632	-0.399169	0.689768	NA
Cs9g04850	0.293233	1.61517	4.04632	-0.399169	0.689768	NA
Cs7g23795	0.293233	1.61517	4.04632	-0.399169	0.689768	NA
orange1.1t01586	0.293233	1.61517	4.04632	-0.399169	0.689768	NA
Cs3g13230	0.293233	1.61517	4.04632	-0.399169	0.689768	NA
Cs1g21990	0.293233	1.61517	4.04632	-0.399169	0.689768	NA
Cs1g12970	0.293233	1.61517	4.04632	-0.399169	0.689768	NA
orange1.1t00694	0.293233	1.61517	4.04632	-0.399169	0.689768	NA
Cs1g26010	0.293233	1.61517	4.04632	-0.399169	0.689768	NA
Cs5g22050	0.293233	1.61517	4.04632	-0.399169	0.689768	NA
Cs4g09400	0.293233	1.61517	4.04632	-0.399169	0.689768	NA
Cs1g10250	0.293233	1.61517	4.04632	-0.399169	0.689768	NA
orange1.1t04159	0.293233	1.61517	4.04632	-0.399169	0.689768	NA
Cs5g14720	0.293233	1.61517	4.04632	-0.399169	0.689768	NA
Cs3g11450	0.293233	1.61517	4.04632	-0.399169	0.689768	NA
Cs6g12580	0.293233	1.61517	4.04632	-0.399169	0.689768	NA
Cs3g16010	0.293233	1.61517	4.04632	-0.399169	0.689768	NA
Cs3g01920	0.293233	1.61517	4.04632	-0.399169	0.689768	NA
Cs7g03470	0.293233	1.61517	4.04632	-0.399169	0.689768	NA
orange1.1t01716	0.293233	1.61517	4.04632	-0.399169	0.689768	NA
Cs2g28490	0.293233	1.61517	4.04632	-0.399169	0.689768	NA
orange1.1t04875	0.293233	1.61517	4.04632	-0.399169	0.689768	NA
orange1.1t01644	0.293233	1.61517	4.04632	-0.399169	0.689768	NA
Cs4g03150	0.293233	1.61517	4.04632	-0.399169	0.689768	NA
Cs5g03970	0.293233	1.61517	4.04632	-0.399169	0.689768	NA
Cs3g08410	0.293233	1.61517	4.04632	-0.399169	0.689768	NA
Cs6g03550	0.293233	1.61517	4.04632	-0.399169	0.689768	NA
Cs5g27170	0.293233	1.61517	4.04632	-0.399169	0.689768	NA
orange1.1t04548	0.293233	1.61517	4.04632	-0.399169	0.689768	NA
Cs8g20140	0.293233	1.61517	4.04632	-0.399169	0.689768	NA
Cs1g25030	0.293233	1.61517	4.04632	-0.399169	0.689768	NA
orange1.1t04030	0.293233	1.61517	4.04632	-0.399169	0.689768	NA
Cs3g12490	0.293233	1.61517	4.04632	-0.399169	0.689768	NA
orange1.1t05290	0.293233	1.61517	4.04632	-0.399169	0.689768	NA
Cs2g27520	0.293233	1.61517	4.04632	-0.399169	0.689768	NA
Cs4g10470	0.293233	1.61517	4.04632	-0.399169	0.689768	NA
Cs2g24490	0.293233	1.61517	4.04632	-0.399169	0.689768	NA
Cs5g25800	0.293233	1.61517	4.04632	-0.399169	0.689768	NA
Cs2g30130	0.293233	1.61517	4.04632	-0.399169	0.689768	NA
Cs6g20390	0.293233	1.61517	4.04632	-0.399169	0.689768	NA
orange1.1t02353	0.293233	1.61517	4.04632	-0.399169	0.689768	NA
Cs8g08880	133.921	1.61473	0.36743	-4.39465	1.10952e-05	0.000470371
Cs7g32410	1369.51	1.61364	0.351603	-4.58938	4.44558e-06	0.000216618
Cs3g16490	11.2894	1.611	2.53104	-0.636498	0.524452	0.780314
Cs2g13020	3.52095	1.6104	1.11407	-1.44552	0.148312	0.417578
orange1.1t01255	495.427	1.61037	0.280967	-5.73153	9.95262e-09	1.18246e-06
Cs5g09270	13.4428	1.61001	0.675607	-2.38306	0.0171695	0.113834
Cs9g07140	15.5397	1.60945	0.544522	-2.95572	0.00311943	0.0358921
Cs7g07520	16.342	1.60915	0.546583	-2.94402	0.00323981	0.0369647
Cs9g08670	4.25454	1.60836	1.16552	-1.37996	0.167599	0.445182
Cs1g15710	1811.8	1.60754	0.873139	-1.8411	0.0656064	0.259573
Cs7g15620	4.2383	1.6069	1.06181	-1.51337	0.130186	0.390977
Cs2g23570	4.94063	1.60436	0.902861	-1.77697	0.0755736	0.282659
Cs5g25600	463.235	1.60105	0.667504	-2.39856	0.0164597	0.110373
Cs8g09800	1.38761	1.60052	1.82378	-0.877581	0.380171	NA
Cs9g17580	1.38761	1.60052	1.82378	-0.877581	0.380171	NA
Cs2g15620	1.41985	1.59631	1.73729	-0.918846	0.358176	NA
Cs3g06830	1715.93	1.5959	0.553508	-2.88325	0.00393591	0.0426065
Cs9g07950	8.52688	1.5952	1.23544	-1.2912	0.196634	0.482961
Cs4g03490	15.3922	1.59486	0.882302	-1.80761	0.0706667	0.272525
Cs2g02820	73.0231	1.59397	0.445397	-3.57877	0.000345218	0.00686406
Cs7g19780	294.707	1.5937	0.735675	-2.16632	0.030287	0.163424
Cs7g13340	1.3967	1.59292	1.8237	-0.873457	0.382414	NA
Cs3g20070	60.3261	1.59226	0.577642	-2.75648	0.00584273	0.0555608
Cs1g10530	8.41981	1.59087	0.738273	-2.15486	0.0311731	0.166064
Cs7g13180	167.875	1.58917	0.579801	-2.74089	0.00612731	0.0573036
Cs1g19400	72.068	1.58843	0.618956	-2.56631	0.0102786	0.0810125
Cs2g06990	1045.25	1.5883	0.222048	-7.15296	8.49239e-13	2.8676e-10
Cs1g04870	3200.78	1.58819	0.247334	-6.42124	1.35169e-10	2.62592e-08
Cs8g16090	79.2902	1.58804	0.457809	-3.46878	0.000522822	0.00949317
Cs7g18700	2.12793	1.58707	1.38227	-1.14816	0.250903	NA
Cs7g24990	7.72052	1.58535	0.879974	-1.80159	0.0716098	0.274447
Cs6g17960	178.434	1.58323	1.26744	-1.24915	0.21161	0.501708
Cs1g09530	2.09093	1.58317	1.39676	-1.13346	0.257023	NA
Cs6g03820	11736.6	1.5827	0.413622	-3.82644	0.000130011	0.00332937
Cs4g01650	296.644	1.58243	0.838843	-1.88644	0.0592359	0.24424
Cs4g09010	8.43736	1.58196	0.851095	-1.85874	0.0630644	0.25404
Cs7g01820	16.6807	1.58137	0.564611	-2.80081	0.00509749	0.0505208
Cs7g04250	2.09427	1.58023	1.22091	-1.29431	0.19556	NA
Cs5g05130	161.471	1.57951	0.357889	-4.41341	1.01756e-05	0.000437164
Cs9g14480	943.664	1.57939	0.922092	-1.71284	0.0867424	0.305781
Cs1g09270	53.9835	1.57885	0.328099	-4.81213	1.49328e-06	8.59346e-05
orange1.1t05012	11.8386	1.57821	0.607668	-2.59716	0.00939989	0.0768237
Cs8g20890	2.76773	1.57731	1.53027	-1.03074	0.302662	NA
Cs1g01910	288.719	1.57313	0.687984	-2.28658	0.0222203	0.133555
orange1.1t02146	8.33332	1.57034	0.82301	-1.90805	0.0563852	0.237708
Cs2g14430	17.9358	1.56963	0.842075	-1.86401	0.0623208	0.252205
Cs7g32260	24.3067	1.5672	0.47808	-3.27811	0.00104506	0.0160785
Cs4g17600	339.221	1.56697	0.6437	-2.43432	0.0149197	0.10378
orange1.1t02858	7.56014	1.56496	0.830371	-1.88466	0.0594762	0.244811
orange1.1t04546	2.09154	1.56483	1.5479	-1.01094	0.312047	NA
Cs3g14910	14.4115	1.56127	0.678095	-2.30243	0.0213107	0.130245
Cs2g20750	181.135	1.56084	0.553745	-2.8187	0.00482186	0.0487172
Cs9g18620	319.19	1.55964	0.192958	-8.08277	6.33103e-16	4.06178e-13
Cs3g06950	19.458	1.55884	0.777697	-2.00443	0.0450238	0.207533
Cs3g19960	7.563	1.55755	0.877293	-1.7754	0.0758315	0.283184
Cs5g21960	2.07067	1.5571	1.54463	-1.00807	0.313421	NA
Cs7g02380	115.875	1.55198	0.294285	-5.27374	1.33673e-07	1.08557e-05
Cs2g21340	3.44821	1.54956	1.04385	-1.48448	0.137683	0.402609
Cs6g14130	2.09938	1.54879	1.79782	-0.861485	0.388971	NA
Cs3g25210	5.4606	1.54785	0.842467	-1.83728	0.0661681	0.260597
Cs5g05410	22.4465	1.54709	1.08531	-1.42548	0.154018	0.425125
orange1.1t03446	2.73662	1.54581	1.08911	-1.41933	0.155804	NA
Cs3g21110	2.73662	1.54581	1.08911	-1.41933	0.155804	NA
orange1.1t02793	2952.5	1.54414	0.34712	-4.44843	8.64996e-06	0.000384494
Cs1g12820	4.08402	1.54148	1.09405	-1.40897	0.158845	0.432676
Cs2g02310	555.345	1.53965	1.15536	-1.33261	0.182658	0.464969
Cs5g01910	2.05039	1.53914	1.41602	-1.08695	0.277061	NA
Cs5g17710	17.0719	1.53724	0.703251	-2.18591	0.0288221	0.158542
Cs5g29300	1.38571	1.53683	2.48682	-0.617991	0.536581	NA
Cs5g30790	3811.74	1.53539	0.844349	-1.81844	0.0689974	0.268119
Cs9g15860	31.9597	1.53449	0.436475	-3.51565	0.000438672	0.00828569
orange1.1t05126	800.407	1.5339	1.96958	-0.778793	NA	NA
Cs4g02980	17.8174	1.53297	0.595342	-2.57494	0.0100259	0.0797638
Cs4g17920	4.0767	1.53227	1.02792	-1.49065	0.136053	0.399544
Cs6g03220	35.8943	1.53027	0.652018	-2.34697	0.0189265	0.121467
Cs8g20220	459.289	1.52986	0.195242	-7.83569	4.66289e-15	2.49226e-12
Cs1g04115	6.83089	1.52893	0.873799	-1.74975	0.0801606	0.292706
Cs6g14970	5.41226	1.52801	1.23953	-1.23273	0.217676	0.508441
Cs5g18050	66.8378	1.52545	0.568507	-2.68325	0.00729105	0.0646254
Cs7g30730	2.67582	1.52511	1.30136	-1.17193	0.241223	NA
Cs9g17900	3.43436	1.52367	1.13141	-1.3467	0.178076	0.458971
Cs6g17690	2.03156	1.52296	1.49857	-1.01628	0.309498	NA
Cs7g08710	4.05992	1.52133	0.941599	-1.61569	0.106162	0.346404
Cs3g14580	92.0538	1.52113	0.403456	-3.77025	0.000163085	0.00395328
Cs2g06550	4.03326	1.52083	1.00934	-1.50676	0.131871	0.393202
Cs2g10820	3.38952	1.52071	1.65678	-0.917868	0.358688	0.655806
Cs7g16950	42.6405	1.51929	0.489771	-3.10204	0.00192195	0.0254764
Cs4g10420	2.664	1.51862	1.29874	-1.16931	0.24228	NA
orange1.1t06010	13.3972	1.51466	0.897754	-1.68717	0.0915715	0.316423
Cs6g20120	26.8431	1.51409	0.563475	-2.68706	0.00720841	0.0640832
Cs1g19930	108.778	1.51374	0.653358	-2.31685	0.0205117	0.127491
Cs2g07260	2.65924	1.51054	1.47264	-1.02573	0.305017	NA
Cs5g04060	4.71266	1.509	0.885889	-1.70338	0.0884971	0.309974
Cs5g25700	106.263	1.50795	0.670719	-2.24826	0.0245593	0.142463
orange1.1t00732	13.4436	1.50688	0.545071	-2.76457	0.00569987	0.0548129
Cs8g05870	46.4807	1.50625	0.68168	-2.20961	0.0271322	0.15256
Cs4g08650	2.03939	1.50503	1.67639	-0.897777	0.369304	NA
Cs5g04100	14.0521	1.50463	0.913713	-1.64673	0.0996144	0.332399
Cs4g04420	1690.01	1.50402	0.671532	-2.23969	0.025111	0.144605
Cs5g08640	3970.51	1.50368	0.694615	-2.16476	0.0304058	0.16376
Cs4g06340	28.7293	1.50366	0.547108	-2.74838	0.00598911	0.0563944
Cs3g16430	36.3343	1.50333	0.78478	-1.91561	0.055415	0.234721
orange1.1t02482	114.828	1.50299	1.2945	-1.16105	NA	NA
Cs1g11190	4.71204	1.5019	1.12002	-1.34095	0.179937	0.461581
orange1.1t01410	2.01274	1.50146	1.72508	-0.870374	0.384096	NA
Cs5g09200	99.1631	1.50072	0.388199	-3.86584	0.000110707	0.00293093
Cs6g07010	8.01459	1.49786	0.718119	-2.08581	0.0369959	0.18409
Cs2g09840	1.98959	1.49696	2.03195	-0.736711	0.461298	NA
Cs8g16985	169.074	1.49626	0.351199	-4.26043	2.04033e-05	0.000773038
Cs5g30830	733.058	1.49583	0.285925	-5.23155	1.68091e-07	1.32592e-05
orange1.1t03718	39.425	1.49547	0.779714	-1.91798	0.0551139	0.234023
Cs7g12800	59.2815	1.49537	0.575941	-2.59639	0.00942094	0.0769303
Cs6g21560	6.03317	1.49526	0.969675	-1.54202	0.123069	0.378313
Cs5g06890	3.98002	1.49509	1.09724	-1.36259	0.173013	0.452873
Cs1g14950	127.552	1.49096	0.541789	-2.75192	0.00592467	0.0559804
Cs2g02450	236.75	1.49061	0.504189	-2.95644	0.00311209	0.0358921
Cs1g18060	11.38	1.49039	0.777505	-1.91689	0.0552522	0.234289
Cs9g13730	3.30111	1.49003	1.10637	-1.34678	0.178052	0.458971
Cs7g29900	469.5	1.48993	0.289837	-5.14058	2.73885e-07	1.97433e-05
orange1.1t03151	734.357	1.48795	0.223737	-6.65046	2.92186e-11	6.61613e-09
Cs4g17780	210.23	1.48691	0.321053	-4.63135	3.63285e-06	0.000181144
Cs6g06960	156.577	1.48423	0.59382	-2.49946	0.0124381	0.0920048
Cs5g11370	2.02407	1.484	1.98505	-0.74759	0.454708	NA
Cs8g09160	476.277	1.48391	0.30374	-4.88548	1.03178e-06	6.29639e-05
Cs8g10700	643.095	1.48303	0.221894	-6.6835	2.33296e-11	5.4759e-09
Cs2g30570	132.854	1.48175	0.332468	-4.45683	8.31812e-06	0.000374063
Cs9g03580	53.8019	1.48133	0.623894	-2.37433	0.017581	0.115678
Cs2g12170	280.86	1.48072	0.432995	-3.41972	0.000626852	0.0108304
Cs6g10590	108.04	1.47957	0.6394	-2.31399	0.0206682	0.12791
Cs8g20760	568.208	1.47852	0.14327	-10.3198	5.73261e-25	7.8811e-22
Cs6g13640	1058.72	1.47656	0.783571	-1.88439	0.0595118	0.244853
Cs2g12630	17.2042	1.47497	0.884545	-1.66749	0.0954177	0.324741
Cs1g15320	79.6536	1.4747	0.532504	-2.76937	0.00561655	0.0543225
Cs8g20300	17.1953	1.47459	0.728833	-2.02321	0.0430511	0.202441
Cs6g12770	1.31983	1.47326	2.50796	-0.587437	0.556911	NA
Cs7g07930	18.6514	1.47216	0.707805	-2.07989	0.0375353	0.186196
Cs7g27010	891.049	1.47187	0.275189	-5.34858	8.86459e-08	7.72022e-06
Cs2g19970	162.489	1.47156	0.531752	-2.76738	0.00565088	0.0545448
Cs1g13960	103.215	1.47137	0.571491	-2.57462	0.0100349	0.0797638
Cs1g10610	100.124	1.47115	0.649936	-2.26353	0.0236032	0.13848
Cs2g01345	5.93513	1.46894	0.857346	-1.71336	0.0866464	0.30566
Cs3g16370	20.3488	1.4686	0.714453	-2.05556	0.0398249	0.19293
Cs4g15560	6.57639	1.46756	0.750624	-1.95513	0.0505682	0.222059
Cs2g14790	16.4129	1.46352	0.684073	-2.13942	0.0324016	0.170392
Cs6g09780	318.972	1.46268	0.673162	-2.17285	0.0297915	0.161703
Cs3g20720	163.805	1.4622	0.282329	-5.17907	2.22992e-07	1.65074e-05
orange1.1t00426	1.30703	1.46211	1.68726	-0.866558	0.386184	NA
orange1.1t03140	3.25165	1.46202	1.30855	-1.11729	0.263872	0.562465
Cs2g15930	3.89417	1.46184	1.26576	-1.15491	0.248127	0.544674
Cs9g02330	7.20917	1.46154	0.7434	-1.96602	0.0492965	0.218973
Cs6g18880	32.6148	1.46047	0.629693	-2.31934	0.0203766	0.126922
Cs4g03740	124.879	1.46008	0.949253	-1.53814	0.124014	0.379717
Cs7g31790	431.876	1.46003	0.242968	-6.00914	1.86511e-09	2.63954e-07
Cs4g18650	5.19402	1.45915	1.08009	-1.35095	0.176711	0.457488
orange1.1t00432	6.5065	1.45895	0.839189	-1.73852	0.082119	0.296432
Cs4g18220	34.2204	1.45865	0.550714	-2.64866	0.00808114	0.0695669
Cs9g01440	35.436	1.45833	0.525233	-2.77655	0.00549392	0.0534691
Cs3g19540	7.22034	1.45782	0.744782	-1.95738	0.0503029	0.221741
orange1.1t06062	1.99439	1.45768	1.42951	-1.0197	0.307869	NA
Cs8g10020	10246.3	1.45708	0.267288	-5.45134	4.99925e-08	4.8352e-06
Cs3g26350	1.32542	1.45664	2.15319	-0.676505	0.49872	NA
Cs4g19100	5.85059	1.45533	1.43129	-1.0168	0.309249	0.611729
orange1.1t00539	347.06	1.45499	0.250995	-5.79687	6.75638e-09	8.55527e-07
orange1.1t01297	1.95864	1.45475	1.31834	-1.10347	0.269822	NA
Cs5g18010	8.54239	1.45397	0.702483	-2.06975	0.0384757	0.188856
Cs6g08630	50.5328	1.45348	0.665564	-2.18383	0.0289748	0.159056
Cs5g28670	1.30577	1.45341	1.6267	-0.893469	0.371606	NA
orange1.1t04771	104.431	1.4503	1.65831	-0.874569	0.381809	0.674678
Cs2g17370	57.6003	1.4502	0.302915	-4.7875	1.68872e-06	9.50376e-05
Cs7g09470	46.6402	1.448	0.819273	-1.76742	0.0771574	0.286744
Cs6g12450	72.0355	1.44672	1.28777	-1.12343	NA	NA
Cs7g18860	4.5868	1.44645	0.907867	-1.59324	0.111106	0.355285
Cs1g04460	9.06589	1.44566	0.777651	-1.85901	0.0630251	0.253988
Cs7g07640	3876.94	1.44455	0.60293	-2.39588	0.0165806	0.110962
Cs5g17620	24.6411	1.44432	0.815508	-1.77106	0.0765501	0.284995
Cs9g14520	2.60402	1.44304	1.20518	-1.19737	0.231164	NA
Cs3g01520	1.32971	1.4425	1.75701	-0.820995	0.411649	NA
Cs3g05670	1.94557	1.44233	1.31571	-1.09623	0.272978	NA
Cs2g13900	3.28566	1.44141	1.04375	-1.381	0.167279	0.44496
Cs3g11040	1.29396	1.44019	1.53642	-0.937366	0.34857	NA
Cs5g04540	4.62446	1.43899	1.1076	-1.29919	0.193877	0.479265
Cs8g01810	12.3185	1.43898	0.765696	-1.87931	0.0602021	0.246859
Cs4g20560	2.63851	1.43888	1.34922	-1.06646	0.286217	NA
orange1.1t03766	9.85059	1.43806	0.828318	-1.73612	0.0825432	0.296922
Cs8g05200	2.59351	1.43669	1.09505	-1.31199	0.189525	NA
Cs7g30140	9.67468	1.43661	0.757822	-1.8957	0.0579993	0.241204
Cs1g14690	7.13769	1.43518	1.01553	-1.41323	0.157588	0.430544
Cs7g28500	19.5462	1.43443	0.64599	-2.22052	0.0263836	0.149399
Cs7g01780	67.9255	1.4338	0.334298	-4.28899	1.79491e-05	0.000690934
Cs5g01990	82.4406	1.4336	0.674821	-2.12442	0.0336351	0.173932
orange1.1t05255	5.18657	1.43074	0.823489	-1.73741	0.0823148	0.296743
Cs7g28540	2.60358	1.42947	1.14033	-1.25356	0.21	NA
Cs5g17590	15.4498	1.42744	0.707131	-2.01864	0.0435245	0.203511
Cs4g20530	5.16196	1.42731	0.827877	-1.72406	0.0846973	0.30127
Cs7g01130	48.2827	1.42677	0.482723	-2.95568	0.00311983	0.0358921
Cs3g25160	1.27864	1.42623	1.56865	-0.909211	0.363239	NA
Cs2g23480	1.27864	1.42623	1.56865	-0.909211	0.363239	NA
Cs7g30410	17.9949	1.42586	0.623854	-2.28557	0.0222792	0.13371
Cs5g28590	1.93233	1.42513	1.25483	-1.13571	0.256078	NA
Cs4g06970	500.58	1.42469	0.819262	-1.739	0.0820356	0.296277
Cs8g16610	29.009	1.42407	0.736839	-1.93267	0.0532764	0.22895
Cs4g07720	28.3574	1.42397	0.412314	-3.4536	0.000553162	0.00988215
Cs5g11650	3.21656	1.42198	1.01115	-1.40631	0.159633	0.434025
Cs8g06860	7.11696	1.42189	0.762811	-1.86401	0.0623207	0.252205
Cs6g12805	1.94142	1.42026	1.36771	-1.03842	0.299073	NA
Cs7g11610	20.6728	1.41896	0.553359	-2.56426	0.0103395	0.081293
Cs8g12360	1.28423	1.41854	1.56783	-0.904775	0.365584	NA
orange1.1t04990	1.28423	1.41854	1.56783	-0.904775	0.365584	NA
Cs2g01810	20.5419	1.4181	0.622327	-2.2787	0.0226848	0.135205
Cs7g28700	215.726	1.41601	0.303647	-4.66334	3.1112e-06	0.000161841
Cs6g12890	1.28647	1.41533	1.56751	-0.902919	0.366569	NA
Cs8g05320	856.376	1.4151	0.13543	-10.4489	1.48198e-25	2.19413e-22
Cs5g08030	217.114	1.41501	0.823237	-1.71883	0.085645	0.303132
Cs4g16800	5.75583	1.41474	0.786503	-1.79877	0.0720545	0.27542
Cs3g01585	6705.64	1.41442	0.882195	-1.60329	0.10887	0.351346
Cs1g23160	584.049	1.41439	0.741408	-1.90771	0.0564286	0.23781
Cs9g15550	1.27387	1.41333	1.93531	-0.730284	0.465217	NA
Cs5g01770	20.5372	1.41281	0.436053	-3.23999	0.00119532	0.0178042
Cs2g17720	2.58684	1.41211	1.21374	-1.16344	0.244653	NA
Cs5g27460	5.08808	1.4107	0.883041	-1.59755	0.110144	0.353515
Cs3g08160	48.2975	1.40972	0.514526	-2.73983	0.00614707	0.0573299
Cs9g14120	464.882	1.40869	1.01715	-1.38494	0.16607	0.443076
orange1.1t03234	14.0931	1.40793	0.868237	-1.6216	0.104888	0.343858
Cs2g23790	41.4123	1.40787	0.563262	-2.4995	0.0124368	0.0920048
Cs5g12960	1.30036	1.40692	1.96368	-0.716471	0.473701	NA
Cs4g04870	14.755	1.40692	0.647567	-2.17262	0.029809	0.161752
Cs2g18260	98.6428	1.40599	0.401603	-3.50093	0.000463632	0.00864854
Cs6g09160	159.307	1.40595	0.456594	-3.07922	0.00207541	0.0269174
Cs8g01550	161.926	1.40569	0.415727	-3.38128	0.000721494	0.0120736
Cs4g15735	928.493	1.40317	0.563546	-2.48989	0.0127783	0.0935502
Cs6g17190	517.626	1.40263	0.371846	-3.77208	0.00016189	0.00392925
Cs2g22630	1.92835	1.40232	1.5615	-0.898061	0.369153	NA
orange1.1t02903	74.4975	1.40195	0.431032	-3.25253	0.00114381	0.0172671
Cs2g02200	1.26891	1.39923	1.75054	-0.79931	0.42411	NA
Cs1g14805	1.2654	1.39911	1.62074	-0.863259	0.387995	NA
Cs4g03450	2849.98	1.39768	0.702191	-1.99045	0.0465413	0.211447
orange1.1t04593	12.0339	1.39702	0.575552	-2.42726	0.0152132	0.104912
Cs8g04610	398.105	1.39629	0.823309	-1.69594	0.0898968	0.31294
Cs2g23970	1246.79	1.39619	0.556908	-2.50703	0.0121749	0.0906503
Cs2g21730	1.90394	1.39503	1.58068	-0.882549	0.37748	NA
orange1.1t01901	1.86928	1.3944	1.67327	-0.833337	0.404655	NA
orange1.1t04303	6.35257	1.39376	0.856029	-1.62816	0.10349	0.340724
Cs3g17830	288.066	1.39375	0.687503	-2.02727	0.0426348	0.201818
Cs6g18930	36.2731	1.39359	0.762186	-1.82841	0.0674876	0.263853
Cs1g17360	13.9778	1.39335	0.567399	-2.45568	0.0140616	0.0997216
Cs6g18090	62.8284	1.39224	0.574978	-2.42137	0.0154619	0.106095
Cs2g10430	12.6415	1.39151	0.636971	-2.18457	0.0289207	0.158903
Cs5g27660	34.4154	1.39138	0.417736	-3.33076	0.000866096	0.0139613
Cs7g29550	3.14493	1.39007	1.20414	-1.15442	0.248329	0.544869
orange1.1t05192	23.9163	1.38994	0.621813	-2.23531	0.0253972	0.145699
Cs5g06470	7.60963	1.38908	0.785821	-1.76768	0.0771137	0.286637
orange1.1t03972	3.79399	1.38874	1.12955	-1.22946	0.218898	0.50989
Cs7g12440	401.126	1.38854	0.721226	-1.92525	0.0541981	0.23145
Cs1g18540	941.737	1.3884	0.812564	-1.70867	0.087513	0.307694
Cs7g01460	39.867	1.38761	0.484718	-2.86271	0.00420032	0.044444
Cs2g02780	17.6965	1.38657	0.553058	-2.50709	0.0121728	0.0906503
Cs7g04650	1.87711	1.38587	1.49487	-0.927082	0.353884	NA
Cs5g18450	1.88062	1.3857	1.62821	-0.851057	0.394738	NA
Cs3g04640	0.668189	1.385	2.75777	-0.502215	0.615516	NA
Cs2g03410	0.668189	1.385	2.75777	-0.502215	0.615516	NA
Cs8g13520	0.668189	1.385	2.75777	-0.502215	0.615516	NA
Cs3g09760	0.668189	1.385	2.75777	-0.502215	0.615516	NA
orange1.1t01062	0.67602	1.38491	2.75002	-0.5036	0.614543	NA
Cs3g23050	507.909	1.38461	0.318946	-4.34119	1.41714e-05	0.000579103
Cs7g01900	37.7887	1.38391	0.712502	-1.94233	0.0520976	0.225982
Cs3g22670	2.51548	1.38323	1.34698	-1.02692	0.30446	NA
Cs8g02690	1.24099	1.38319	1.83067	-0.755568	0.449908	NA
Cs2g28790	1.24099	1.38319	1.83067	-0.755568	0.449908	NA
Cs1g03640	25.7813	1.38146	0.459404	-3.00707	0.00263781	0.0318107
Cs1g24540	6.28714	1.38066	0.732676	-1.8844	0.0595103	0.244853
Cs9g14320	6775.45	1.38052	0.379032	-3.64223	0.000270289	0.00575471
Cs1g20180	9.48058	1.37976	0.627986	-2.19713	0.0280115	0.155655
orange1.1t03301	11.3237	1.3794	0.674855	-2.044	0.0409536	0.196616
orange1.1t02669	2.51514	1.37888	2.01635	-0.683852	0.494069	NA
Cs1g16550	2705.41	1.37725	0.37074	-3.71486	0.00020332	0.00468696
Cs6g19030	6.26256	1.3767	0.75088	-1.83345	0.0667355	0.262081
Cs5g03650	1.88719	1.37237	1.49539	-0.917735	0.358758	NA
Cs5g34160	1.24658	1.37215	1.83019	-0.749732	0.453416	NA
Cs2g28180	1122.98	1.37184	1.0009	-1.37061	0.170497	0.449775
Cs2g17820	209.491	1.37048	0.884741	-1.54902	0.121377	0.375164
Cs5g04425	0.664682	1.37033	2.26919	-0.603883	0.545921	NA
orange1.1t04423	0.664682	1.37033	2.26919	-0.603883	0.545921	NA
Cs1g13660	0.664682	1.37033	2.26919	-0.603883	0.545921	NA
Cs3g07690	0.666928	1.3703	2.26767	-0.604274	0.545661	NA
Cs5g04700	7.46236	1.36945	0.827711	-1.6545	0.098025	0.329387
Cs5g03220	5.67907	1.36924	1.04765	-1.30696	0.191226	0.47626
Cs2g07720	6135.23	1.36905	0.779656	-1.75597	0.0790932	0.290406
orange1.1t02409	110.873	1.36824	0.62563	-2.18698	0.0287443	0.158373
Cs4g03330	205.776	1.36672	0.504799	-2.70746	0.00678006	0.0612369
Cs7g30400	2.46666	1.36656	1.65792	-0.824265	0.409789	NA
Cs2g01250	5.6071	1.36426	1.13367	-1.2034	0.228822	0.521817
orange1.1t03710	0.661176	1.36318	2.26977	-0.600582	0.548119	NA
orange1.1t05154	0.663422	1.36316	2.26825	-0.600975	0.547857	NA
Cs1g12950	0.669008	1.3631	2.26449	-0.601947	0.547209	NA
Cs6g08070	0.669008	1.3631	2.26449	-0.601947	0.547209	NA
Cs2g30410	0.669008	1.3631	2.26449	-0.601947	0.547209	NA
orange1.1t01388	11.8076	1.36038	0.837473	-1.62438	0.104294	0.342609
Cs4g16470	0.665501	1.36013	2.7542	-0.493839	0.62142	NA
Cs4g08490	0.665501	1.36013	2.7542	-0.493839	0.62142	NA
Cs2g22185	4.36039	1.35906	0.851999	-1.59514	0.110681	0.354454
Cs2g01540	8.77079	1.35854	0.919848	-1.47692	0.139697	0.405115
Cs9g07240	4.35593	1.35737	1.29374	-1.04918	0.294094	0.595821
Cs1g22140	465.147	1.35551	0.137057	-9.89007	4.59699e-23	5.52989e-20
Cs1g14620	18.6864	1.35539	0.466844	-2.90329	0.00369259	0.0408158
Cs1g23260	26.205	1.35527	0.416337	-3.25523	0.00113302	0.017171
Cs6g10500	14.2986	1.3551	0.987186	-1.37269	0.169849	0.448433
orange1.1t00583	9.29291	1.35464	0.86466	-1.56667	0.117191	0.367225
Cs2g27070	1.87187	1.35165	1.72337	-0.784309	0.432859	NA
Cs6g07210	19.1349	1.35088	0.864061	-1.56341	0.117957	0.368559
Cs1g26700	4596.56	1.35081	0.235364	-5.73924	9.51005e-09	1.144e-06
Cs7g03710	37.2067	1.34862	0.485728	-2.77649	0.00549498	0.0534691
Cs4g07400	201.924	1.34708	0.362747	-3.71356	0.000204361	0.00469932
Cs5g07750	4.95489	1.34497	0.898955	-1.49615	0.134614	0.397805
Cs3g07780	4.29609	1.34456	0.949484	-1.4161	0.156747	0.429118
Cs3g15110	12.9744	1.34448	0.853387	-1.57546	0.11515	0.362718
orange1.1t03042	6099.01	1.34423	0.190484	-7.05688	1.70286e-12	5.37294e-10
Cs6g17380	24.0877	1.34249	0.520752	-2.57799	0.0099378	0.0794982
Cs7g08680	107.447	1.34223	0.518301	-2.58968	0.00960657	0.0777879
Cs4g03470	72.6538	1.34109	0.731039	-1.8345	0.0665802	0.261738
Cs7g13780	0.649363	1.33785	2.27164	-0.588937	0.555904	NA
Cs9g07650	0.651609	1.33785	2.27008	-0.589338	0.555634	NA
Cs7g15220	0.657195	1.33783	2.26624	-0.590331	0.554969	NA
Cs8g07580	0.657195	1.33783	2.26624	-0.590331	0.554969	NA
Cs9g07130	0.657195	1.33783	2.26624	-0.590331	0.554969	NA
orange1.1t01729	1.84746	1.3375	2.03626	-0.65684	0.511284	NA
Cs7g18460	2862.28	1.33682	0.6646	-2.01147	0.0442756	0.205541
orange1.1t03668	263.037	1.33654	0.38783	-3.44621	0.000568505	0.0100663
Cs2g05930	91.4019	1.33586	0.539516	-2.47603	0.0132852	0.0960081
Cs4g05370	40.5501	1.33474	0.746682	-1.78756	0.0738464	0.2788
Cs5g12180	2.46697	1.33417	1.25881	-1.05987	0.289204	NA
Cs4g13490	3.03321	1.33177	1.33139	-1.00028	0.317174	0.618004
Cs5g27810	19.1678	1.33135	0.634723	-2.09753	0.035947	0.181213
Cs6g14680	39.209	1.3312	0.43525	-3.05848	0.00222463	0.028134
Cs8g07210	8.65352	1.33085	0.67185	-1.98087	0.0476055	0.214335
Cs3g14650	53.7693	1.33074	0.552575	-2.40825	0.0160294	0.10848
Cs4g05960	8.02244	1.33043	0.675044	-1.97089	0.0487369	0.21739
Cs7g29230	0.645857	1.33027	2.02514	-0.656879	0.511259	NA
orange1.1t03496	0.648103	1.33027	2.0241	-0.657218	0.511041	NA
Cs9g14430	0.653689	1.33027	2.02151	-0.658056	0.510502	NA
Cs2g29800	0.653689	1.33027	2.02151	-0.658056	0.510502	NA
Cs1g03850	0.653689	1.33027	2.02151	-0.658056	0.510502	NA
Cs4g06130	0.653689	1.33027	2.02151	-0.658056	0.510502	NA
Cs3g23780	0.653689	1.33027	2.02151	-0.658056	0.510502	NA
Cs2g11880	0.653689	1.33027	2.02151	-0.658056	0.510502	NA
Cs5g24700	6.09535	1.33004	0.897477	-1.48197	0.138347	0.403694
Cs2g28710	7.95027	1.32847	0.812296	-1.63545	0.101954	0.337573
orange1.1t03053	159.493	1.32755	0.234793	-5.65414	1.56631e-08	1.7351e-06
Cs8g12450	292.373	1.3267	0.677964	-1.95689	0.0503602	0.221764
Cs2g16240	167.599	1.3263	0.923576	-1.43605	0.150989	0.421357
Cs2g30470	397.36	1.32444	0.416185	-3.18232	0.001461	0.0207221
Cs7g26930	1658.5	1.32361	0.714016	-1.85375	0.0637742	0.255615
orange1.1t03497	0.644597	1.32345	2.2714	-0.582658	0.560124	NA
Cs4g14100	0.644597	1.32345	2.2714	-0.582658	0.560124	NA
Cs1g21210	0.642351	1.32345	2.27298	-0.582251	0.560398	NA
Cs9g06180	0.642351	1.32345	2.27298	-0.582251	0.560398	NA
Cs1g01300	0.642351	1.32345	2.27298	-0.582251	0.560398	NA
orange1.1t03887	0.642351	1.32345	2.27298	-0.582251	0.560398	NA
Cs5g06280	66.5815	1.32299	0.40914	-3.23358	0.00122248	0.0181298
Cs6g05990	301.584	1.32264	0.667504	-1.98147	0.047539	0.214182
Cs5g16510	15.8694	1.32029	0.57304	-2.304	0.0212224	0.130185
Cs1g07600	584.096	1.31971	0.164535	-8.02082	1.05039e-15	6.12338e-13
Cs3g14690	1.84345	1.31967	1.73684	-0.759812	0.447367	NA
Cs7g13730	2.45615	1.31947	1.16314	-1.1344	0.256625	NA
Cs9g13230	2.48839	1.3194	1.30943	-1.00761	0.313641	NA
Cs2g28610	23.7201	1.31704	0.557989	-2.36033	0.0182586	0.118684
Cs5g25280	71.4989	1.31634	0.369951	-3.55814	0.000373493	0.00732038
Cs7g20430	24.4604	1.31449	0.479696	-2.74025	0.00613922	0.0573299
Cs8g17800	46.4912	1.31338	0.642932	-2.0428	0.0410722	0.196891
Cs8g07090	212.407	1.31329	0.326575	-4.02141	5.78513e-05	0.00172363
Cs2g13000	20.699	1.31305	0.464803	-2.82496	0.00472869	0.0481806
Cs4g06090	9.68706	1.31172	0.727705	-1.80254	0.071461	0.274259
orange1.1t03322	27.3236	1.31112	0.671577	-1.95229	0.0509034	0.222717
Cs5g17660	3.59995	1.31106	1.28495	-1.02032	0.307577	0.609611
Cs4g02240	31.018	1.31087	0.419572	-3.12431	0.00178223	0.024189
Cs9g14230	3.04155	1.3096	1.11898	-1.17035	0.241861	0.537664
Cs5g25910	2.42697	1.30943	1.35686	-0.965038	0.334526	NA
Cs3g15150	1.85863	1.30895	2.41703	-0.541553	0.588126	NA
Cs1g23200	16507	1.30814	0.496986	-2.63215	0.00848471	0.0719723
orange1.1t04908	5.46055	1.30784	0.928866	-1.408	0.159132	0.433152
Cs3g05890	2.43382	1.30763	1.11665	-1.17104	0.241583	NA
Cs9g07300	3.01489	1.30633	1.1369	-1.14902	0.250547	0.548047
Cs7g04590	9.13874	1.30629	0.76099	-1.71656	0.0860595	0.304092
orange1.1t01751	8145.45	1.30605	0.198133	-6.59178	4.34585e-11	9.3073e-09
Cs8g03550	17.5542	1.30233	0.627223	-2.07634	0.0378629	0.187224
Cs4g09520	63.7367	1.30213	0.311583	-4.17907	2.92709e-05	0.00103142
Cs5g16350	50.1785	1.30088	0.550724	-2.36212	0.0181706	0.118271
orange1.1t00081	825.761	1.30016	0.808904	-1.60731	0.107987	0.349962
Cs2g27300	10.2899	1.29982	0.613493	-2.11872	0.0341138	0.175558
Cs6g14150	4.2074	1.2987	1.27299	-1.0202	0.307635	0.609663
Cs1g09130	16.2842	1.2987	0.684129	-1.89832	0.0576536	0.240526
orange1.1t01111	2.42885	1.29868	1.46333	-0.887478	0.374822	NA
Cs2g22220	8.43058	1.29811	0.735174	-1.76572	0.0774427	0.286949
Cs5g04220	0.638369	1.29793	2.26957	-0.571884	0.5674	NA
Cs5g02700	0.638369	1.29793	2.26957	-0.571884	0.5674	NA
Cs5g13490	0.638369	1.29793	2.26957	-0.571884	0.5674	NA
orange1.1t05457	0.638369	1.29793	2.26957	-0.571884	0.5674	NA
Cs6g08770	0.632784	1.29788	2.27356	-0.570856	0.568097	NA
Cs8g04030	0.632784	1.29788	2.27356	-0.570856	0.568097	NA
orange1.1t01133	0.632784	1.29788	2.27356	-0.570856	0.568097	NA
Cs8g16780	0.632784	1.29788	2.27356	-0.570856	0.568097	NA
orange1.1t02316	0.630538	1.29785	2.27518	-0.570441	0.568379	NA
Cs1g08190	0.630538	1.29785	2.27518	-0.570441	0.568379	NA
Cs1g12060	0.630538	1.29785	2.27518	-0.570441	0.568379	NA
Cs3g20420	4.24425	1.29569	1.3009	-0.995999	0.319251	0.620293
Cs2g17150	1.79797	1.29552	1.59344	-0.813029	0.416201	NA
Cs3g15710	672.567	1.29525	0.30004	-4.31693	1.58211e-05	0.000627854
Cs9g09530	10.3658	1.29503	0.693458	-1.8675	0.0618316	0.251018
Cs5g01400	1130.19	1.29485	0.640466	-2.02173	0.0432046	0.202572
Cs7g25720	66.1645	1.29425	0.544262	-2.37799	0.0174071	0.114753
orange1.1t03510	2.39869	1.29384	1.30369	-0.99245	0.320978	NA
Cs3g20790	103.889	1.29367	0.300014	-4.31203	1.61762e-05	0.000634101
Cs5g01960	20.5274	1.29166	0.445763	-2.89765	0.00375971	0.0412561
Cs2g13810	11.4317	1.29132	0.712658	-1.81198	0.0699894	0.270717
orange1.1t00068	0.629278	1.29062	2.27432	-0.567474	0.570392	NA
Cs9g06590	0.629278	1.29062	2.27432	-0.567474	0.570392	NA
Cs7g32180	54.3122	1.2906	0.318689	-4.04972	5.12785e-05	0.00157858
Cs2g03690	0.627032	1.29059	2.27595	-0.567055	0.570676	NA
Cs4g14490	3.0039	1.29024	1.16955	-1.1032	0.269941	0.569879
Cs5g20520	1503.95	1.29006	0.683668	-1.88697	0.0591645	0.244126
Cs3g15650	19.8622	1.28851	0.857289	-1.50301	0.132837	0.394736
Cs6g07280	2319.72	1.28798	0.194586	-6.61911	3.61374e-11	8.00835e-09
orange1.1t01283	842.027	1.28695	0.168656	-7.63062	2.33628e-14	1.07063e-11
Cs7g08690	80.1407	1.28617	0.313632	-4.1009	4.11546e-05	0.00134027
Cs9g17240	4.77378	1.2846	0.938277	-1.36911	0.170966	0.450579
Cs1g08610	172.02	1.28392	0.89768	-1.43026	0.152641	0.423265
Cs7g14150	1.79671	1.28372	1.35779	-0.945454	0.344427	NA
Cs5g33570	2.36726	1.28353	1.32687	-0.967335	0.333377	NA
Cs6g16000	294.324	1.28277	0.89228	-1.43763	0.150539	0.420673
Cs2g25470	1097.44	1.28217	0.337923	-3.79428	0.000148074	0.00366794
Cs9g18300	5.99486	1.2814	0.855624	-1.49762	0.134231	0.397437
Cs6g08390	153.714	1.28095	0.522567	-2.45127	0.0142354	0.100494
Cs5g10250	50.222	1.27984	0.490749	-2.60794	0.00910895	0.0754545
Cs5g27840	5.35233	1.27955	0.956834	-1.33728	0.181131	0.462795
Cs7g05370	12.0057	1.27905	0.613271	-2.08562	0.0370132	0.184128
orange1.1t02547	863.475	1.27875	1.06517	-1.20051	0.22994	0.523176
Cs2g23620	1.82418	1.27606	1.39617	-0.913971	0.360732	NA
orange1.1t04346	6.03459	1.27597	1.20098	-1.06244	0.288035	0.589206
Cs2g04920	107.474	1.27568	0.273695	-4.66095	3.14756e-06	0.000162416
Cs1g25630	406.016	1.27516	0.293517	-4.34443	1.39636e-05	0.000571825
Cs9g16440	16.8398	1.27515	0.702114	-1.81615	0.069347	0.269206
Cs1g16920	3.58593	1.27444	0.982425	-1.29724	0.194548	0.480083
Cs7g09850	7.72712	1.2718	0.691737	-1.83856	0.0659796	0.260167
Cs3g12660	1.79177	1.27109	1.42454	-0.892276	0.372245	NA
orange1.1t03549	4.17695	1.26931	0.944517	-1.34387	0.17899	0.460053
Cs7g19900	2.34844	1.26922	1.5466	-0.82065	0.411846	NA
Cs1g13320	59.7868	1.26765	0.489698	-2.58863	0.00963573	0.0778426
Cs8g19260	8.33332	1.26655	0.81091	-1.56188	0.118316	0.369139
Cs3g07110	252.226	1.26654	0.298232	-4.24682	2.16827e-05	0.000804099
Cs2g27470	8121.96	1.26616	0.385496	-3.28449	0.00102167	0.0158199
Cs1g17140	13.0458	1.26559	0.554145	-2.28386	0.02238	0.133939
Cs8g18740	26.1908	1.26558	0.484748	-2.6108	0.00903317	0.0751021
Cs2g15700	52.0975	1.26414	0.785419	-1.60951	0.107506	0.348729
orange1.1t01967	435.136	1.26331	0.845543	-1.49408	0.135154	0.398463
Cs7g24360	16.137	1.26296	0.779061	-1.62113	0.104989	0.34407
Cs5g31710	1.76032	1.26261	1.54824	-0.815512	0.414779	NA
Cs2g28870	22.7036	1.26236	0.729087	-1.73143	0.0833756	0.299029
Cs5g26090	1.79147	1.26163	1.39119	-0.906873	0.364474	NA
Cs2g04060	2.37128	1.26063	1.55036	-0.81312	0.416149	NA
Cs8g14760	6.54278	1.26029	1.2427	-1.01415	0.310509	0.612334
Cs6g15590	100.849	1.25982	0.578874	-2.17633	0.0295303	0.160875
Cs7g28850	11.8355	1.25967	0.617662	-2.03941	0.0414089	0.198159
Cs9g07260	23.6757	1.25812	0.49047	-2.56513	0.0103138	0.0811567
orange1.1t02462	74.8737	1.25753	0.357956	-3.51309	0.000442927	0.0083499
orange1.1t00518	1.7787	1.25706	1.31674	-0.954676	0.339741	NA
Cs8g05800	21.491	1.25694	0.884088	-1.42174	0.155103	0.426467
Cs7g08600	153.899	1.25581	0.502926	-2.49702	0.0125243	0.0923941
Cs8g16140	397.574	1.25494	0.707942	-1.77265	0.0762864	0.284331
orange1.1t00180	9.51703	1.25251	0.649112	-1.92957	0.0536599	0.230047
Cs4g05250	145.911	1.25234	0.86373	-1.44992	0.147082	0.415708
Cs9g14500	77.1655	1.25157	0.640611	-1.95371	0.0507361	0.222336
Cs2g14090	14.2337	1.25066	0.792445	-1.57823	0.114512	0.36153
Cs6g21120	1.76355	1.25043	1.49875	-0.834319	0.404101	NA
Cs8g02980	1.78653	1.24769	1.38973	-0.897791	0.369297	NA
orange1.1t01621	19.3756	1.24729	0.614866	-2.02856	0.0425036	0.201494
[truncated: 21,929 more rows]

## Sheet: S3B. Day 4
S3B Table. Relative gene expression in Meiwa kumquat inoculated with Xcc WT compared to Xcc pthA4:Tn5 at 4 DPI
Gene number	baseMean	log2FoldChange (Xcc WT/Xcc pthA4:kana)	lfcSE	stat	pvalue	padj
Cs2g15080	510.138	12.3745	1.19134	-10.3871	2.83898e-25	3.92064e-23
Cs4g09020	167.773	10.7704	1.22726	-8.77599	1.69412e-18	1.58454e-16
Cs7g27750	513.688	10.5264	1.04122	-10.1096	5.00664e-24	6.47935e-22
orange1.1t00615	352.114	10.0169	2.55826	-3.91552	NA	NA
Cs7g11330	98.0834	9.99593	1.25273	-7.9793	1.4716e-15	1.08925e-13
Cs9g14330	60.3195	9.29426	2.1259	-4.37192	NA	NA
Cs2g19770	55.9344	9.18573	1.39336	-6.59251	4.32456e-11	1.83856e-09
Cs7g13780	999.234	9.15822	0.903489	-10.1365	3.80463e-24	4.98649e-22
Cs9g15150	1424	8.82685	0.866646	-10.1851	2.3119e-24	3.10927e-22
Cs2g20630	145.252	8.70222	1.08339	-8.03241	9.55779e-16	7.33846e-14
Cs7g13770	19101.6	8.69586	0.55457	-15.6804	2.06105e-55	9.02346e-53
Cs9g05330	25.0258	8.02626	1.35033	-5.94394	2.78249e-09	8.86304e-08
Cs6g13870	23.5582	7.93913	1.51087	-5.25466	1.48298e-07	3.36441e-06
Cs7g21290	22.3201	7.86136	1.50808	-5.21284	1.8597e-07	4.12806e-06
Cs2g31050	1623.35	7.7567	1.3473	-5.75724	8.55006e-09	2.47603e-07
Cs3g25880	36.036	7.58384	1.31471	-5.76846	7.99992e-09	2.32835e-07
Cs1g12640	34.825	7.53192	1.52095	-4.95212	7.34082e-07	1.41435e-05
Cs7g23030	15.8071	7.3624	2.59248	-2.83991	0.00451267	0.0230186
Cs7g16670	114.862	7.36061	0.914013	-8.05307	8.07425e-16	6.24601e-14
Cs4g14590	49.612	7.14536	1.08573	-6.58114	4.66854e-11	1.97258e-09
Cs2g26650	3645.84	7.07703	0.219332	-32.2664	2.07464e-228	1.06725e-224
Cs4g02980	747.351	7.01568	0.38901	-18.0347	1.04075e-72	7.13848e-70
Cs6g05870	12.4272	7.01512	3.91018	-1.79407	NA	NA
Cs5g20320	3855.22	7.01188	0.313854	-22.3413	1.46838e-110	2.32422e-107
Cs2g26420	12.0845	6.97648	1.38978	-5.01985	5.17118e-07	1.04526e-05
orange1.1t00910	502.771	6.95846	0.439876	-15.8191	2.29678e-56	1.02741e-53
Cs6g07410	173.327	6.95023	0.843599	-8.23878	1.7397e-16	1.39835e-14
Cs4g08390	11.794	6.94186	1.32129	-5.25385	1.48954e-07	3.37187e-06
Cs2g06420	897.447	6.93117	1.64786	-4.20616	2.59747e-05	0.000320433
Cs2g31040	11.5251	6.90875	1.42648	-4.84323	1.27746e-06	2.32006e-05
orange1.1t02438	1049.31	6.87216	0.393248	-17.4754	2.20685e-68	1.41907e-65
orange1.1t05641	21.8493	6.85722	1.24908	-5.48984	4.02301e-08	1.04654e-06
orange1.1t00855	454.873	6.82032	0.472265	-14.4417	2.82674e-47	1.00286e-44
Cs6g16220	10.7484	6.80319	1.29938	-5.23571	1.64353e-07	3.70821e-06
Cs4g06810	10.4691	6.76561	1.63694	-4.13307	3.57944e-05	0.000418014
Cs6g06650	19.9682	6.72565	1.50015	-4.48331	7.34937e-06	0.000107026
Cs7g20420	910.024	6.6957	0.344837	-19.417	5.54259e-84	5.43094e-81
Cs8g11330	7927.75	6.65602	0.207788	-32.0328	3.81136e-225	1.56853e-221
Cs6g17190	3503.62	6.63918	0.303898	-21.8467	8.34893e-106	1.22711e-102
Cs3g15460	1426.33	6.56691	0.517859	-12.6809	7.54667e-37	1.82692e-34
Cs1g08130	8.97017	6.54712	1.59388	-4.10765	3.99701e-05	0.000461023
orange1.1t04792	17.4613	6.53112	1.38601	-4.71219	2.45075e-06	4.15396e-05
Cs9g01180	17.4429	6.52733	2.87362	-2.27147	0.0231188	0.0809729
Cs5g14070	8.68828	6.50089	1.84382	-3.52577	0.000422248	0.00343151
Cs7g32410	21127.6	6.4519	0.279963	-23.0455	1.63063e-117	3.05031e-114
orange1.1t01707	106.741	6.44724	1.02647	-6.281	3.36399e-10	1.25173e-08
Cs6g19590	8.37118	6.44574	1.56941	-4.10711	4.00642e-05	0.000461827
Cs3g03520	61.4525	6.4433	1.04636	-6.15783	7.37471e-10	2.59193e-08
Cs4g14320	15.6369	6.36967	1.29135	-4.93257	8.11565e-07	1.54313e-05
Cs2g20750	707.164	6.35336	0.30671	-20.7145	2.56158e-95	3.29435e-92
Cs1g14690	187.749	6.35103	0.511551	-12.4152	2.16017e-35	4.88458e-33
Cs1g08330	15.072	6.31709	1.35914	-4.64784	3.35423e-06	5.47778e-05
Cs2g23970	17956.9	6.31432	0.18784	-33.6155	9.9601e-248	6.83163e-244
Cs5g29180	659.816	6.26689	0.475656	-13.1753	1.21805e-39	3.25504e-37
orange1.1t01111	64.8273	6.20108	0.923279	-6.71637	1.86311e-11	8.3161e-10
Cs4g07340	4093.4	6.19727	0.228728	-27.0945	1.14275e-161	2.93929e-158
Cs9g17300	6.86503	6.16252	1.42721	-4.31786	1.57548e-05	0.000207413
Cs7g07260	100.665	6.15522	0.575434	-10.6967	1.05512e-26	1.59641e-24
Cs6g21890	6.66003	6.11805	1.60705	-3.807	0.000140663	0.00135634
Cs1g26300	6.55302	6.08801	1.59151	-3.8253	0.000130615	0.00127498
Cs2g24050	47.7384	6.08279	0.908767	-6.69346	2.1796e-11	9.6451e-10
Cs9g14140	6.49584	6.07552	1.495	-4.06388	4.82628e-05	0.000543868
Cs7g04080	12.7678	6.07423	1.3088	-4.64107	3.46616e-06	5.63374e-05
Cs4g07350	81.8375	6.04914	0.604466	-10.0074	1.41402e-23	1.77416e-21
Cs1g24770	12.5776	6.048	1.37079	-4.41206	1.02392e-05	0.000142071
Cs4g05470	6.16829	6.00041	1.46652	-4.0916	4.28416e-05	0.000490023
orange1.1t00187	2867.92	5.99764	0.323948	-18.5142	1.5866e-76	1.3059e-73
Cs2g03760	12.1571	5.99707	1.34199	-4.4688	7.86606e-06	0.000113427
orange1.1t02111	15596.4	5.97364	0.467569	-12.776	2.23348e-37	5.53714e-35
Cs5g25850	863.298	5.9711	0.31647	-18.8678	2.09777e-79	1.87677e-76
Cs9g01530	33.0949	5.95741	1.01591	-5.86413	4.51495e-09	1.37027e-07
orange1.1t02238	21.7611	5.93783	1.23049	-4.8256	1.39584e-06	2.50629e-05
Cs9g05040	236.383	5.92552	0.353835	-16.7466	5.99922e-63	3.42905e-60
Cs5g33460	5.81256	5.92219	1.78097	-3.32526	0.000883354	0.00627002
Cs3g16010	5.80673	5.92027	1.4223	-4.16247	3.14822e-05	0.000376703
Cs6g12790	42.3086	5.90153	0.875188	-6.74316	1.54979e-11	6.99344e-10
Cs5g22560	5.69285	5.89068	1.3315	-4.4241	9.68447e-06	0.000135471
orange1.1t03231	144.99	5.87541	0.551085	-10.6615	1.54039e-26	2.28033e-24
Cs2g27410	11.1022	5.86679	1.39904	-4.19345	2.74745e-05	0.000335117
Cs2g20600	220.206	5.82754	0.491617	-11.8538	2.05579e-32	4.14726e-30
Cs9g12620	2504.73	5.80751	0.583711	-9.94928	2.54006e-23	3.1486e-21
Cs7g03990	109.243	5.80474	0.615325	-9.43361	3.96202e-21	4.33651e-19
Cs6g12740	157.089	5.79187	0.421827	-13.7304	6.67504e-43	2.01989e-40
Cs3g03560	10.4777	5.78574	1.3629	-4.24516	2.18433e-05	0.000275579
Cs7g27640	5919.74	5.7731	0.494367	-11.6778	1.65607e-31	3.12632e-29
Cs2g01250	28.451	5.74335	0.961405	-5.97391	2.31638e-09	7.50616e-08
Cs8g05770	18.6588	5.7342	1.38609	-4.13696	3.5194e-05	0.000412407
Cs7g18460	7507.69	5.73327	0.153515	-37.3467	2.86453e-305	2.94717e-301
Cs2g14920	270.424	5.71772	0.623626	-9.16851	4.79587e-20	4.98407e-18
Cs3g27500	1066.17	5.70057	0.293695	-19.4098	6.37678e-84	5.96431e-81
Cs9g13780	36.822	5.69792	0.840992	-6.77524	1.24202e-11	5.67935e-10
Cs3g11340	386.969	5.6939	0.478026	-11.9113	1.03387e-32	2.12739e-30
Cs5g01400	16299.9	5.68178	0.276101	-20.5787	4.26339e-94	5.16046e-91
Cs1g24390	143.639	5.66928	0.562723	-10.0747	7.14586e-24	9.13295e-22
Cs2g22640	35.8185	5.65861	0.793669	-7.12969	1.00597e-12	5.40467e-11
Cs8g03260	17.8006	5.65095	1.13505	-4.97861	6.40431e-07	1.25746e-05
Cs6g18700	26.5311	5.63963	1.1782	-4.78663	1.69606e-06	2.96516e-05
Cs4g06100	17.3978	5.60762	1.45148	-3.86338	0.000111827	0.00112028
orange1.1t02529	77.0635	5.59717	0.604559	-9.25826	2.07785e-20	2.19261e-18
Cs5g02320	10522	5.56308	0.13473	-41.2905	0	0
Cs6g12810	4.51506	5.55938	1.47595	-3.76664	0.000165461	0.00155893
Cs6g21280	125.465	5.55823	0.437529	-12.7037	5.64112e-37	1.38187e-34
Cs2g31060	4.48092	5.53904	1.8553	-2.98552	0.00283096	0.0160343
Cs3g19990	1525.91	5.53578	0.315577	-17.5418	6.87735e-69	4.56501e-66
Cs1g24510	844.566	5.53547	0.556763	-9.94223	2.72647e-23	3.35943e-21
Cs2g05560	43302.9	5.51904	0.216528	-25.4888	2.62361e-143	5.99845e-140
orange1.1t02532	316.315	5.51003	0.320028	-17.2173	1.96928e-66	1.19182e-63
Cs2g26390	8.61719	5.49807	1.6154	-3.40354	0.000665177	0.00499174
orange1.1t03130	4.32956	5.49296	3.91655	-1.4025	0.160767	0.32496
Cs2g16790	4.29674	5.48268	3.74846	-1.46265	0.143563	0.300453
Cs8g13810	4.27939	5.47744	1.55754	-3.51674	0.000436887	0.00352992
Cs2g01940	5886.7	5.47622	0.491114	-11.1506	7.11054e-29	1.19929e-26
Cs1g23230	77.8851	5.45841	0.621542	-8.78204	1.60539e-18	1.5084e-16
Cs7g24410	4.18807	5.4449	3.91689	-1.39011	0.164495	0.329784
Cs5g31260	30.0078	5.39986	0.801253	-6.73927	1.59184e-11	7.1518e-10
Cs1g20310	8.02448	5.39234	1.39644	-3.86149	0.000112697	0.00112626
Cs5g06600	25479.5	5.38353	0.251188	-21.4323	6.6791e-102	9.16239e-99
Cs3g17220	154.572	5.3713	0.398361	-13.4835	1.95636e-41	5.5911e-39
Cs1g22850	3.96487	5.36721	1.88968	-2.84027	0.00450753	0.0230038
Cs6g07630	3.87967	5.33975	1.63524	-3.26543	0.00109297	0.00741514
Cs1g09170	138.167	5.33883	0.834353	-6.39877	1.56635e-10	6.13918e-09
Cs7g31470	3.85364	5.3314	1.63212	-3.26654	0.00108869	0.00739825
orange1.1t02530	121.951	5.33111	0.574487	-9.27977	1.69851e-20	1.80968e-18
Cs3g08920	356.2	5.32776	0.346086	-15.3943	1.78725e-53	6.93893e-51
Cs1g23090	843.061	5.3014	0.235018	-22.5574	1.13508e-112	1.94638e-109
Cs2g03160	119.133	5.29794	0.444215	-11.9265	8.60859e-33	1.78928e-30
Cs9g02960	7.49027	5.29106	1.79276	-2.95135	0.00316392	0.0174964
Cs1g01820	3.77099	5.2893	1.68001	-3.14837	0.00164182	0.0103314
Cs7g03630	2114.08	5.28095	1.16676	-4.52618	NA	NA
orange1.1t02746	75.9902	5.27484	0.497606	-10.6004	2.96614e-26	4.26813e-24
Cs2g11710	3.68424	5.2587	1.46375	-3.59261	0.00032738	0.00277337
Cs9g07140	13.6498	5.25849	1.10903	-4.74152	2.12117e-06	3.62519e-05
Cs2g12620	200.18	5.23115	0.472824	-11.0636	1.88297e-28	3.07506e-26
Cs1g05770	58.8632	5.22144	1.08471	-4.81366	1.48194e-06	2.64475e-05
Cs2g20240	33.0664	5.20853	0.715816	-7.27635	3.42962e-13	1.93346e-11
Cs9g17380	15768.8	5.20159	0.388417	-13.3918	6.7566e-41	1.87879e-38
orange1.1t05943	3.51978	5.2003	1.80587	-2.87966	0.00398102	0.0208388
Cs7g14720	3.48862	5.18305	3.9189	-1.32258	0.185975	0.35801
Cs5g08840	3.42561	5.16025	1.61223	-3.20069	0.001371	0.00892752
Cs9g06240	19.3182	5.15819	1.43695	-3.58968	0.000331085	0.00279669
Cs7g18860	63.3977	5.14705	0.536895	-9.58671	9.09409e-22	1.02256e-19
Cs3g21170	9136.64	5.14151	1.37408	-3.7418	0.000182708	0.00169122
Cs3g20130	124.083	5.13946	0.732952	-7.01199	2.34949e-12	1.21777e-10
Cs2g21440	410.35	5.1366	0.317318	-16.1876	6.17354e-59	3.17583e-56
Cs9g14320	7605.58	5.13078	0.334205	-15.3522	3.42307e-53	1.30438e-50
Cs6g08100	68.4202	5.11288	0.748787	-6.82821	8.59786e-12	4.01175e-10
Cs3g18130	3.28293	5.09752	1.69353	-3.01	0.00261247	0.0150159
Cs4g15800	17.661	5.02942	1.1487	-4.37836	1.19574e-05	0.000162515
Cs1g03610	155.58	5.00454	0.42288	-11.8344	2.59118e-32	5.17656e-30
Cs7g29830	20424.1	4.99962	0.249875	-20.0085	4.64624e-89	5.03188e-86
Cs5g15670	17.0854	4.98744	1.1099	-4.4936	7.00303e-06	0.000102782
Cs9g03870	22.6237	4.96565	1.20857	-4.10868	3.97923e-05	0.000459487
Cs4g08770	89.6521	4.96474	0.566401	-8.76541	1.86098e-18	1.72492e-16
Cs2g28500	340.864	4.95971	0.583669	-8.49746	1.9379e-17	1.6615e-15
Cs3g01520	27.4829	4.94917	0.836736	-5.91485	3.32179e-09	1.04196e-07
orange1.1t00563	5.90864	4.94205	1.46877	-3.36477	0.000766082	0.00560387
Cs2g12470	279.164	4.91433	0.48275	-10.1799	2.4388e-24	3.25864e-22
Cs1g13210	64.5971	4.90234	0.554004	-8.84893	8.8359e-19	8.57624e-17
Cs2g12700	85.4606	4.89338	0.896222	-5.46001	4.76097e-08	1.21697e-06
Cs7g15270	2.83164	4.88439	1.55907	-3.13288	0.00173099	0.0107837
Cs9g03880	5.65833	4.87675	1.54118	-3.1643	0.00155456	0.00990348
orange1.1t03129	532.66	4.87072	0.496797	-9.80426	1.07936e-22	1.29883e-20
Cs7g05040	204.298	4.86376	0.350011	-13.896	6.69821e-44	2.12045e-41
Cs5g25710	2.80569	4.8613	1.78967	-2.71632	0.00660122	0.0310051
Cs6g21080	36.0029	4.83948	1.13153	-4.27695	1.8947e-05	0.000243518
Cs3g25100	1298.43	4.81882	0.310079	-15.5407	1.84105e-54	7.57666e-52
Cs5g23670	2.68383	4.80659	1.46344	-3.28444	0.00102186	0.00704181
orange1.1t05284	2.67397	4.8027	1.48	-3.24507	0.0011742	0.00785231
Cs6g12805	2.67279	4.80148	1.55296	-3.09183	0.00198927	0.0120498
Cs6g20220	15.0127	4.79373	0.973541	-4.92401	8.47879e-07	1.60187e-05
Cs7g30340	2.66419	4.78923	2.32638	-2.05866	0.0395267	0.119873
Cs5g33450	39.2912	4.76919	0.816937	-5.83789	5.28648e-09	1.58803e-07
Cs3g25940	417.509	4.76533	0.308533	-15.4451	8.13889e-54	3.22065e-51
Cs7g30000	150.35	4.76173	0.489059	-9.7365	2.10679e-22	2.49146e-20
Cs2g07260	2.60465	4.75369	1.58543	-2.99837	0.00271426	0.015497
Cs8g12020	135.366	4.73965	0.40443	-11.7193	1.01463e-31	1.96963e-29
Cs5g02310	38.321	4.7395	1.02655	-4.61694	3.8943e-06	6.22881e-05
Cs4g04910	52.8169	4.73668	0.991313	-4.77819	1.76881e-06	3.06629e-05
orange1.1t01618	2.56481	4.73491	1.47122	-3.21836	0.00128928	0.00849486
Cs1g07650	1405.83	4.72402	0.173429	-27.2389	2.24755e-163	6.60684e-160
orange1.1t02535	5.04271	4.70453	1.39119	-3.38166	0.000720499	0.00532724
Cs2g20940	121.512	4.6964	0.366428	-12.8167	1.32177e-37	3.31684e-35
Cs1g07450	51.1488	4.69487	0.634488	-7.39947	1.36733e-13	8.03876e-12
Cs6g12730	75.2987	4.69075	0.5396	-8.69302	3.52941e-18	3.19932e-16
Cs5g04850	27.9588	4.68544	0.730531	-6.41375	1.41985e-10	5.59699e-09
Cs2g23020	93.2549	4.68282	0.774734	-6.04442	1.49951e-09	5.01715e-08
Cs3g19780	578.988	4.66745	0.392139	-11.9025	1.14805e-32	2.33896e-30
Cs7g13830	2.43949	4.66083	1.7237	-2.70396	0.00685181	0.0318765
Cs4g02570	68.2069	4.64413	0.628834	-7.3853	1.52113e-13	8.89213e-12
Cs1g19390	570.457	4.6354	0.35114	-13.201	8.65814e-40	2.37545e-37
Cs7g15135	71.3261	4.63488	0.668679	-6.9314	4.16702e-12	2.04642e-10
Cs1g15340	2.36495	4.62482	1.48386	-3.11676	0.00182853	0.0112618
Cs4g10220	75.2748	4.62219	0.804386	-5.74624	9.1251e-09	2.63718e-07
Cs8g07520	17.7156	4.61755	1.26802	-3.64154	0.000271011	0.00236396
orange1.1t05462	2.34129	4.61304	1.56302	-2.95137	0.0031637	0.0174964
orange1.1t01266	2.33775	4.60765	2.01865	-2.28254	0.0224576	0.0792913
Cs4g12700	26.241	4.60439	0.93331	-4.9334	8.08121e-07	1.53906e-05
Cs2g04720	30.7328	4.6018	0.740682	-6.21292	5.20078e-10	1.88409e-08
Cs2g08250	186.156	4.59704	0.540146	-8.51073	1.72842e-17	1.4881e-15
Cs6g13510	4.68719	4.59001	1.47928	-3.10286	0.00191658	0.0116783
orange1.1t01649	8.69245	4.58162	1.1771	-3.8923	9.92985e-05	0.00101503
Cs2g02940	2.3043	4.57697	1.82952	-2.50174	0.0123586	0.0502875
Cs2g27520	4.63869	4.57693	1.45409	-3.14762	0.00164605	0.0103548
Cs3g20030	21.3995	4.56869	0.919828	-4.9669	6.8032e-07	1.32691e-05
Cs6g04980	12.885	4.56669	1.01536	-4.49762	6.87195e-06	0.00010122
Cs7g18570	96.8511	4.53835	0.408016	-11.123	9.69851e-29	1.62249e-26
Cs2g10070	5397.39	4.53829	0.244392	-18.5697	5.65089e-77	4.84494e-74
Cs3g26310	70.6947	4.51498	0.510562	-8.84316	9.30483e-19	8.94699e-17
Cs3g24350	32.7757	4.49876	0.834212	-5.39283	6.93568e-08	1.70508e-06
Cs6g20170	573.492	4.49395	0.335423	-13.3979	6.22374e-41	1.75433e-38
Cs2g16120	8.04956	4.46406	1.24364	-3.5895	0.000331317	0.00279725
Cs1g14200	4.3033	4.46321	1.40973	-3.166	0.00154549	0.00985483
Cs2g06730	455.457	4.462	0.506391	-8.81138	1.2361e-18	1.17756e-16
Cs2g28720	399.461	4.46178	0.328684	-13.5747	5.65987e-42	1.64033e-39
Cs6g12560	115.837	4.45525	0.399365	-11.1559	6.70469e-29	1.14018e-26
Cs7g30110	312.057	4.4514	0.346857	-12.8335	1.06416e-37	2.70335e-35
Cs3g09000	75.4194	4.44697	0.443708	-10.0223	1.21655e-23	1.53576e-21
Cs2g11010	2.09695	4.4455	2.05272	-2.16567	0.0303367	0.0988344
Cs3g04600	4.23029	4.44495	1.45572	-3.05344	0.00226233	0.013331
Cs5g20460	7.87217	4.44024	1.24854	-3.55634	0.000376054	0.00310778
Cs5g06940	19.6377	4.43717	0.821322	-5.40247	6.57293e-08	1.62953e-06
Cs4g05590	7.86469	4.43049	1.22904	-3.60483	0.000312359	0.00266809
Cs7g08100	7.71319	4.42843	1.5896	-2.78588	0.00533828	0.0261974
Cs4g10020	117.899	4.42738	0.433878	-10.2042	1.8987e-24	2.57036e-22
Cs5g14370	402.934	4.41959	0.512593	-8.62202	6.57846e-18	5.78483e-16
Cs2g20620	711.401	4.41622	0.178418	-24.7521	2.94281e-135	6.05542e-132
Cs6g07400	3277.7	4.41595	0.309095	-14.2867	2.64818e-46	9.08193e-44
Cs2g10240	88.4997	4.40357	0.587741	-7.49237	6.76426e-14	4.13021e-12
Cs9g12740	11.5038	4.39845	0.96927	-4.5379	5.68171e-06	8.61551e-05
Cs6g18020	34.6064	4.39679	0.659935	-6.66245	2.69292e-11	1.17898e-09
orange1.1t02669	30.9608	4.39463	0.958871	-4.58313	4.58064e-06	7.1732e-05
Cs5g13040	4.0813	4.38785	1.8367	-2.38899	0.0168947	0.0641711
Cs3g15620	53.4266	4.38415	0.761516	-5.75713	8.55546e-09	2.47603e-07
Cs8g16010	1.99993	4.38386	2.18675	-2.00474	0.044991	0.132053
Cs7g01820	52.8466	4.38361	0.642698	-6.82064	9.06383e-12	4.21008e-10
orange1.1t02034	1.99126	4.38052	1.91335	-2.28945	0.0220532	0.0783338
Cs2g10720	4.04779	4.37666	1.51369	-2.89139	0.00383538	0.020236
Cs5g27660	105.621	4.37037	0.389627	-11.2168	3.37273e-29	5.78339e-27
Cs2g27090	729.35	4.37016	0.239283	-18.2636	1.61354e-74	1.2297e-71
orange1.1t02035	1.97509	4.3668	2.31366	-1.88739	0.0591074	0.160837
orange1.1t01537	1.97793	4.35866	2.20132	-1.98002	0.0477012	0.137838
Cs8g16800	1052.78	4.35439	0.371935	-11.7074	1.16798e-31	2.22532e-29
Cs5g34710	95.58	4.33386	0.715534	-6.05683	1.38834e-09	4.69096e-08
Cs8g04550	1.94441	4.3322	1.62568	-2.66486	0.00770214	0.0349234
orange1.1t03127	40.3824	4.32019	0.567534	-7.61221	2.69447e-14	1.71654e-12
Cs7g04990	1.90458	4.30937	1.67507	-2.57265	0.0100924	0.0429782
Cs3g14340	364.282	4.30229	1.12614	-3.82038	0.000133246	0.00129698
Cs3g03510	1.88487	4.29789	1.68998	-2.54317	0.0109853	0.0459158
orange1.1t03570	1.87856	4.29537	1.57431	-2.72842	0.00636382	0.0301863
Cs5g07800	3.84841	4.29192	1.36269	-3.1496	0.00163493	0.0102975
Cs6g20980	7.24048	4.29148	1.41274	-3.03769	0.00238399	0.0139204
Cs2g12790	7.1631	4.28715	1.16554	-3.67826	0.000234835	0.0020877
Cs3g17400	289.951	4.28435	0.302192	-14.1776	1.26112e-45	4.25412e-43
Cs7g12860	3988.67	4.28314	0.248957	-17.2043	2.46474e-66	1.44906e-63
Cs9g06400	278.808	4.28204	0.473094	-9.05113	1.41493e-19	1.44134e-17
orange1.1t04552	1.86475	4.28201	2.1153	-2.02431	0.0429387	0.127733
Cs7g13250	7071.2	4.28085	0.260797	-16.4145	1.50695e-60	7.9509e-58
Cs3g14350	555.695	4.27712	1.14994	-3.71942	0.000199684	0.00182033
Cs3g17210	21.1214	4.27442	0.770572	-5.54707	2.90492e-08	7.79329e-07
Cs8g08010	28.256	4.27084	0.609677	-7.00507	2.46854e-12	1.26671e-10
Cs4g04480	1537.86	4.26595	0.312039	-13.6712	1.50872e-42	4.49926e-40
Cs7g08110	388.183	4.26148	0.635676	-6.70386	2.02987e-11	9.00186e-10
Cs5g26860	146.344	4.25461	0.710024	-5.99221	2.07011e-09	6.76136e-08
Cs1g25720	49.0483	4.25004	0.647306	-6.56574	5.17749e-11	2.17868e-09
Cs2g09310	2474.28	4.24925	1.18736	-3.57874	0.000345252	0.00289497
Cs6g21100	54.9082	4.23837	0.578584	-7.32541	2.38176e-13	1.3576e-11
orange1.1t04288	1.81041	4.23077	2.20128	-1.92196	0.0546112	0.151733
Cs6g22060	37.8076	4.23006	0.63445	-6.66729	2.60563e-11	1.1432e-09
Cs5g27350	13.6257	4.22209	0.961285	-4.39213	1.12245e-05	0.00015408
Cs9g13580	6428.93	4.21929	0.50816	-8.30307	1.01454e-16	8.31721e-15
Cs2g04170	6.81353	4.2118	1.27415	-3.30557	0.000947838	0.00663616
Cs2g16090	1.78438	4.20736	1.62183	-2.59421	0.0094808	0.0410005
Cs2g27220	67.7736	4.20349	0.713755	-5.88926	3.87932e-09	1.20037e-07
Cs6g06610	3.62094	4.2034	1.83725	-2.28787	0.0221448	0.0785239
Cs7g04380	1.77689	4.20275	1.61995	-2.59437	0.00947652	0.0409919
Cs7g30730	13.4189	4.1941	0.841006	-4.987	6.13236e-07	1.21099e-05
orange1.1t05373	1.74732	4.18484	2.98837	-1.40037	0.161401	0.325796
Cs5g06920	170.39	4.183	0.679492	-6.15607	7.45713e-10	2.61406e-08
Cs6g14360	142.449	4.1775	0.365177	-11.4397	2.64894e-30	4.82364e-28
orange1.1t00343	1.72089	4.1676	1.72212	-2.42004	0.0155189	0.0601379
orange1.1t05099	2386.54	4.16206	0.472184	-8.81449	1.20232e-18	1.1507e-16
Cs6g06120	58.2625	4.13969	0.542437	-7.63166	2.31756e-14	1.48562e-12
Cs3g13290	1.68106	4.13425	2.31873	-1.78298	0.07459	0.190009
Cs3g20720	331.12	4.13157	0.536839	-7.6961	1.4028e-14	9.25173e-13
Cs2g21400	12.9164	4.12792	1.02565	-4.02468	5.70517e-05	0.000630819
Cs2g01310	51.7571	4.11937	0.840991	-4.89824	9.67007e-07	1.80237e-05
Cs9g06390	276.653	4.11804	0.337211	-12.2121	2.67945e-34	5.80369e-32
orange1.1t05475	3.42669	4.11124	1.50712	-2.72788	0.00637419	0.0302216
orange1.1t02608	448.965	4.10499	0.536208	-7.65559	1.92428e-14	1.24908e-12
Cs5g17080	225.092	4.0995	0.758936	-5.40164	6.60339e-08	1.63511e-06
Cs6g11540	59.5191	4.0969	0.627994	-6.52379	6.85512e-11	2.81552e-09
Cs2g11970	3.36949	4.09322	1.38803	-2.94895	0.00318858	0.0175949
Cs1g20210	6.22976	4.08076	1.16693	-3.497	0.00047053	0.00374405
Cs7g04160	1.63303	4.07847	1.73431	-2.35164	0.018691	0.0693608
Cs9g03940	3.33487	4.07624	2.10831	-1.93342	0.0531851	0.14912
Cs9g16575	1.62554	4.07236	1.67838	-2.42636	0.0152511	0.0593319
Cs1g20480	52.954	4.07102	1.19848	-3.39681	NA	NA
orange1.1t00851	1666.69	4.07007	0.222745	-18.2723	1.37443e-74	1.08775e-71
Cs8g03620	21.4381	4.0666	0.864334	-4.7049	2.53993e-06	4.28043e-05
Cs2g28490	18.3982	4.04939	0.968565	-4.18081	2.9047e-05	0.000352002
orange1.1t01575	1.57821	4.03909	2.08586	-1.93641	0.0528169	0.148391
Cs8g10230	1.57821	4.03909	2.08586	-1.93641	0.0528169	0.148391
Cs4g06900	1.56954	4.03412	1.71931	-2.34635	0.0189581	0.0700487
Cs6g06530	1711.95	4.02901	0.396531	-10.1606	2.97151e-24	3.91954e-22
orange1.1t00528	3.23751	4.02838	1.59813	-2.52068	0.011713	0.0482616
Cs4g02530	6.03275	4.0273	1.27099	-3.16863	0.0015316	0.00978448
Cs4g02590	308.793	4.02684	0.352066	-11.4377	2.70894e-30	4.88963e-28
Cs8g10380	8.86443	4.02462	1.39669	-2.88154	0.00395737	0.0207467
Cs7g15620	23.9828	4.02117	0.890369	-4.5163	6.29301e-06	9.41755e-05
Cs8g18640	23757.3	4.00962	0.342211	-11.7168	1.04571e-31	2.01098e-29
Cs9g10010	14.8912	4.0067	0.932437	-4.29702	1.7311e-05	0.000225449
Cs6g07210	5.88923	4.00417	1.3789	-2.90389	0.00368556	0.0196573
Cs7g02490	32.5574	4.00383	0.744363	-5.37888	7.49524e-08	1.82304e-06
Cs2g28940	11.5657	4.00019	1.5365	-2.60344	0.00922922	0.0401859
Cs7g32370	50.3935	3.99837	0.576001	-6.94161	3.87669e-12	1.91297e-10
Cs7g30760	49.4202	3.9925	0.695109	-5.7437	9.26303e-09	2.66954e-07
Cs5g14080	1.52103	3.9912	2.3218	-1.71901	0.0856124	0.20947
Cs5g26910	357.805	3.98436	0.931243	-4.27854	1.88123e-05	0.000242089
Cs1g16550	10704.5	3.97347	0.22014	-18.0497	7.92672e-73	5.62442e-70
orange1.1t00456	131.445	3.96887	0.736041	-5.39218	6.96065e-08	1.70918e-06
Cs7g20810	14.2786	3.96445	1.01405	-3.90954	9.24712e-05	0.000954253
Cs2g04770	5.75358	3.95251	1.49372	-2.64608	0.00814311	0.036458
Cs2g23540	37.1436	3.95126	0.566952	-6.9693	3.18528e-12	1.59086e-10
orange1.1t02582	470.883	3.93504	0.34352	-11.4551	2.21821e-30	4.07537e-28
Cs3g19220	64.6649	3.93378	0.611461	-6.43341	1.24771e-10	4.9756e-09
Cs5g13050	36.9024	3.92927	0.865619	-4.53926	5.64514e-06	8.57269e-05
Cs4g06720	33.5748	3.9211	0.550327	-7.12503	1.04061e-12	5.56174e-11
orange1.1t04063	389.124	3.92003	0.236001	-16.6102	5.87834e-62	3.26915e-59
Cs5g09360	4546.02	3.91905	0.280204	-13.9864	1.88702e-44	6.16336e-42
Cs1g09640	2.99782	3.91633	1.83526	-2.13393	0.0328482	0.10481
Cs4g04410	1.45801	3.91596	1.67546	-2.33725	0.0194264	0.0712672
Cs8g17950	84.3704	3.91583	0.853953	-4.58554	4.52818e-06	7.09645e-05
Cs5g09670	45.3319	3.91568	0.804956	-4.86446	1.14768e-06	2.11561e-05
Cs5g07910	41.7544	3.90445	0.461107	-8.46756	2.50576e-17	2.13062e-15
Cs7g21920	634.264	3.90307	0.245687	-15.8863	7.88422e-57	3.60519e-54
Cs8g11590	2.96702	3.9013	1.88488	-2.06978	0.0384726	0.117718
Cs6g19500	1.43317	3.89794	1.59617	-2.44206	0.0146035	0.0573687
Cs5g04530	1.43081	3.89662	1.89801	-2.053	0.0400728	0.120933
Cs3g15710	1273.61	3.89566	0.261281	-14.9098	2.84445e-50	1.06419e-47
Cs8g20540	1.42331	3.89076	1.77961	-2.18631	0.0287932	0.095227
Cs9g15550	1.417	3.88683	1.61941	-2.40015	0.0163882	0.0627388
Cs7g26410	14420	3.88676	0.409717	-9.48645	2.39039e-21	2.64447e-19
Cs5g24700	1.41818	3.88673	1.72123	-2.25812	0.0239384	0.0828981
Cs5g30680	1.41069	3.87865	2.12821	-1.8225	0.0683797	0.178333
Cs1g23250	119.895	3.87757	1.66865	-2.32378	0.0201373	0.0731563
Cs1g16180	234.19	3.87412	0.523106	-7.40599	1.30179e-13	7.67534e-12
Cs6g05350	10.7011	3.85917	1.08192	-3.56698	0.000361121	0.00299871
Cs2g04480	260.765	3.8496	1.01602	-3.78889	0.000151322	0.00144636
orange1.1t05424	1.37835	3.8485	2.32829	-1.65293	0.0983453	0.231804
Cs6g09290	63.5187	3.83785	0.604038	-6.35365	2.1027e-10	8.08733e-09
Cs5g34360	2.8568	3.83639	2.48696	-1.5426	0.122928	0.270854
orange1.1t04215	1.36218	3.82971	3.04604	-1.25728	0.208654	0.3873
Cs7g01560	474.698	3.8165	0.312451	-12.2147	2.59398e-34	5.67834e-32
Cs5g26090	49.3738	3.81184	0.665223	-5.73017	1.00328e-08	2.87529e-07
Cs1g05810	39.2678	3.80007	0.771199	-4.92749	8.32931e-07	1.5782e-05
Cs6g10580	1.34018	3.79745	3.0656	-1.23873	0.215446	0.395437
Cs7g08600	461.605	3.78589	0.542581	-6.97756	3.00351e-12	1.5133e-10
Cs4g04350	352.41	3.78451	0.184869	-20.4713	3.88116e-93	4.43681e-90
Cs2g04160	10.2538	3.78036	0.853478	-4.42936	9.45125e-06	0.00013275
orange1.1t06015	2.74909	3.7793	1.45491	-2.59761	0.00938744	0.0406921
Cs9g04900	1.32401	3.77775	2.34554	-1.61061	0.107265	0.246091
Cs2g24105	1.32283	3.77566	2.21404	-1.70532	0.0881345	0.213836
orange1.1t04784	786.827	3.77294	0.36206	-10.4208	1.99314e-25	2.77114e-23
Cs2g16610	81.1473	3.76203	0.592599	-6.34835	2.17642e-10	8.32418e-09
Cs4g20290	20.2268	3.75746	0.785202	-4.78535	1.70691e-06	2.97906e-05
Cs1g12820	7.51094	3.75064	1.1612	-3.22997	0.00123801	0.00819381
Cs6g18750	1.29917	3.74939	1.78627	-2.09901	0.0358163	0.111666
Cs2g07340	132.943	3.74902	0.345383	-10.8547	1.89472e-27	2.97616e-25
Cs1g24060	858.91	3.74852	0.46976	-7.97965	1.46752e-15	1.08925e-13
Cs5g29160	1.29799	3.74792	1.73951	-2.15459	0.0311942	0.10078
Cs1g09960	1.29167	3.74534	2.14775	-1.74384	0.0811865	0.201906
Cs3g20140	7.49525	3.74276	1.14223	-3.27672	0.0010502	0.00719851
Cs5g16970	9.92815	3.73753	0.977247	-3.82455	0.00013101	0.00127763
orange1.1t02678	1.28182	3.73408	1.64913	-2.26427	0.0235573	0.0820339
Cs1g01490	1.2755	3.72981	2.12567	-1.75465	0.0793196	0.198833
Cs2g27100	111.508	3.72533	0.327898	-11.3612	6.52071e-30	1.16675e-27
Cs1g10680	2.64861	3.72271	1.98873	-1.8719	0.0612198	0.164628
orange1.1t01328	1.26683	3.72219	1.73133	-2.1499	0.0315633	0.101703
Cs5g15300	1.26565	3.72177	1.64485	-2.26268	0.0236551	0.0822354
Cs5g06160	37.0011	3.71689	0.561728	-6.61689	3.66835e-11	1.58246e-09
Cs8g01950	1.25815	3.7157	1.67163	-2.2228	0.0262293	0.0886679
Cs5g31250	17.1281	3.71401	0.70204	-5.29031	1.22111e-07	2.83597e-06
orange1.1t03641	4.72547	3.70047	3.87606	-0.954699	0.33973	0.527315
Cs8g02860	1.24317	3.69815	2.20207	-1.67939	0.0930754	0.222466
Cs1g26410	21.6529	3.6978	0.899568	-4.11064	3.94569e-05	0.000456382
Cs1g24000	135.815	3.69677	0.298617	-12.3796	3.36955e-35	7.53643e-33
Cs5g34210	1.23331	3.68908	2.13698	-1.7263	0.0842929	0.207327
Cs3g14620	2.58393	3.68769	1.83279	-2.01207	0.0442129	0.13047
Cs5g29280	38.496	3.68626	0.679249	-5.42696	5.73208e-08	1.44016e-06
Cs5g32200	69.5367	3.68188	0.602047	-6.1156	9.61933e-10	3.30446e-08
Cs1g02470	1.22582	3.68106	2.19951	-1.67358	0.0942123	0.22467
Cs3g09320	232.465	3.67991	0.298988	-12.3079	8.21226e-35	1.81703e-32
orange1.1t05840	2.56423	3.67242	1.51307	-2.42713	0.0152187	0.0592447
orange1.1t05314	1271.04	3.66848	0.495282	-7.40686	1.29325e-13	7.64687e-12
Cs2g17080	369.884	3.66159	0.38153	-9.5971	8.22238e-22	9.39955e-20
orange1.1t05657	6.99018	3.64881	1.44007	-2.53377	0.0112842	0.0469272
orange1.1t05134	2.50787	3.64657	1.57389	-2.31692	0.0205083	0.0741124
Cs1g05510	319.354	3.64376	0.52967	-6.87929	6.0152e-12	2.8718e-10
Cs7g32260	25.6116	3.64026	0.791865	-4.59707	4.2847e-06	6.78724e-05
Cs8g17320	37.8548	3.63991	0.67829	-5.3663	8.03679e-08	1.94328e-06
Cs2g19630	240.652	3.63281	0.36576	-9.93224	3.01405e-23	3.69167e-21
Cs8g18800	4.69458	3.63269	1.26667	-2.86791	0.00413194	0.0214821
Cs2g06560	29.8126	3.63035	0.780405	-4.65188	3.2892e-06	5.39313e-05
Cs1g01300	4.68102	3.62895	1.48051	-2.45114	0.0142404	0.0562644
Cs2g18650	27.9107	3.62571	0.61659	-5.88025	4.09648e-09	1.25623e-07
orange1.1t00256	55.4222	3.62251	0.577943	-6.26793	3.65873e-10	1.35895e-08
Cs8g20220	847.523	3.62148	0.185472	-19.5257	6.63763e-85	6.82913e-82
Cs6g17960	402.021	3.61957	0.428886	-8.43946	3.18808e-17	2.67759e-15
orange1.1t02146	145.086	3.61869	0.49585	-7.29795	2.92179e-13	1.65624e-11
Cs1g25980	7.00257	3.61751	1.14352	-3.16348	0.00155892	0.00992819
Cs1g15870	29.6213	3.60938	0.724716	-4.98041	6.34506e-07	1.24821e-05
orange1.1t01704	1.17266	3.60433	3.10664	-1.1602	0.245966	0.431405
Cs6g15560	20.6941	3.60372	0.719803	-5.00654	5.54165e-07	1.11249e-05
Cs8g04450	22.7837	3.59928	0.642761	-5.59973	2.14689e-08	5.85896e-07
Cs5g30360	45.3769	3.5974	0.702311	-5.12223	3.01943e-07	6.41848e-06
Cs6g07000	45.7874	3.59724	0.633102	-5.68193	1.33184e-08	3.7593e-07
Cs6g10060	126.669	3.59698	0.433665	-8.29436	1.0917e-16	8.87898e-15
orange1.1t00426	6.89628	3.59607	1.27098	-2.82937	0.00466403	0.0235861
orange1.1t03269	56.96	3.59512	0.512295	-7.01768	2.25582e-12	1.17217e-10
orange1.1t04213	6.80781	3.59159	1.07017	-3.3561	0.000790499	0.00574368
Cs7g26360	1.16398	3.59034	2.35718	-1.52315	0.127721	0.27787
Cs8g05810	4.49222	3.58608	1.48435	-2.41593	0.015695	0.0606602
Cs6g07270	1794.97	3.58555	0.333685	-10.7453	6.23446e-27	9.57362e-25
Cs8g01560	36.0808	3.58452	0.561785	-6.3806	1.764e-10	6.87458e-09
Cs5g31020	8.99202	3.58428	1.17575	-3.04849	0.00229995	0.0135063
Cs1g21410	1.15531	3.57982	2.226	-1.60819	0.107794	0.246865
Cs2g23880	33.244	3.57961	0.876947	-4.0819	4.46696e-05	0.000507295
Cs5g19830	2.41488	3.5774	1.46023	-2.44988	0.0142904	0.0564184
Cs3g23450	91.0322	3.57483	0.615208	-5.81077	6.21846e-09	1.84909e-07
Cs6g18330	2473.03	3.57455	0.231026	-15.4725	5.32e-54	2.14646e-51
Cs3g16605	4.44218	3.57182	1.26668	-2.81983	0.00480484	0.0241203
Cs9g13050	284.173	3.57132	0.51809	-6.89323	5.4539e-12	2.63439e-10
Cs6g12010	1.14781	3.56809	1.90085	-1.8771	0.0605041	0.163373
Cs4g01600	3362.93	3.56754	0.5045	-7.07144	1.53334e-12	8.11096e-11
Cs9g12720	1.14032	3.56353	2.22365	-1.60256	0.109032	0.249117
Cs7g06440	72.7749	3.56323	0.696921	-5.11282	3.17376e-07	6.71188e-06
Cs4g02970	17.8459	3.55994	0.717521	-4.96144	6.9971e-07	1.3588e-05
orange1.1t04481	247.776	3.55987	0.349989	-10.1714	2.66161e-24	3.53342e-22
Cs7g20040	2.37032	3.55423	1.86256	-1.90825	0.0563596	0.155541
orange1.1t02112	1.13164	3.55111	1.79039	-1.98343	0.0473191	0.137042
Cs3g13800	1.13164	3.55111	1.79039	-1.98343	0.0473191	0.137042
Cs5g33670	83.9748	3.55039	0.53507	-6.63537	3.23694e-11	1.40817e-09
Cs7g05810	39.5989	3.55021	0.556455	-6.38005	1.77034e-10	6.88624e-09
Cs6g19110	17.6578	3.54937	0.666651	-5.32419	1.01405e-07	2.40392e-06
orange1.1t04872	33.262	3.54521	0.79328	-4.46905	7.85685e-06	0.000113417
Cs1g22530	1.12061	3.5427	2.35319	-1.50549	0.132198	0.284376
Cs3g26900	312.361	3.54073	0.221176	-16.0086	1.11214e-57	5.32199e-55
Cs6g18470	6.48844	3.53986	1.30111	-2.72064	0.00651556	0.030722
Cs1g06250	1.11429	3.53511	1.6966	-2.08365	0.037192	0.114962
Cs9g19360	4.42694	3.53482	1.34006	-2.6378	0.00834456	0.0371015
Cs6g10880	13.1719	3.53355	0.815672	-4.33208	1.4771e-05	0.000195966
Cs6g17420	78.7042	3.53047	0.322478	-10.9479	6.79898e-28	1.1016e-25
Cs5g10070	1.1068	3.52853	1.69459	-2.08223	0.0373217	0.115224
Cs9g11020	1.10798	3.52835	2.16547	-1.62937	0.103235	0.239651
Cs9g16360	44.8642	3.5272	0.850509	-4.14716	3.36624e-05	0.000397629
Cs2g30950	108.415	3.52479	0.510564	-6.90373	5.06558e-12	2.46417e-10
Cs7g16860	1400.12	3.52341	0.330132	-10.6727	1.36566e-26	2.03632e-24
Cs1g09510	10.8121	3.52268	0.841934	-4.18403	2.86381e-05	0.000348073
Cs1g04220	21.8475	3.52193	0.855476	-4.11692	3.83966e-05	0.000445622
Cs2g05960	254.61	3.51993	0.3928	-8.96114	3.21336e-19	3.19426e-17
Cs3g13040	2.3131	3.51816	2.0674	-1.70174	0.0888046	0.215056
Cs3g16980	99.3044	3.51758	0.440772	-7.98048	1.4576e-15	1.0867e-13
orange1.1t01725	4.29591	3.51685	1.89199	-1.85881	0.0630546	0.167914
Cs5g31860	2.32939	3.51507	1.80562	-1.94674	0.0515663	0.145993
Cs2g27810	21.43	3.51476	0.835836	-4.20508	2.60989e-05	0.000321194
Cs4g05595	1.09181	3.51049	2.21614	-1.58406	0.11318	0.255587
Cs8g05280	60.3526	3.50826	0.374892	-9.35807	8.12043e-21	8.79443e-19
Cs7g03490	32.2649	3.5048	1.20862	-2.89984	0.00373358	0.0198623
Cs1g21860	248.147	3.50471	1.50409	-2.33012	0.0197999	0.0722252
Cs7g10410	1.08196	3.50023	2.16063	-1.62	0.105231	0.242616
Cs9g14675	159.207	3.49599	0.746788	-4.68137	2.84968e-06	4.73651e-05
Cs8g18200	532.619	3.49495	0.362457	-9.64239	5.29386e-22	6.1893e-20
Cs1g22310	89.3116	3.49381	0.469775	-7.43721	1.02833e-13	6.16909e-12
Cs5g25240	18.6611	3.49093	2.42756	-1.43804	0.150423	0.310301
Cs9g02310	23.4625	3.48872	0.567453	-6.14803	7.84531e-10	2.73152e-08
Cs2g05930	182.87	3.48485	0.498075	-6.99664	2.62183e-12	1.33538e-10
Cs7g05660	2.26506	3.48283	1.84208	-1.89071	0.0586631	0.160052
Cs2g23570	21.1804	3.48207	0.604362	-5.76156	8.33397e-09	2.42215e-07
Cs3g05810	1.06697	3.48159	2.34841	-1.48253	0.138199	0.293066
Cs5g12860	27.5352	3.48088	0.696116	-5.00044	5.72003e-07	1.14273e-05
Cs5g22810	214.065	3.47723	0.389707	-8.92267	4.55171e-19	4.47781e-17
Cs3g22000	6.32177	3.47684	1.10581	-3.14417	0.00166561	0.0104587
Cs9g01960	2.26353	3.47441	1.47599	-2.35395	0.018575	0.0690579
Cs1g08320	1.05947	3.468	3.12513	-1.10972	0.267122	0.454863
Cs5g02950	2.23903	3.46689	1.46454	-2.36723	0.0179218	0.0671481
Cs8g15680	67.2788	3.4663	0.461168	-7.51636	5.63222e-14	3.48397e-12
orange1.1t01526	2.24654	3.46612	1.49999	-2.31076	0.0208462	0.0749004
orange1.1t00214	230.384	3.45989	1.0504	-3.29387	0.000988178	0.00685495
Cs6g14520	20.8764	3.45425	0.733172	-4.71138	2.46048e-06	4.16359e-05
orange1.1t05556	6.17907	3.45256	1.34648	-2.56414	0.0103432	0.0437207
Cs7g30820	726.57	3.45193	0.829567	-4.16112	3.16691e-05	0.000378429
Cs9g15380	145.036	3.44801	0.556072	-6.20066	5.62261e-10	2.02621e-08
Cs8g04525	421.381	3.44799	0.370997	-9.29386	1.48793e-20	1.59464e-18
orange1.1t02243	171.95	3.44501	2.87262	-1.19926	NA	NA
Cs7g06730	28.7987	3.43778	0.810319	-4.2425	2.21041e-05	0.000278017
Cs2g17750	384.817	3.43766	0.251569	-13.6649	1.6455e-42	4.83706e-40
Cs1g21630	2893.28	3.43689	0.239572	-14.346	1.12876e-46	3.93669e-44
Cs3g17530	490.945	3.42881	0.359217	-9.54524	1.35799e-21	1.51866e-19
Cs2g11110	12.2561	3.42097	0.774469	-4.41719	9.99936e-06	0.000139119
Cs2g01020	83.047	3.41008	0.544388	-6.26407	3.7506e-10	1.38806e-08
Cs2g29280	60.129	3.40626	0.486168	-7.00633	2.44655e-12	1.26172e-10
orange1.1t00425	17.8161	3.40439	1.2529	-2.71719	0.00658379	0.0309494
Cs7g13110	18.2434	3.403	0.660842	-5.14949	2.612e-07	5.6162e-06
Cs6g13270	42.1074	3.40044	0.510862	-6.65627	2.80858e-11	1.22701e-09
orange1.1t02440	12.0136	3.40017	0.88211	-3.85459	0.000115923	0.00115256
Cs9g05300	2.1457	3.3861	1.70129	-1.99031	0.0465565	0.135693
Cs2g28530	1.00514	3.38135	3.15888	-1.07043	0.284427	0.473254
Cs6g22350	1.00514	3.38135	3.15888	-1.07043	0.284427	0.473254
Cs9g02810	25.7851	3.38097	0.707017	-4.78202	1.73539e-06	3.02108e-05
Cs1g14180	2.12869	3.37918	1.60773	-2.10184	0.0355674	0.111176
orange1.1t04195	31.9817	3.37863	1.12446	-3.00467	0.00265865	0.015226
Cs5g25820	45.468	3.37542	0.812127	-4.15628	3.23473e-05	0.000385415
Cs3g18750	1278.09	3.37156	1.19029	-2.83255	0.00461789	0.0234045
Cs8g06450	80.8473	3.37127	0.539249	-6.25179	4.05771e-10	1.49366e-08
Cs1g25000	2.11336	3.36586	1.60767	-2.09362	0.0362937	0.112744
Cs7g14130	2.10266	3.36336	1.51272	-2.22338	0.0261899	0.0885788
Cs7g26980	2.10266	3.36336	1.51272	-2.22338	0.0261899	0.0885788
Cs7g01900	37.0201	3.35863	0.567373	-5.91961	3.22699e-09	1.01687e-07
Cs5g03170	3708.6	3.35762	0.215182	-15.6036	6.88231e-55	2.89015e-52
Cs2g21745	0.988967	3.35581	2.37323	-1.41403	0.157354	0.320106
Cs5g18370	216.78	3.35369	0.619719	-5.41163	6.24544e-08	1.55584e-06
Cs7g25770	2.08733	3.35109	1.46432	-2.2885	0.0221084	0.0784486
Cs1g07970	11.7856	3.35035	0.967003	-3.46467	0.000530875	0.00413512
Cs8g19400	135.186	3.34721	0.770155	-4.34615	1.38548e-05	0.000185243
Cs7g05020	2.06915	3.34623	1.54374	-2.16761	0.0301884	0.0985228
Cs7g28850	7.76622	3.34382	1.06424	-3.14196	0.00167819	0.0105206
Cs3g19260	90.5441	3.34124	0.593427	-5.63042	1.79766e-08	4.99197e-07
Cs2g25450	126.997	3.33788	0.629851	-5.29948	1.16132e-07	2.71242e-06
Cs9g11710	0.972798	3.33475	2.24528	-1.48523	0.137484	0.292168
Cs1g04820	318.607	3.33243	0.345745	-9.6384	5.50405e-22	6.36275e-20
Cs2g30410	0.970434	3.33217	2.24507	-1.48422	0.13775	0.292517
Cs4g12970	204.988	3.33099	0.393016	-8.47546	2.34161e-17	1.99931e-15
Cs2g18745	0.971616	3.32986	1.81032	-1.83937	0.0658609	0.173479
Cs1g04960	0.971616	3.32986	1.81032	-1.83937	0.0658609	0.173479
Cs3g13510	0.961759	3.32173	2.37122	-1.40085	0.161258	0.325642
Cs5g21760	165.795	3.31901	0.263758	-12.5835	2.6016e-36	6.01497e-34
Cs3g05115	5.71399	3.31778	1.02777	-3.22814	0.00124598	0.00823861
Cs2g10560	77.8111	3.31605	0.544629	-6.08863	1.1388e-09	3.87965e-08
orange1.1t05309	0.956628	3.31463	2.20742	-1.50158	0.133205	0.285774
Cs8g09930	0.955447	3.31295	1.74457	-1.899	0.0575642	0.157954
Cs5g20830	0.954265	3.31207	1.90018	-1.74303	0.0813288	0.202211
Cs7g20160	0.953084	3.31047	3.17055	-1.04413	0.296425	0.485468
Cs3g25470	414.707	3.30773	0.550224	-6.0116	1.83696e-09	6.05755e-08
Cs4g07330	0.939278	3.29626	1.80249	-1.82873	0.0674405	0.176375
Cs4g07070	3.77182	3.29558	1.3792	-2.38948	0.0168723	0.0641146
Cs7g08580	22.4616	3.29342	0.726619	-4.53252	5.82832e-06	8.79247e-05
Cs2g29350	2.00017	3.29249	2.05625	-1.60121	0.109331	0.249663
Cs1g22840	0.938096	3.29182	2.24013	-1.46948	0.141704	0.297903
Cs1g20010	0.931784	3.2869	1.89535	-1.73419	0.0828845	0.204842
Cs4g19810	0.931784	3.2869	1.89535	-1.73419	0.0828845	0.204842
Cs8g16470	0.931784	3.2869	1.89535	-1.73419	0.0828845	0.204842
Cs4g09890	13.2331	3.28557	0.984082	-3.33872	0.000841665	0.00604501
Cs5g34110	3.70666	3.28401	1.78865	-1.83602	0.066354	0.174466
Cs5g06695	9.29178	3.28135	0.910527	-3.6038	0.000313604	0.00267649
Cs3g12140	1.99469	3.27946	2.07059	-1.58383	0.113232	0.255648
Cs3g26720	137.933	3.2784	0.640801	-5.1161	3.11919e-07	6.61005e-06
orange1.1t03175	18.5264	3.27615	0.846811	-3.8688	0.000109372	0.00109943
orange1.1t04721	11.1694	3.27361	0.916762	-3.57084	0.000355844	0.00296325
Cs1g22810	0.92429	3.27298	2.36824	-1.38203	0.166963	0.332874
Cs7g07500	0.92429	3.27298	2.36824	-1.38203	0.166963	0.332874
Cs3g17360	0.923109	3.27273	2.2378	-1.46247	0.143611	0.300467
Cs7g19600	5.50698	3.26873	1.12415	-2.90775	0.00364039	0.019482
Cs4g16970	48.2042	3.26614	0.640272	-5.10118	3.37549e-07	7.09474e-06
Cs5g22060	12.8672	3.25797	1.24268	-2.62174	0.0087483	0.0385477
orange1.1t04416	12.8404	3.25513	0.747965	-4.35198	1.34914e-05	0.000180974
Cs5g29650	139.999	3.25448	0.515947	-6.30777	2.83085e-10	1.06297e-08
Cs8g12200	0.908121	3.24619	3.18164	-1.02029	0.307591	0.496406
Cs9g12150	0.908121	3.24619	3.18164	-1.02029	0.307591	0.496406
orange1.1t02293	0.908121	3.24619	3.18164	-1.02029	0.307591	0.496406
Cs5g31030	310.635	3.24426	0.622258	-5.21369	1.85123e-07	4.11369e-06
Cs5g17860	5.49366	3.24414	1.26413	-2.5663	0.010279	0.0435566
orange1.1t02444	78.4177	3.24261	0.486099	-6.67069	2.54606e-11	1.11945e-09
Cs5g14330	1.95333	3.23974	1.54547	-2.09628	0.0360574	0.112281
orange1.1t00194	4376.02	3.2378	1.07461	-3.01299	0.00258688	0.0148937
Cs5g16975	1.93634	3.2296	1.54172	-2.0948	0.0361886	0.112587
Cs2g28370	154.671	3.22938	0.459507	-7.02794	2.09606e-12	1.09469e-10
orange1.1t01163	1.92371	3.22184	1.83244	-1.75822	0.0787094	0.19773
Cs3g27390	3299.45	3.22007	0.112943	-28.5105	8.67409e-179	2.97478e-175
Cs9g02140	7.19639	3.21525	1.04902	-3.06501	0.00217661	0.0129184
Cs8g08340	144.72	3.21252	0.243683	-13.1832	1.09605e-39	2.96756e-37
Cs3g17830	331.183	3.21129	0.341055	-9.41576	4.69663e-21	5.11336e-19
Cs8g01960	618.714	3.20941	0.447919	-7.16517	7.76877e-13	4.22905e-11
Cs7g10300	24.888	3.20296	0.525847	-6.09105	1.1217e-09	3.83409e-08
Cs7g16680	432.593	3.19709	0.582272	-5.4907	4.00334e-08	1.04274e-06
Cs3g07490	91.9053	3.19362	0.310772	-10.2764	9.00266e-25	1.22681e-22
orange1.1t04787	61.6849	3.19336	0.367867	-8.68074	3.93214e-18	3.51789e-16
Cs9g07220	105.503	3.19279	0.999994	-3.19281	0.00140897	0.00913432
Cs7g19690	90.6445	3.19113	0.471488	-6.7682	1.30393e-11	5.92293e-10
Cs4g09380	63.3181	3.18842	0.550819	-5.78852	7.10091e-09	2.09635e-07
Cs3g20820	48.7974	3.17347	0.499169	-6.35751	2.05051e-10	7.90139e-09
Cs7g16520	85.58	3.17325	0.579258	-5.47813	4.29851e-08	1.10979e-06
orange1.1t03172	22.7062	3.16945	0.795547	-3.98399	6.77669e-05	0.000730828
Cs4g08150	97.988	3.16856	0.834418	-3.79733	0.000146263	0.00140441
Cs4g09360	93.0837	3.16708	0.463595	-6.83156	8.39969e-12	3.93669e-10
Cs4g02550	3.41776	3.15539	1.48531	-2.1244	0.0336366	0.106779
Cs2g26670	3.45093	3.15384	1.45759	-2.16374	0.0304841	0.0992205
Cs5g08290	72.6703	3.1506	0.477625	-6.59639	4.21283e-11	1.79849e-09
Cs7g32510	10.216	3.14035	0.753239	-4.16913	3.05767e-05	0.000367081
Cs8g18880	453.055	3.1385	1.00555	-3.12118	0.00180126	0.0111338
Cs9g18200	3.39694	3.13191	1.34649	-2.32597	0.0200199	0.0727955
Cs2g28250	162.067	3.13116	0.34832	-8.98933	2.48744e-19	2.52138e-17
Cs3g17180	1.81696	3.12392	1.85937	-1.68009	0.092939	0.222269
Cs2g18330	328.993	3.12237	0.447974	-6.96998	3.16982e-12	1.58699e-10
orange1.1t01845	0.837613	3.11757	3.22906	-0.965473	0.334308	0.522288
Cs1g11010	0.837613	3.11757	3.22906	-0.965473	0.334308	0.522288
Cs2g17400	741.512	3.11162	0.445699	-6.98144	2.92172e-12	1.4808e-10
orange1.1t04303	4.98955	3.10304	1.0705	-2.89869	0.00374725	0.0199174
Cs9g02650	24.8581	3.10129	0.681625	-4.54985	5.36842e-06	8.22531e-05
Cs9g18390	89.1901	3.09795	0.692358	-4.47449	7.65951e-06	0.000110837
Cs8g05250	277.007	3.09536	0.2187	-14.1534	1.77839e-45	5.90224e-43
Cs1g20430	66.492	3.09478	0.639839	-4.83681	1.31936e-06	2.38354e-05
Cs6g10150	13.1658	3.08896	0.945621	-3.26659	0.0010885	0.00739825
Cs5g01275	1214.69	3.08888	0.266498	-11.5906	4.59696e-31	8.59924e-29
Cs4g03420	0.821444	3.08765	2.40126	-1.28585	0.198497	0.37342
orange1.1t01968	0.821444	3.08765	2.40126	-1.28585	0.198497	0.37342
Cs1g02880	21.2594	3.08551	0.687208	-4.48992	7.12508e-06	0.000104277
orange1.1t03023	57.9609	3.08399	0.456402	-6.75717	1.40711e-11	6.37757e-10
orange1.1t02115	168.745	3.08392	0.272345	-11.3236	1.003e-29	1.76399e-27
Cs8g04030	11.2202	3.08022	1.33475	-2.30771	0.0210154	0.0753969
Cs1g13590	89.1518	3.07689	0.59165	-5.20052	1.98731e-07	4.35493e-06
Cs8g09160	915.573	3.07364	0.236775	-12.9813	1.56211e-38	4.01793e-36
orange1.1t04031	0.811587	3.07275	2.28627	-1.344	0.178948	0.349289
Cs7g25940	0.812769	3.07074	1.92421	-1.59584	0.110524	0.25152
Cs4g03450	13823.4	3.07048	0.267085	-11.4963	1.37716e-30	2.55295e-28
Cs9g18760	1.7373	3.06858	1.57635	-1.94663	0.0515789	0.146009
Cs2g20980	50.4379	3.06818	0.404813	-7.57925	3.47551e-14	2.20048e-12
Cs7g31930	146.919	3.06718	0.653864	-4.69085	2.72068e-06	4.54418e-05
Cs1g22820	1.74002	3.06562	1.87533	-1.63471	0.10211	0.237738
Cs5g24180	0.805275	3.06327	2.28533	-1.34041	0.180113	0.350632
Cs6g06790	0.805275	3.06327	2.28533	-1.34041	0.180113	0.350632
Cs5g33280	0.805275	3.06327	2.28533	-1.34041	0.180113	0.350632
Cs1g02580	0.805275	3.06327	2.28533	-1.34041	0.180113	0.350632
Cs5g23970	0.805275	3.06327	2.28533	-1.34041	0.180113	0.350632
Cs2g03610	114.553	3.0624	0.438694	-6.98072	2.93667e-12	1.48471e-10
orange1.1t04677	1.73017	3.06237	1.61344	-1.89804	0.057691	0.158218
orange1.1t04699	746.995	3.06099	0.354572	-8.63291	5.98114e-18	5.28214e-16
Cs4g04880	0.802912	3.0606	2.4004	-1.27504	0.202296	0.37856
orange1.1t00335	0.804093	3.05948	1.85688	-1.64764	0.0994262	0.233709
Cs3g24410	307.016	3.05678	0.393789	-7.76246	8.32947e-15	5.73229e-13
Cs8g05270	3.23337	3.05183	1.30146	-2.34493	0.0190304	0.0702149
Cs9g15600	0.7966	3.0503	1.85521	-1.64418	0.100139	0.234661
Cs5g34720	0.7966	3.0503	1.85521	-1.64418	0.100139	0.234661
Cs5g03640	0.7966	3.0503	1.85521	-1.64418	0.100139	0.234661
Cs8g20910	11.4064	3.04939	1.16696	-2.61311	0.00897223	0.039323
Cs1g25530	534.3	3.04343	0.434425	-7.00564	2.45859e-12	1.26476e-10
Cs5g09200	562.546	3.04242	0.376939	-8.07138	6.95098e-16	5.39737e-14
Cs8g13520	0.787924	3.04005	1.85345	-1.64021	0.100962	0.235783
Cs4g03240	0.787924	3.04005	1.85345	-1.64021	0.100962	0.235783
Cs2g10900	0.787924	3.04005	1.85345	-1.64021	0.100962	0.235783
Cs5g14710	4.72812	3.03988	1.3314	-2.28322	0.0224177	0.0791883
Cs2g02060	0.789106	3.03972	2.28331	-1.33128	0.183098	0.354328
Cs1g10370	0.789106	3.03972	2.28331	-1.33128	0.183098	0.354328
Cs2g05290	0.789106	3.03972	2.28331	-1.33128	0.183098	0.354328
Cs4g08750	910.334	3.03904	0.488123	-6.22597	4.78575e-10	1.74603e-08
Cs4g04340	7.9902	3.03828	1.08264	-2.80637	0.0050103	0.0249448
Cs7g11810	3.16273	3.03719	1.31799	-2.30441	0.0211997	0.075905
Cs5g13070	22.2541	3.03674	0.695971	-4.36331	1.28106e-05	0.000172969
Cs5g08320	0.786743	3.03638	2.3996	-1.26537	0.205739	0.38326
orange1.1t00188	0.786743	3.03638	2.3996	-1.26537	0.205739	0.38326
Cs2g10490	14.5523	3.03508	0.983166	-3.08704	0.00202157	0.0121916
Cs4g04750	27.2896	3.03445	0.486537	-6.23684	4.46511e-10	1.63195e-08
Cs2g11930	9.5667	3.03443	0.893539	-3.39596	0.000683874	0.00510695
Cs2g27860	17.741	3.03257	0.90595	-3.34739	0.000815767	0.00588984
Cs5g25750	0.78043	3.03007	1.91803	-1.57979	0.114156	0.25712
orange1.1t00874	0.78043	3.03007	1.91803	-1.57979	0.114156	0.25712
Cs3g22670	0.78043	3.03007	1.91803	-1.57979	0.114156	0.25712
Cs5g02700	0.779249	3.02563	2.28232	-1.32568	0.184945	0.356698
Cs8g11600	0.779249	3.02563	2.28232	-1.32568	0.184945	0.356698
Cs8g01870	4.75854	3.02561	1.06186	-2.84935	0.00438087	0.0225138
Cs3g08915	3.18806	3.02502	1.31889	-2.29361	0.0218127	0.0776404
Cs8g05200	25.411	3.02185	0.873643	-3.4589	0.000542378	0.00420992
Cs2g08390	14.2319	3.01852	0.675503	-4.46856	7.8749e-06	0.000113475
Cs3g09010	32.2561	3.01796	1.98861	-1.51762	NA	NA
Cs9g02820	0.772937	3.01506	2.39882	-1.25689	0.208792	0.3873
orange1.1t03259	0.772937	3.01506	2.39882	-1.25689	0.208792	0.3873
orange1.1t03264	0.772937	3.01506	2.39882	-1.25689	0.208792	0.3873
Cs3g25020	0.772937	3.01506	2.39882	-1.25689	0.208792	0.3873
Cs3g14190	75.1927	3.00835	0.501381	-6.00013	1.97165e-09	6.4913e-08
Cs8g10180	278.918	3.00524	0.399548	-7.5216	5.41119e-14	3.37412e-12
Cs5g34120	40.5436	3.00468	1.11296	-2.69972	NA	NA
orange1.1t02439	10.9406	2.99703	1.24118	-2.41466	0.0157497	0.0608376
Cs5g29770	3.16996	2.99655	1.77817	-1.68519	0.0919522	0.22055
Cs3g09020	6.1717	2.98804	1.58354	-1.88695	0.0591676	0.160959
Cs1g26710	1977.15	2.98666	0.282742	-10.5632	4.41303e-26	6.30604e-24
Cs8g20960	3.15297	2.98596	1.58091	-1.88876	0.0589237	0.16055
Cs7g04860	114.196	2.98582	0.457519	-6.52609	6.75066e-11	2.77817e-09
Cs5g01270	45.0775	2.98552	0.376738	-7.92466	2.28766e-15	1.6575e-13
Cs9g16430	0.756767	2.98391	3.25649	-0.916296	0.359512	0.546316
Cs5g12270	0.756767	2.98391	3.25649	-0.916296	0.359512	0.546316
Cs5g10120	0.756767	2.98391	3.25649	-0.916296	0.359512	0.546316
Cs9g18910	199.808	2.98386	0.574115	-5.19732	2.0218e-07	4.42111e-06
Cs1g13940	15.4512	2.98085	0.756027	-3.94279	8.05403e-05	0.000851196
Cs7g26800	3.07045	2.97824	2.14821	-1.38638	0.16563	0.331082
Cs6g13860	912.697	2.97807	0.216584	-13.7502	5.08109e-43	1.5605e-40
Cs3g07140	30.8077	2.97741	0.524132	-5.68066	1.34177e-08	3.78215e-07
orange1.1t01334	3536.9	2.97717	0.235298	-12.6528	1.07986e-36	2.58376e-34
Cs4g19270	70.3409	2.97366	0.426787	-6.96756	3.22491e-12	1.60676e-10
Cs1g07900	4.61941	2.97278	1.41433	-2.1019	0.0355618	0.111175
Cs3g07510	3.07488	2.96929	1.36396	-2.17697	0.029483	0.0968507
Cs1g04460	4.55117	2.96642	1.24405	-2.38449	0.0171027	0.0648228
Cs1g16970	3.02872	2.9642	1.34204	-2.20873	0.0271931	0.0910435
Cs1g21710	18.4119	2.96414	0.606967	-4.88352	1.04209e-06	1.93354e-05
Cs5g26570	63.0323	2.95982	0.519233	-5.70037	1.19546e-08	3.39764e-07
Cs5g08460	490.271	2.95887	0.452141	-6.54412	5.9845e-11	2.48272e-09
Cs1g03040	7.68416	2.95879	1.02675	-2.88171	0.00395524	0.0207408
Cs3g10620	1.63563	2.95734	1.88271	-1.57079	0.116232	0.260477
Cs5g08790	15.1915	2.95274	0.607137	-4.86338	1.15397e-06	2.1239e-05
Cs7g04850	28.5853	2.95104	0.586256	-5.03371	4.81076e-07	9.8303e-06
Cs4g02220	19.6344	2.94424	0.55348	-5.3195	1.0405e-07	2.46096e-06
Cs8g02680	19.5515	2.94393	0.610093	-4.82538	1.39739e-06	2.50689e-05
Cs7g15230	49.8522	2.94356	0.38121	-7.72164	1.14843e-14	7.69749e-13
Cs8g10300	141.013	2.94292	1.98906	-1.47955	0.138992	0.294096
Cs5g32760	37.8256	2.94043	0.626483	-4.69355	2.685e-06	4.49546e-05
Cs3g23690	36.1391	2.93969	0.59796	-4.9162	8.8239e-07	1.6612e-05
Cs1g24050	1.61233	2.93679	1.60544	-1.82928	0.067358	0.176227
Cs9g04020	121.325	2.93339	0.499395	-5.87389	4.25684e-09	1.2996e-07
Cs2g17270	255.362	2.92647	0.243162	-12.0351	2.32426e-33	4.88023e-31
Cs3g20420	7.4187	2.92548	0.920499	-3.17814	0.00148222	0.00954306
Cs6g06220	147.48	2.92452	0.339862	-8.60502	7.63007e-18	6.68102e-16
Cs1g21920	70.6264	2.92419	0.646669	-4.52193	6.1277e-06	9.18352e-05
Cs6g03380	1.58631	2.91946	1.59983	-1.82486	0.0680219	0.177597
Cs6g21290	1.57643	2.91945	1.60073	-1.82382	0.0681795	0.177901
Cs1g06220	82.8358	2.91934	0.553609	-5.27329	1.34003e-07	3.07058e-06
Cs5g10360	41.5104	2.91881	0.54656	-5.34034	9.27734e-08	2.21462e-06
Cs1g06980	621.229	2.91539	0.561918	-5.18828	2.12243e-07	4.60689e-06
Cs5g23680	1.56894	2.914	1.61325	-1.80629	0.0708727	0.183117
Cs8g04640	55.2618	2.91157	0.48048	-6.05971	1.36365e-09	4.61512e-08
Cs2g02340	10.4536	2.91038	0.822422	-3.53879	0.00040197	0.0032888
Cs1g13650	1.56145	2.90764	1.65757	-1.75415	0.0794041	0.198989
Cs9g12760	10.3506	2.9068	0.768325	-3.7833	0.000154764	0.00147064
Cs8g20410	2030.03	2.90517	1.29857	-2.23721	0.0252729	0.0861941
Cs4g14110	1.57096	2.90423	1.92841	-1.50602	0.132061	0.284232
Cs5g01280	35.5352	2.90261	0.482617	-6.01431	1.80655e-09	5.97643e-08
Cs3g19190	45.4814	2.89655	0.377167	-7.67975	1.59394e-14	1.04454e-12
Cs5g11510	4.39506	2.89454	1.26959	-2.2799	0.0226134	0.0797456
Cs9g12610	4.35845	2.89393	1.1475	-2.52194	0.011671	0.0481367
Cs3g20800	41.3279	2.89278	0.92897	-3.11396	0.00184592	0.0113417
Cs8g14100	48.312	2.89181	0.431125	-6.7076	1.97849e-11	8.79297e-10
orange1.1t04716	1098.76	2.89041	0.229652	-12.586	2.52099e-36	5.89482e-34
Cs1g07100	1.55479	2.88921	2.04039	-1.41601	0.156772	0.319276
Cs2g30180	45.1815	2.88911	0.41407	-6.97735	3.00791e-12	1.5133e-10
Cs7g23180	592.808	2.8891	0.592294	-4.87781	1.07271e-06	1.985e-05
Cs1g15250	340.907	2.88063	0.512895	-5.6164	1.94976e-08	5.34935e-07
Cs4g12870	59.5717	2.87975	0.360497	-7.9883	1.36815e-15	1.03122e-13
orange1.1t03965	21.8194	2.87682	0.527343	-5.45531	4.88883e-08	1.24811e-06
Cs7g07060	945.427	2.8731	0.174199	-16.4932	4.10463e-61	2.22266e-58
Cs3g02820	1.53862	2.87049	2.49289	-1.15147	0.249538	0.435295
Cs5g16220	36.7206	2.87038	0.964197	-2.97696	0.00291119	0.016385
Cs2g01540	21.649	2.86851	0.543946	-5.27353	1.33828e-07	3.06998e-06
Cs2g27610	1860.01	2.86623	0.310875	-9.21989	2.97399e-20	3.12223e-18
Cs4g10710	135.399	2.86446	0.722658	-3.96379	7.37694e-05	0.00078852
Cs7g30980	32.931	2.85693	0.563741	-5.06781	4.02428e-07	8.35597e-06
orange1.1t03718	118.692	2.85677	0.671128	-4.25668	2.07489e-05	0.000264202
Cs2g12000	70.1278	2.85652	0.318206	-8.97695	2.78373e-19	2.79418e-17
Cs3g22010	8.56877	2.85378	0.839316	-3.40012	0.000673556	0.00504892
Cs6g16880	36.9934	2.85282	0.59107	-4.82653	1.38933e-06	2.49679e-05
Cs4g06120	476.677	2.84929	0.568729	-5.00993	5.44502e-07	1.0963e-05
Cs3g13100	107.801	2.84863	0.403332	-7.06276	1.6323e-12	8.59024e-11
Cs7g07070	616.829	2.84127	0.163012	-17.4298	4.89982e-68	3.05526e-65
Cs5g23940	2.85692	2.8381	1.62841	-1.74286	0.0813579	0.202211
Cs1g21760	12.6493	2.83794	0.780218	-3.63737	0.000275436	0.00239343
Cs5g08630	345.295	2.83778	1.10845	-2.56015	0.0104628	0.0441352
orange1.1t04783	3825.75	2.83513	0.480045	-5.90596	3.50605e-09	1.09475e-07
Cs5g08970	789.709	2.8332	0.958478	-2.95594	0.00311722	0.0173048
Cs7g14240	7.08463	2.83222	0.839804	-3.37248	0.000744944	0.00546673
Cs5g05870	32.6303	2.8321	0.446422	-6.34401	2.23864e-10	8.54629e-09
Cs3g25930	126.127	2.83021	0.61598	-4.59465	4.33467e-06	6.85464e-05
Cs3g10300	4.21425	2.82741	1.12221	-2.5195	0.0117522	0.048365
Cs1g15790	48.1173	2.82729	0.459148	-6.15769	7.3814e-10	2.59193e-08
Cs1g05390	22.476	2.82685	0.542355	-5.21218	1.86636e-07	4.13837e-06
Cs6g16000	241.675	2.82584	0.381479	-7.40758	1.28625e-13	7.62743e-12
Cs2g27790	26543.9	2.82539	0.349561	-8.08267	6.33653e-16	4.93889e-14
Cs2g09840	2.81519	2.82204	1.5024	-1.87836	0.0603323	0.163207
Cs8g07190	2.81791	2.82179	1.55444	-1.81531	0.0694767	0.180439
Cs7g31420	14752.4	2.81768	0.475979	-5.91974	3.22447e-09	1.01687e-07
Cs2g26790	6.93549	2.81343	0.917714	-3.06569	0.00217165	0.0129001
Cs9g07280	68.9951	2.81302	2.0734	-1.35672	0.174871	0.343801
Cs4g15360	306.249	2.81213	0.473347	-5.94095	2.83382e-09	9.01261e-08
Cs7g07520	38.2596	2.81176	0.844914	-3.32787	0.000875137	0.00622457
Cs4g06320	4.08996	2.80798	1.49354	-1.88008	0.0600971	0.162919
orange1.1t00206	20.9574	2.80758	0.714809	-3.92774	8.57477e-05	0.00089889
Cs4g18820	1344.08	2.80338	0.201289	-13.9271	4.33335e-44	1.39324e-41
orange1.1t01966	18.0748	2.80256	0.62351	-4.49481	6.96306e-06	0.000102269
orange1.1t03964	181.46	2.79948	0.276413	-10.1279	4.15564e-24	5.41206e-22
Cs7g07330	0.670091	2.79463	3.32738	-0.839889	0.40097	NA
Cs6g18160	0.670091	2.79463	3.32738	-0.839889	0.40097	NA
Cs3g22430	0.670091	2.79463	3.32738	-0.839889	0.40097	NA
Cs5g17010	0.670091	2.79463	3.32738	-0.839889	0.40097	NA
Cs5g06320	0.670091	2.79463	3.32738	-0.839889	0.40097	NA
orange1.1t04030	0.670091	2.79463	3.32738	-0.839889	0.40097	NA
Cs7g05010	0.670091	2.79463	3.32738	-0.839889	0.40097	NA
Cs2g30890	0.670091	2.79463	3.32738	-0.839889	0.40097	NA
Cs4g16770	44.891	2.79439	1.21199	-2.30562	0.021132	0.0757023
Cs8g10390	464.992	2.79433	1.31457	-2.12565	0.033532	0.106562
Cs8g14210	2.75801	2.79002	1.29542	-2.15376	0.031259	0.100928
Cs6g11560	17.6815	2.78933	0.971993	-2.8697	0.0041086	0.0213924
Cs1g06650	143.197	2.7878	0.283795	-9.82328	8.93858e-23	1.08194e-20
Cs2g20100	1.45742	2.7778	1.62778	-1.70649	0.0879161	0.213554
Cs7g31990	4.11578	2.77708	1.26725	-2.19142	0.0284213	0.0943113
Cs4g13120	24.517	2.77641	0.918208	-3.02373	0.00249683	0.0144725
orange1.1t03837	6.83349	2.77616	0.955059	-2.90679	0.00365157	0.0195323
orange1.1t01778	13.6373	2.77382	0.805052	-3.44551	0.000569983	0.00439271
Cs3g08520	76.531	2.77334	0.64333	-4.31091	1.62582e-05	0.000213222
Cs5g26230	0.661415	2.77208	2.45013	-1.1314	0.257886	NA
Cs5g03480	0.661415	2.77208	2.45013	-1.1314	0.257886	NA
Cs8g13690	0.661415	2.77208	2.45013	-1.1314	0.257886	NA
Cs3g13220	0.661415	2.77208	2.45013	-1.1314	0.257886	NA
Cs3g15600	13.5445	2.77168	0.825905	-3.35593	0.000790976	0.00574511
orange1.1t00218	1.4598	2.77152	1.56437	-1.77165	0.0764527	0.193454
Cs6g17950	133.366	2.76888	0.64598	-4.28633	1.81647e-05	0.000234636
Cs8g18660	18.8698	2.76765	0.613343	-4.5124	6.4098e-06	9.54405e-05
Cs6g15970	1.44243	2.76627	1.56366	-1.7691	0.0768771	0.194265
Cs2g09160	6.82411	2.7662	0.874711	-3.16242	0.00156466	0.00994932
Cs8g03360	449.337	2.76101	0.350885	-7.86871	3.58306e-15	2.56002e-13
orange1.1t05043	8.13408	2.7595	0.935123	-2.95095	0.00316802	0.0175049
orange1.1t03465	0.653921	2.75859	2.4501	-1.12591	0.260204	NA
orange1.1t05923	0.653921	2.75859	2.4501	-1.12591	0.260204	NA
Cs1g23100	0.653921	2.75859	2.4501	-1.12591	0.260204	NA
Cs3g20680	10.4821	2.75782	1.76975	-1.55831	0.119159	0.265131
orange1.1t05975	4.0586	2.75634	1.13486	-2.42879	0.0151492	0.059039
Cs5g02090	0.65274	2.75613	2.36585	-1.16497	0.244033	NA
Cs8g05090	1.43732	2.75335	1.87158	-1.47114	0.141254	0.297441
orange1.1t02809	1.43732	2.75335	1.87158	-1.47114	0.141254	0.297441
Cs5g10000	1.43577	2.75335	1.87185	-1.47093	0.141311	0.297498
Cs4g05640	1.42744	2.75334	1.87328	-1.4698	0.141617	0.297838
Cs9g19400	25.5361	2.75288	0.536696	-5.12931	2.9081e-07	6.20747e-06
Cs8g08430	121.136	2.75173	0.258746	-10.6349	2.05045e-26	3.01372e-24
orange1.1t03267	1.43377	2.75034	1.92579	-1.42816	0.153245	0.314733
Cs6g22000	28.0194	2.74848	0.571109	-4.81253	1.49034e-06	2.65743e-05
Cs3g17000	18.7694	2.74413	0.728558	-3.76652	0.000165538	0.00155894
Cs9g14350	1.41641	2.74394	1.87083	-1.4667	0.142458	0.298966
orange1.1t03417	0.645246	2.74023	1.97335	-1.38861	0.16495	NA
Cs2g21485	0.645246	2.74023	1.97335	-1.38861	0.16495	NA
orange1.1t04736	0.645246	2.74023	1.97335	-1.38861	0.16495	NA
Cs7g30140	26.6387	2.73655	0.713346	-3.83622	0.000124945	0.00122662
Cs8g03500	6.63598	2.73451	0.956947	-2.85754	0.00426944	0.0220624
Cs9g14120	114.255	2.73331	0.618405	-4.41993	9.87309e-06	0.000137774
Cs5g08870	7.76688	2.73128	1.5186	-1.79855	0.0720896	0.185493
Cs5g27840	0.637752	2.72947	2.36512	-1.15405	0.248478	NA
Cs2g25460	0.637752	2.72947	2.36512	-1.15405	0.248478	NA
Cs3g23390	0.637752	2.72947	2.36512	-1.15405	0.248478	NA
Cs5g15560	0.637752	2.72947	2.36512	-1.15405	0.248478	NA
Cs9g16840	0.637752	2.72947	2.36512	-1.15405	0.248478	NA
Cs5g13950	0.637752	2.72947	2.36512	-1.15405	0.248478	NA
Cs5g31010	99.3377	2.72931	1.91981	-1.42166	0.155126	0.317035
Cs2g10470	0.636571	2.72754	1.97222	-1.38298	0.166671	NA
Cs8g20830	0.636571	2.72754	1.97222	-1.38298	0.166671	NA
Cs2g13070	0.636571	2.72754	1.97222	-1.38298	0.166671	NA
Cs2g14800	7.70054	2.72727	3.26412	-0.835527	0.403421	0.58817
orange1.1t01374	0.635389	2.72559	3.34494	-0.814839	0.415164	NA
orange1.1t05869	0.635389	2.72559	3.34494	-0.814839	0.415164	NA
Cs4g20160	0.635389	2.72559	3.34494	-0.814839	0.415164	NA
Cs2g06670	86.4161	2.72479	0.527483	-5.16564	2.39612e-07	5.18453e-06
Cs2g21820	190.007	2.71908	0.325928	-8.34255	7.27033e-17	6.00809e-15
Cs2g03280	0.629077	2.71621	1.97117	-1.37797	0.168213	NA
Cs7g30940	0.629077	2.71621	1.97117	-1.37797	0.168213	NA
Cs7g02260	2.66585	2.7154	1.9453	-1.39587	0.162753	0.32734
Cs4g08720	1.39476	2.71383	2.03354	-1.33453	0.182029	0.352927
orange1.1t04484	105.879	2.71292	0.417371	-6.50001	8.03126e-11	3.27895e-09
Cs2g18700	0.627895	2.71215	2.45076	-1.10666	0.268443	NA
Cs7g16960	0.627895	2.71215	2.45076	-1.10666	0.268443	NA
Cs9g12650	13.0204	2.71114	1.19216	-2.27413	0.022958	0.0805866
Cs8g19390	281.161	2.70756	0.700071	-3.86755	0.000109935	0.00110401
Cs3g20810	10.5106	2.70636	0.720416	-3.75666	0.000172195	0.00161497
Cs1g09130	22.2128	2.70288	0.587527	-4.60042	4.2163e-06	6.68404e-05
Cs3g20350	0.621583	2.7002	2.45077	-1.10177	0.27056	NA
Cs6g06980	0.620402	2.699	2.36473	-1.14136	0.253721	NA
Cs5g18740	0.620402	2.699	2.36473	-1.14136	0.253721	NA
Cs1g14370	0.620402	2.699	2.36473	-1.14136	0.253721	NA
Cs6g15040	135.312	2.69359	0.455308	-5.91596	3.29944e-09	1.03653e-07
Cs4g02585	82.4713	2.69224	0.60836	-4.4254	9.62631e-06	0.00013484
Cs3g23280	241.782	2.69102	1.25068	-2.15164	0.0314258	0.101403
Cs8g17373	5.20265	2.68666	1.1419	-2.3528	0.0186325	0.0692064
Cs8g03490	0.612908	2.68447	2.45114	-1.09519	0.273432	NA
orange1.1t04170	0.612908	2.68447	2.45114	-1.09519	0.273432	NA
Cs5g22740	0.612908	2.68447	2.45114	-1.09519	0.273432	NA
orange1.1t05669	0.612908	2.68447	2.45114	-1.09519	0.273432	NA
Cs6g09250	23.1498	2.68361	0.602348	-4.45525	8.37965e-06	0.000119742
Cs4g01110	8.95052	2.68156	1.27391	-2.10499	0.0352925	0.110622
Cs3g04520	56.4412	2.68103	0.535545	-5.00616	5.55257e-07	1.1136e-05
orange1.1t00031	57.9506	2.6787	0.348635	-7.68341	1.54914e-14	1.01843e-12
Cs3g16330	150.912	2.67784	0.437583	-6.11963	9.37944e-10	3.23827e-08
Cs9g01520	96.0993	2.67496	0.347318	-7.70176	1.34206e-14	8.90823e-13
Cs7g06630	170.519	2.67419	0.512768	-5.2152	1.83622e-07	4.08474e-06
orange1.1t04478	27.1848	2.67312	0.678837	-3.93778	8.22374e-05	0.000866461
Cs5g04550	2.52497	2.67262	1.39946	-1.90975	0.0561657	0.155193
Cs3g19920	27.0406	2.66972	0.852889	-3.13021	0.00174679	0.0108657
Cs2g06960	153.038	2.66967	0.512225	-5.21192	1.86899e-07	4.13975e-06
Cs5g02400	3.83389	2.66965	1.10297	-2.42041	0.015503	0.0601101
orange1.1t05580	9.01171	2.66951	0.829709	-3.21741	0.00129356	0.00852032
Cs2g17190	175.167	2.66685	0.393962	-6.76932	1.29392e-11	5.89047e-10
Cs3g18890	8.94815	2.66595	0.76427	-3.48823	0.000486226	0.00384072
Cs3g19660	64.1689	2.66395	0.650654	-4.09426	4.23518e-05	0.00048523
orange1.1t02510	0.605414	2.66297	3.36153	-0.792189	0.428251	NA
orange1.1t01726	0.605414	2.66297	3.36153	-0.792189	0.428251	NA
orange1.1t02274	0.605414	2.66297	3.36153	-0.792189	0.428251	NA
Cs9g10240	0.605414	2.66297	3.36153	-0.792189	0.428251	NA
Cs6g04850	0.605414	2.66297	3.36153	-0.792189	0.428251	NA
Cs6g09240	0.605414	2.66297	3.36153	-0.792189	0.428251	NA
Cs9g09020	0.605414	2.66297	3.36153	-0.792189	0.428251	NA
Cs8g05180	0.605414	2.66297	3.36153	-0.792189	0.428251	NA
Cs2g27290	2.53721	2.66214	1.43815	-1.85109	0.0641565	0.170166
Cs3g18550	6776.51	2.66166	0.21224	-12.5408	4.46364e-36	1.02054e-33
Cs4g17920	10.2365	2.66136	0.938973	-2.83433	0.00459218	0.0233092
Cs2g21940	8.99723	2.65668	1.14153	-2.32729	0.0199498	0.0726498
Cs8g03390	7.62164	2.65597	0.808211	-3.28623	0.00101539	0.00700425
Cs3g12970	29.0354	2.65584	0.541829	-4.90162	9.50497e-07	1.77481e-05
Cs5g04160	49.4279	2.65415	0.803726	-3.3023	0.000958941	0.00668659
Cs8g15890	2685.58	2.65045	0.274622	-9.65128	4.85476e-22	5.70837e-20
Cs7g25850	371.797	2.64861	0.388017	-6.82602	8.73043e-12	4.06439e-10
Cs7g06250	20.9952	2.6461	1.00231	-2.64	0.00829056	0.0369413
Cs4g11070	21.4269	2.64506	0.570454	-4.63677	3.53895e-06	5.72229e-05
Cs2g05870	96.8895	2.64426	0.516525	-5.11932	3.06643e-07	6.51166e-06
Cs3g23120	354.732	2.64212	0.324472	-8.14285	3.86086e-16	3.04386e-14
orange1.1t00536	175.51	2.64044	0.30018	-8.79621	1.41514e-18	1.34191e-16
Cs4g09470	22.7013	2.6395	0.491106	-5.37461	7.67504e-08	1.86237e-06
Cs5g09970	1.35064	2.63935	2.5138	-1.04995	0.293743	0.483026
orange1.1t02039	2.48716	2.63758	1.60747	-1.64082	0.100834	0.235783
orange1.1t00189	145.84	2.63751	0.424572	-6.21217	5.22586e-10	1.88985e-08
Cs1g16700	35.2377	2.63605	0.879788	-2.99623	0.00273338	0.0155759
Cs1g20300	121.496	2.63575	2.36347	-1.1152	0.264764	0.452008
Cs1g02420	16.3428	2.63354	0.733194	-3.59188	0.000328307	0.00277893
Cs5g34130	2.47966	2.63171	1.82721	-1.44029	0.149785	0.309544
Cs5g13360	715.51	2.63051	0.544541	-4.8307	1.36051e-06	2.44927e-05
Cs9g19250	5.03307	2.62646	1.23003	-2.13528	0.0327381	0.104539
orange1.1t05012	5.0395	2.6262	0.984735	-2.66691	0.00765513	0.0347677
Cs2g05640	160.931	2.62556	0.454597	-5.77557	7.66916e-09	2.23842e-07
Cs6g14960	1.34042	2.62486	2.0466	-1.28254	0.199652	0.375114
Cs6g01840	300.185	2.62334	0.390116	-6.72453	1.76165e-11	7.8803e-10
Cs2g25390	17.4859	2.62001	0.73084	-3.58493	0.000337166	0.00283873
Cs5g09615	8.67612	2.61599	0.890519	-2.9376	0.0033076	0.0181205
Cs4g03740	124.665	2.61495	0.796883	-3.28147	0.00103267	0.00709965
Cs7g30520	2.49036	2.6146	1.53436	-1.70403	0.0883754	0.214241
orange1.1t01283	929.44	2.60906	0.308546	-8.45598	2.76764e-17	2.34361e-15
Cs7g01770	21.091	2.6059	0.624039	-4.17586	2.96867e-05	0.000357857
orange1.1t01879	160.445	2.60541	0.508576	-5.12294	3.00813e-07	6.40107e-06
Cs8g07250	1.3183	2.59923	1.9316	-1.34564	0.17842	0.348699
Cs5g11890	9.93354	2.59854	1.14063	-2.27816	0.022717	0.080015
Cs1g25850	302.143	2.59646	0.524131	-4.95384	7.27646e-07	1.40326e-05
Cs5g02490	71.8205	2.59548	0.728106	-3.5647	0.000364273	0.00302366
Cs4g02050	19.4646	2.59543	0.667017	-3.8911	9.9792e-05	0.00101705
Cs9g07130	7.38321	2.59514	0.97415	-2.66401	0.00772161	0.0349819
Cs1g20260	195.122	2.59162	0.349204	-7.4215	1.15798e-13	6.88661e-12
Cs8g10400	53.6459	2.58991	1.07564	-2.40779	0.0160493	0.0617743
Cs9g06830	29.0861	2.58907	0.557893	-4.64081	3.47047e-06	5.6363e-05
Cs2g17090	236.124	2.58888	0.338527	-7.6475	2.04929e-14	1.32189e-12
Cs5g03020	10.9683	2.58792	0.735429	-3.51893	0.000433293	0.00350742
Cs3g16140	1.29857	2.58644	1.64312	-1.57411	0.115463	0.259158
orange1.1t01670	139.723	2.58632	0.258458	-10.0067	1.4237e-23	1.77549e-21
orange1.1t03497	1.29226	2.58285	1.88438	-1.37066	0.17048	0.337956
Cs1g03150	3.5314	2.58184	3.8342	-0.673372	0.500711	0.673055
Cs7g19110	1.2899	2.57966	1.66423	-1.55006	0.121127	0.268379
Cs1g11880	206.364	2.57909	0.287435	-8.97277	2.89143e-19	2.8882e-17
Cs5g10550	34535.9	2.57873	0.334886	-7.70031	1.35736e-14	8.98085e-13
Cs8g14610	74.9581	2.57559	0.389273	-6.6164	3.68048e-11	1.58438e-09
Cs1g13320	150.297	2.57468	0.407901	-6.31203	2.75402e-10	1.0379e-08
Cs5g11830	2.40834	2.56933	1.29535	-1.98351	0.0473108	0.137042
orange1.1t03452	1188.09	2.56848	0.769848	-3.33635	0.000848871	0.00608402
Cs4g15850	12.011	2.56821	0.706928	-3.63291	0.000280238	0.00242798
orange1.1t02378	21.5982	2.5667	0.524499	-4.89362	9.89997e-07	1.84354e-05
Cs8g17250	525.457	2.56612	0.320155	-8.01525	1.09914e-15	8.34573e-14
orange1.1t04760	3.63365	2.56503	1.39211	-1.84255	0.0653947	0.172605
Cs8g16340	504.139	2.56473	0.22858	-11.2203	3.24272e-29	5.60719e-27
Cs4g16130	25.015	2.56164	0.835886	-3.06458	0.00217975	0.0129282
Cs1g09410	1.27456	2.56017	1.63511	-1.56574	0.117409	0.26234
Cs5g34950	20.0184	2.55722	0.960541	-2.66226	0.00776169	0.0351248
Cs3g01890	172.16	2.55536	0.617958	-4.13516	3.54706e-05	0.00041494
Cs7g30320	11.8553	2.55522	0.719982	-3.549	0.000386692	0.00318484
Cs5g20430	2.42965	2.55508	2.03945	-1.25283	0.210268	0.388915
orange1.1t04027	46.8141	2.55334	0.399923	-6.38457	1.71881e-10	6.71117e-09
Cs4g17780	550.905	2.55312	0.398779	-6.40233	1.53019e-10	6.00891e-09
Cs5g09590	246.967	2.5509	0.524409	-4.86433	1.14843e-06	2.11561e-05
Cs4g10140	1521.48	2.54938	0.497498	-5.1244	2.98484e-07	6.35809e-06
Cs2g09320	5.92011	2.54804	1.06691	-2.38823	0.0169295	0.064261
Cs8g18050	74.4047	2.5449	0.530677	-4.79558	1.62202e-06	2.86099e-05
Cs9g06530	3.58123	2.54351	1.09294	-2.32722	0.0199537	0.0726498
Cs1g01270	4.66446	2.54193	1.65226	-1.53846	0.123936	0.272198
orange1.1t05498	1.25006	2.54175	1.87351	-1.35668	0.174883	0.343801
Cs7g19550	15.5331	2.54163	0.958415	-2.65191	0.00800369	0.0359746
orange1.1t03792	8.34677	2.54021	0.8528	-2.97867	0.002895	0.0163207
Cs3g13440	158.718	2.53945	0.64465	-3.93927	8.17315e-05	0.000862014
Cs5g23690	16.3054	2.53727	0.827302	-3.06692	0.00216274	0.0128583
Cs9g01980	74.0901	2.53377	0.358527	-7.06718	1.58117e-12	8.34248e-11
Cs5g27460	7.08791	2.52338	0.932416	-2.70629	0.00680405	0.0317188
Cs4g07290	3.54224	2.52216	1.15351	-2.18651	0.0287784	0.0952257
orange1.1t00255	108.787	2.521	0.573684	-4.39441	1.11074e-05	0.000152574
Cs1g26260	117.844	2.51878	0.481468	-5.23145	1.68185e-07	3.77399e-06
Cs7g18580	92.8472	2.51853	0.592063	-4.25381	2.10159e-05	0.000267271
Cs9g11000	62.6996	2.51311	0.387909	-6.4786	9.2576e-11	3.74988e-09
Cs3g08170	69.5568	2.51294	0.401012	-6.26649	3.6928e-10	1.36913e-08
Cs2g18310	1.23745	2.50964	2.50524	-1.00176	0.316461	0.505458
orange1.1t00600	710.033	2.50242	0.159737	-15.6658	2.59095e-55	1.11071e-52
Cs8g15900	1685.48	2.49979	0.3338	-7.48889	6.94599e-14	4.22863e-12
Cs9g09390	12.7595	2.4926	0.78915	-3.15859	0.00158533	0.0100497
Cs7g01750	2.28063	2.48926	1.46241	-1.70216	0.0887246	0.214913
Cs2g25720	76.274	2.48725	1.75783	-1.41495	0.157082	0.319711
Cs7g04130	118.992	2.47873	0.460185	-5.38638	7.18913e-08	1.76318e-06
orange1.1t02118	1082.23	2.47822	0.233186	-10.6276	2.21629e-26	3.23436e-24
Cs5g03650	2.25697	2.47797	1.50653	-1.64482	0.100007	0.234485
orange1.1t04738	17.3302	2.47309	1.01994	-2.42474	0.0153195	0.0595783
orange1.1t03624	6.81672	2.47302	0.900298	-2.74689	0.00601639	0.0288442
Cs2g06240	6.86094	2.47104	0.859261	-2.87578	0.00403034	0.0210542
orange1.1t00836	689.42	2.46937	0.188888	-13.0732	4.68407e-39	1.22005e-36
orange1.1t04876	2.28183	2.46923	1.34205	-1.83989	0.0657842	0.173388
orange1.1t04450	27.298	2.46597	0.590802	-4.17394	2.9938e-05	0.000360676
Cs4g08710	44.4958	2.46103	0.532072	-4.62538	3.73917e-06	6.00632e-05
Cs2g20020	218.093	2.46081	0.317141	-7.75936	8.53572e-15	5.85465e-13
Cs5g09530	44.1507	2.4608	0.456916	-5.38567	7.21742e-08	1.76591e-06
Cs5g27880	330.718	2.45996	0.583832	-4.21348	2.51462e-05	0.000311975
orange1.1t01388	31.6936	2.4578	0.685651	-3.58462	0.000337573	0.002841
Cs8g19620	17.0041	2.45764	0.716994	-3.4277	0.000608717	0.00463566
Cs2g28305	7.91912	2.45696	0.790933	-3.10641	0.00189375	0.01157
Cs2g09200	15.7444	2.4532	1.04768	-2.34156	0.0192034	0.0707518
Cs5g29790	25.8277	2.45005	0.596557	-4.10699	4.00847e-05	0.000461827
Cs9g02040	641.549	2.4486	0.166979	-14.6642	1.09364e-48	3.94805e-46
Cs2g16700	78.3358	2.44537	0.447057	-5.46991	4.50254e-08	1.15666e-06
Cs7g26590	2.2231	2.44348	1.34815	-1.81247	0.0699144	0.181233
Cs8g20310	243.706	2.44345	0.356295	-6.85793	6.98646e-12	3.31245e-10
Cs8g05780	2.22192	2.44246	1.40802	-1.73467	0.0827996	0.204829
Cs6g15990	60.9185	2.44109	0.502251	-4.8603	1.17205e-06	2.1495e-05
Cs7g22980	569.124	2.44032	0.359091	-6.79582	1.07701e-11	4.95785e-10
Cs8g03480	1537.3	2.43947	0.231681	-10.5295	6.32008e-26	8.90742e-24
Cs2g22680	197.838	2.43587	0.533463	-4.56614	4.9678e-06	7.7149e-05
orange1.1t01967	303.879	2.43072	0.33203	-7.32078	2.46534e-13	1.40136e-11
Cs9g14470	242.341	2.42594	0.252908	-9.59219	8.6236e-22	9.80375e-20
Cs7g10880	8.85738	2.42465	0.866185	-2.79923	0.00512253	0.0253489
orange1.1t01912	5.58988	2.42272	1.10647	-2.1896	0.0285534	0.0946428
orange1.1t03963	136.103	2.42026	0.375997	-6.43691	1.21933e-10	4.88134e-09
Cs9g14190	635.457	2.41732	0.568618	-4.25122	2.12609e-05	0.000270053
Cs6g02990	1.17324	2.41578	2.52586	-0.956422	0.338859	0.526462
Cs6g17360	159.856	2.41426	0.483439	-4.99392	5.91646e-07	1.17626e-05
Cs7g11480	5.37572	2.41272	1.26463	-1.90784	0.0564114	0.1556
Cs1g14260	336.385	2.41065	0.387794	-6.21631	5.08985e-10	1.84716e-08
Cs2g16600	9.83366	2.40845	1.12296	-2.14475	0.0319731	0.102718
Cs1g18690	33.0926	2.40722	0.886054	-2.71678	0.00659197	0.0309687
orange1.1t00264	479.234	2.40616	0.333864	-7.207	5.7197e-13	3.16383e-11
Cs1g07700	26.1172	2.40572	0.642247	-3.74578	0.000179833	0.00167289
Cs2g30810	58.5952	2.40031	0.773555	-3.10296	0.00191592	0.0116777
Cs7g15660	1.1729	2.39917	2.0424	-1.17468	0.240122	0.42482
orange1.1t04239	28.5421	2.39812	0.686106	-3.49527	0.000473585	0.00376201
Cs5g31680	5.46299	2.3977	0.862829	-2.77888	0.00545474	0.0266355
Cs8g16380	5.46297	2.39743	1.67744	-1.42922	0.152941	0.314355
Cs6g16890	175.313	2.39657	0.280668	-8.53881	1.3561e-17	1.1774e-15
Cs1g12410	319.652	2.39443	0.478622	-5.00275	5.65182e-07	1.1313e-05
Cs7g10190	17.3461	2.39357	0.531242	-4.5056	6.61853e-06	9.819e-05
Cs7g16050	2614.15	2.39245	0.351716	-6.80221	1.03024e-11	4.7532e-10
Cs2g17880	4.38722	2.39121	1.26255	-1.89395	0.0582313	0.15919
orange1.1t03024	48622.9	2.38771	0.263517	-9.06093	1.29343e-19	1.32413e-17
Cs5g29300	1.16577	2.3875	1.93556	-1.23349	0.217392	0.397778
orange1.1t01601	104.626	2.38673	0.430133	-5.54882	2.87612e-08	7.7362e-07
Cs4g05020	15.1504	2.38401	0.771776	-3.08899	0.00200835	0.0121404
orange1.1t04412	136.322	2.38097	0.320693	-7.42446	1.13242e-13	6.75416e-12
Cs4g03540	46.2857	2.37866	0.521303	-4.56291	5.04485e-06	7.8051e-05
Cs6g08960	0.502568	2.37817	3.47715	-0.68394	0.494013	NA
Cs1g13310	0.502568	2.37817	3.47715	-0.68394	0.494013	NA
orange1.1t04466	0.502568	2.37817	3.47715	-0.68394	0.494013	NA
Cs5g06890	0.502568	2.37817	3.47715	-0.68394	0.494013	NA
Cs1g16660	0.502568	2.37817	3.47715	-0.68394	0.494013	NA
Cs3g09640	0.502568	2.37817	3.47715	-0.68394	0.494013	NA
Cs7g22190	0.502568	2.37817	3.47715	-0.68394	0.494013	NA
Cs8g15840	0.502568	2.37817	3.47715	-0.68394	0.494013	NA
Cs5g19135	0.502568	2.37817	3.47715	-0.68394	0.494013	NA
Cs1g10120	0.502568	2.37817	3.47715	-0.68394	0.494013	NA
Cs7g03760	40.9462	2.37626	0.720677	-3.29726	0.000976324	0.00678252
Cs6g16730	1286.26	2.3717	0.342486	-6.92497	4.36075e-12	2.13645e-10
Cs4g08370	1.14091	2.37056	1.93384	-1.22583	0.220263	0.401307
Cs3g19050	1.14924	2.37053	1.93188	-1.22706	0.219799	0.400745
Cs9g04910	1.13854	2.36838	1.9335	-1.22492	0.220606	0.40154
Cs8g11340	656.994	2.36677	0.430187	-5.50172	3.76112e-08	9.92211e-07
Cs5g14130	1.14805	2.36591	1.67758	-1.41031	0.158447	0.32169
Cs3g16120	1.1496	2.36591	1.67737	-1.41049	0.158395	0.321648
Cs7g31730	21.9733	2.36436	1.2915	-1.83071	0.0671431	0.175821
Cs2g12730	11.7824	2.36365	0.628487	-3.76087	0.000169325	0.00159096
Cs1g18400	458.074	2.36279	0.484347	-4.87831	1.07e-06	1.98177e-05
Cs1g26530	197.157	2.36079	0.464679	-5.08048	3.76482e-07	7.84097e-06
Cs2g27910	571.213	2.36077	0.254413	-9.27929	1.70617e-20	1.80968e-18
orange1.1t05920	7.55993	2.36004	0.96583	-2.44353	0.0145443	0.0572124
Cs2g13900	1.13223	2.35887	1.67711	-1.4065	0.159575	0.32314
Cs6g15010	1.13105	2.35807	1.67697	-1.40615	0.159679	0.323301
Cs7g01670	1.13938	2.35806	1.6758	-1.40713	0.15939	0.322939
orange1.1t02006	4.23455	2.35778	1.10092	-2.14165	0.0322214	0.10329
Cs6g15590	150.725	2.35676	0.305836	-7.70597	1.2985e-14	8.67507e-13
Cs8g20130	123.417	2.3564	0.618959	-3.80704	0.000140641	0.00135634
Cs8g05840	1.13461	2.3524	1.89742	-1.23978	0.215055	0.39486
Cs1g12080	1.13188	2.35095	1.63247	-1.44012	0.149834	0.309614
Cs8g07100	1.13343	2.35095	1.63228	-1.44029	0.149785	0.309544
Cs9g02760	0.493893	2.3501	2.54337	-0.924009	0.355482	NA
Cs5g32750	0.493893	2.3501	2.54337	-0.924009	0.355482	NA
Cs4g15560	0.493893	2.3501	2.54337	-0.924009	0.355482	NA
Cs9g01040	0.493893	2.3501	2.54337	-0.924009	0.355482	NA
Cs1g12950	1.13106	2.34886	2.51853	-0.932629	0.351012	0.538691
Cs3g08010	37.4663	2.34749	0.598274	-3.92377	8.71738e-05	0.000911009
Cs2g07650	36.8411	2.34585	0.50696	-4.62729	3.70481e-06	5.96042e-05
Cs3g20450	37.66	2.34469	0.560749	-4.18135	2.89788e-05	0.00035159
Cs1g23770	1.12439	2.34404	1.6726	-1.40144	0.161084	0.325474
Cs6g08900	4.29686	2.34227	1.31857	-1.77638	0.0756707	0.192009
Cs5g22220	234.689	2.33815	0.381403	-6.13039	8.76638e-10	3.04192e-08
Cs1g06640	4.1292	2.33732	1.22123	-1.91391	0.0556316	0.15411
Cs2g14750	1.11726	2.33629	1.67067	-1.39842	0.161988	0.326499
orange1.1t03613	1.11572	2.33629	1.67089	-1.39823	0.162043	0.326579
orange1.1t03291	0.486399	2.33284	2.54463	-0.916767	0.359264	NA
orange1.1t00348	0.486399	2.33284	2.54463	-0.916767	0.359264	NA
Cs6g05550	0.486399	2.33284	2.54463	-0.916767	0.359264	NA
Cs6g20880	0.486399	2.33284	2.54463	-0.916767	0.359264	NA
Cs1g04020	0.486399	2.33284	2.54463	-0.916767	0.359264	NA
Cs3g18320	0.486399	2.33284	2.54463	-0.916767	0.359264	NA
Cs5g28343	0.486399	2.33284	2.54463	-0.916767	0.359264	NA
Cs3g04340	0.486399	2.33284	2.54463	-0.916767	0.359264	NA
Cs5g29410	0.486399	2.33284	2.54463	-0.916767	0.359264	NA
Cs2g17730	0.486399	2.33284	2.54463	-0.916767	0.359264	NA
Cs2g31070	0.486399	2.33284	2.54463	-0.916767	0.359264	NA
orange1.1t02897	0.486399	2.33284	2.54463	-0.916767	0.359264	NA
orange1.1t00232	0.486399	2.33284	2.54463	-0.916767	0.359264	NA
Cs5g31510	0.486399	2.33284	2.54463	-0.916767	0.359264	NA
Cs2g16570	6101.41	2.33094	0.225207	-10.3503	4.1739e-25	5.72575e-23
Cs2g29060	0.485217	2.33059	2.54499	-0.915753	0.359796	NA
orange1.1t03580	0.485217	2.33059	2.54499	-0.915753	0.359796	NA
Cs4g15210	0.485217	2.33059	2.54499	-0.915753	0.359796	NA
Cs7g15720	0.485217	2.33059	2.54499	-0.915753	0.359796	NA
Cs7g17780	0.485217	2.33059	2.54499	-0.915753	0.359796	NA
Cs7g14270	117.943	2.32939	0.403248	-5.77655	7.62457e-09	2.22856e-07
Cs3g03740	59.8159	2.32864	0.311887	-7.4663	8.24828e-14	4.97727e-12
Cs2g15390	1.10976	2.32777	1.73803	-1.33932	0.180468	0.350991
Cs7g01060	1.09989	2.32774	1.73957	-1.33811	0.180861	0.351523
Cs6g19030	6.22699	2.32727	0.86365	-2.69469	0.00704545	0.0325639
Cs3g15820	5.26243	2.32654	1.0327	-2.25288	0.0242668	0.0837956
Cs5g07600	8.48182	2.3262	1.11142	-2.093	0.036349	0.11286
Cs5g25700	228.361	2.32433	0.530294	-4.3831	1.17005e-05	0.000159761
Cs7g26150	53.083	2.3233	0.389709	-5.96162	2.49751e-09	8.01735e-08
Cs9g15570	42.4527	2.32319	0.874706	-2.65597	0.00790809	0.0356462
Cs7g28650	1506.29	2.32025	1.30176	-1.7824	NA	NA
orange1.1t01919	10.5032	2.31817	0.942507	-2.45958	0.01391	0.055256
orange1.1t05971	31.0004	2.31511	0.567161	-4.08192	4.46647e-05	0.000507295
Cs1g09190	1.10227	2.31459	2.02765	-1.14151	0.253656	0.440116
Cs6g06640	76.4856	2.31328	0.516029	-4.48284	7.36566e-06	0.000107187
Cs3g05100	0.477723	2.31288	2.09989	-1.10143	0.270711	NA
Cs4g03890	0.477723	2.31288	2.09989	-1.10143	0.270711	NA
Cs5g24380	0.477723	2.31288	2.09989	-1.10143	0.270711	NA
orange1.1t03445	0.477723	2.31288	2.09989	-1.10143	0.270711	NA
orange1.1t03806	57.6027	2.31271	0.616845	-3.74925	0.000177363	0.00165576
Cs1g24445	2.05794	2.31126	1.6483	-1.40221	0.160853	0.325071
Cs1g09660	0.476542	2.31061	3.49949	-0.66027	0.509081	NA
Cs3g01020	0.476542	2.31061	3.49949	-0.66027	0.509081	NA
orange1.1t05142	0.476542	2.31061	3.49949	-0.66027	0.509081	NA
Cs5g14060	0.476542	2.31061	3.49949	-0.66027	0.509081	NA
Cs4g16290	0.476542	2.31061	3.49949	-0.66027	0.509081	NA
Cs8g20000	0.476542	2.31061	3.49949	-0.66027	0.509081	NA
Cs1g07870	0.476542	2.31061	3.49949	-0.66027	0.509081	NA
orange1.1t05695	0.476542	2.31061	3.49949	-0.66027	0.509081	NA
Cs1g07710	0.476542	2.31061	3.49949	-0.66027	0.509081	NA
Cs5g14680	10.3749	2.30955	0.889003	-2.59791	0.00937938	0.0406657
Cs7g08030	29.957	2.30793	0.838958	-2.75095	0.00594235	0.0286226
Cs7g07780	14047	2.30682	0.380086	-6.06921	1.28542e-09	4.36469e-08
orange1.1t03163	7.21898	2.3058	0.845516	-2.7271	0.00638946	0.0302714
orange1.1t02607	9.19518	2.30361	1.22031	-1.88772	0.0590635	0.16075
Cs3g11990	28.4447	2.3017	0.744993	-3.08955	0.00200457	0.0121211
orange1.1t05484	2.06391	2.299	1.5074	-1.52514	0.127225	0.277085
Cs1g20620	358.984	2.29633	0.563115	-4.0779	4.54437e-05	0.000515488
Cs8g17050	0.47023	2.29572	2.54791	-0.90102	0.367578	NA
Cs1g06350	0.47023	2.29572	2.54791	-0.90102	0.367578	NA
Cs5g25490	0.47023	2.29572	2.54791	-0.90102	0.367578	NA
Cs1g11870	0.47023	2.29572	2.54791	-0.90102	0.367578	NA
Cs2g13970	0.47023	2.29572	2.54791	-0.90102	0.367578	NA
Cs7g32080	0.47023	2.29572	2.54791	-0.90102	0.367578	NA
Cs8g17510	0.47023	2.29572	2.54791	-0.90102	0.367578	NA
Cs2g27140	0.47023	2.29572	2.54791	-0.90102	0.367578	NA
Cs2g22060	0.47023	2.29572	2.54791	-0.90102	0.367578	NA
Cs3g27885	0.47023	2.29572	2.54791	-0.90102	0.367578	NA
Cs7g02100	0.47023	2.29572	2.54791	-0.90102	0.367578	NA
orange1.1t05114	0.47023	2.29572	2.54791	-0.90102	0.367578	NA
Cs1g02430	0.47023	2.29572	2.54791	-0.90102	0.367578	NA
Cs7g06480	0.47023	2.29572	2.54791	-0.90102	0.367578	NA
Cs2g18150	0.47023	2.29572	2.54791	-0.90102	0.367578	NA
Cs1g25320	0.47023	2.29572	2.54791	-0.90102	0.367578	NA
orange1.1t01482	0.47023	2.29572	2.54791	-0.90102	0.367578	NA
Cs2g05310	0.47023	2.29572	2.54791	-0.90102	0.367578	NA
Cs7g17400	0.47023	2.29572	2.54791	-0.90102	0.367578	NA
Cs1g02610	0.469048	2.29344	2.54832	-0.899983	0.368129	NA
orange1.1t03979	0.469048	2.29344	2.54832	-0.899983	0.368129	NA
orange1.1t03728	0.469048	2.29344	2.54832	-0.899983	0.368129	NA
Cs5g29430	0.469048	2.29344	2.54832	-0.899983	0.368129	NA
Cs3g08150	0.469048	2.29344	2.54832	-0.899983	0.368129	NA
orange1.1t02401	0.469048	2.29344	2.54832	-0.899983	0.368129	NA
orange1.1t02396	0.469048	2.29344	2.54832	-0.899983	0.368129	NA
orange1.1t02431	0.469048	2.29344	2.54832	-0.899983	0.368129	NA
Cs2g18270	20.1349	2.29224	1.04193	-2.19999	0.0278076	0.0927084
orange1.1t00502	784.423	2.29181	0.52141	-4.3954	1.10567e-05	0.000151979
orange1.1t03970	13.4097	2.28861	0.71496	-3.20104	0.00136934	0.00892752
Cs6g17220	1.08456	2.28847	2.51544	-0.909768	0.362945	0.549626
Cs1g23260	41.9392	2.28726	0.433675	-5.27414	1.33379e-07	3.06311e-06
Cs9g10780	13.3622	2.2811	0.674471	-3.38206	0.000719434	0.00532128
orange1.1t03219	912.214	2.27754	0.961479	-2.36879	0.0178463	0.0669504
Cs1g26330	102543	2.277	0.489481	-4.65188	3.28929e-06	5.39313e-05
orange1.1t06063	0.461554	2.27583	2.54999	-0.892487	0.372132	NA
Cs2g03410	0.461554	2.27583	2.54999	-0.892487	0.372132	NA
orange1.1t04546	0.461554	2.27583	2.54999	-0.892487	0.372132	NA
Cs4g16680	0.461554	2.27583	2.54999	-0.892487	0.372132	NA
Cs7g16650	0.461554	2.27583	2.54999	-0.892487	0.372132	NA
Cs8g11220	0.461554	2.27583	2.54999	-0.892487	0.372132	NA
Cs7g12220	0.461554	2.27583	2.54999	-0.892487	0.372132	NA
orange1.1t02456	0.461554	2.27583	2.54999	-0.892487	0.372132	NA
Cs9g13650	0.461554	2.27583	2.54999	-0.892487	0.372132	NA
Cs9g17930	63.5851	2.27574	0.484477	-4.69731	2.63608e-06	4.43522e-05
Cs2g25040	621.695	2.27513	0.978124	-2.32601	0.0200179	0.0727955
orange1.1t00177	98.7632	2.27378	0.279264	-8.14205	3.88629e-16	3.05222e-14
Cs7g03830	658.908	2.27369	0.367467	-6.18745	6.1144e-10	2.1843e-08
Cs2g15600	13.0367	2.27354	0.777844	-2.92287	0.00346817	0.0188131
orange1.1t03448	4.09856	2.2732	1.45646	-1.56077	0.118579	0.264154
Cs4g14120	20.2082	2.26948	0.508669	-4.46161	8.1346e-06	0.000116908
orange1.1t00417	3.01994	2.2674	1.20006	-1.8894	0.0588376	0.160422
Cs7g17540	9.15166	2.26407	0.963582	-2.34964	0.0187915	0.0695705
Cs8g15060	1730.74	2.26377	1.51423	-1.495	0.134915	0.288336
Cs3g09760	3.03885	2.26077	1.1968	-1.88901	0.0588903	0.16048
Cs8g10280	585.655	2.25966	0.519464	-4.34999	1.36143e-05	0.000182453
Cs2g12080	4405.72	2.25868	0.234329	-9.63895	5.47444e-22	6.36275e-20
Cs2g14880	6.89122	2.25781	1.40872	-1.60275	0.108991	0.249051
Cs9g02060	9.06611	2.25708	0.677681	-3.33059	0.000866624	0.00618541
Cs9g09840	430.433	2.25561	0.280175	-8.05069	8.23256e-16	6.34462e-14
Cs2g04085	14.1147	2.25544	0.63396	-3.5577	0.00037412	0.00309416
orange1.1t00180	11.9886	2.25509	0.705065	-3.19841	0.00138189	0.00898425
Cs5g10520	209.425	2.25219	0.262475	-8.58059	9.43884e-18	8.22979e-16
Cs1g22650	82.0603	2.25074	0.402751	-5.58841	2.29157e-08	6.24551e-07
orange1.1t03661	0.45406	2.24933	3.52055	-0.638912	0.52288	NA
Cs2g02760	0.45406	2.24933	3.52055	-0.638912	0.52288	NA
Cs4g03000	0.45406	2.24933	3.52055	-0.638912	0.52288	NA
Cs7g27620	0.45406	2.24933	3.52055	-0.638912	0.52288	NA
orange1.1t04820	0.45406	2.24933	3.52055	-0.638912	0.52288	NA
Cs6g09550	0.45406	2.24933	3.52055	-0.638912	0.52288	NA
Cs1g02620	0.45406	2.24933	3.52055	-0.638912	0.52288	NA
Cs5g23610	0.45406	2.24933	3.52055	-0.638912	0.52288	NA
Cs7g21890	0.45406	2.24933	3.52055	-0.638912	0.52288	NA
Cs1g26160	0.45406	2.24933	3.52055	-0.638912	0.52288	NA
Cs2g13620	0.45406	2.24933	3.52055	-0.638912	0.52288	NA
Cs1g13290	0.45406	2.24933	3.52055	-0.638912	0.52288	NA
Cs5g34500	0.45406	2.24933	3.52055	-0.638912	0.52288	NA
Cs4g08950	0.45406	2.24933	3.52055	-0.638912	0.52288	NA
Cs4g07370	0.45406	2.24933	3.52055	-0.638912	0.52288	NA
Cs4g09400	0.45406	2.24933	3.52055	-0.638912	0.52288	NA
Cs4g15010	0.45406	2.24933	3.52055	-0.638912	0.52288	NA
Cs2g10010	0.45406	2.24933	3.52055	-0.638912	0.52288	NA
Cs5g17200	0.45406	2.24933	3.52055	-0.638912	0.52288	NA
Cs1g02040	0.45406	2.24933	3.52055	-0.638912	0.52288	NA
Cs1g06410	416.435	2.24898	1.04592	-2.15023	0.0315368	0.10165
orange1.1t01572	27.8623	2.24743	0.559424	-4.01741	5.88424e-05	0.000647833
Cs5g27060	11709.8	2.24393	0.677855	-3.31034	0.000931823	0.00655078
Cs5g09190	218.675	2.24103	1.34283	-1.66889	0.0951393	0.226191
orange1.1t03140	5.9508	2.23418	0.881619	-2.53418	0.0112711	0.0468915
orange1.1t02289	39.9994	2.23298	0.540423	-4.13192	3.5975e-05	0.00041966
Cs9g18020	1004.5	2.23179	0.510077	-4.3754	1.21211e-05	0.000164558
Cs7g30540	256.408	2.22826	0.222259	-10.0255	1.17754e-23	1.4957e-21
Cs6g11700	149.52	2.22568	0.736449	-3.02218	0.00250963	0.0145262
orange1.1t00449	150.672	2.22255	0.446186	-4.98121	6.31873e-07	1.24422e-05
Cs8g19520	3.95039	2.22243	1.11493	-1.99334	0.0462239	0.135049
Cs3g24110	4.91273	2.21915	0.981495	-2.26099	0.0237597	0.0824319
Cs6g07730	210.29	2.21726	0.497113	-4.46027	8.1857e-06	0.000117406
Cs8g17420	5.84427	2.21594	0.968785	-2.28734	0.0221758	0.0785695
Cs7g30020	116.242	2.21519	0.35104	-6.31038	2.78354e-10	1.04711e-08
Cs7g09330	4223.34	2.21499	0.439143	-5.04389	4.56154e-07	9.35822e-06
Cs5g16510	1.93573	2.21143	1.44819	-1.52703	0.126753	0.276618
Cs5g02010	144.563	2.21026	0.761095	-2.90405	0.00368365	0.0196522
orange1.1t03617	2000.88	2.21024	0.516575	-4.27865	1.88033e-05	0.000242089
Cs9g18700	30653.5	2.2097	0.439352	-5.02945	4.91899e-07	1.00216e-05
orange1.1t02730	2059.19	2.20956	0.496588	-4.44948	8.60803e-06	0.000122326
orange1.1t02452	1.97723	2.20682	1.52426	-1.44779	0.147675	0.306631
Cs2g18395	1.92942	2.20671	1.43105	-1.54202	0.123069	0.270971
Cs7g19070	11.5091	2.20552	1.10866	-1.98935	0.0466624	0.135887
Cs5g27620	100.897	2.20498	0.567492	-3.88549	0.000102124	0.00103773
orange1.1t04336	2.87559	2.20286	1.26508	-1.74128	0.0816342	0.202775
Cs5g34300	27.3404	2.20266	0.677196	-3.25262	0.00114345	0.00768162
Cs2g03060	1.98032	2.20253	1.52438	-1.44487	0.148494	0.307798
orange1.1t01884	2164.99	2.202	0.375965	-5.85693	4.71505e-09	1.42762e-07
Cs5g08670	471.18	2.20146	0.287547	-7.65598	1.91838e-14	1.24908e-12
Cs2g09660	3.90867	2.20073	1.11424	-1.9751	0.0482573	0.138997
Cs1g12350	1.94796	2.20042	1.42603	-1.54304	0.122822	0.270721
Cs9g02440	2.95335	2.19755	1.17358	-1.87252	0.0611343	0.164482
Cs2g16840	1.93656	2.19547	1.34671	-1.63025	0.103049	0.239387
Cs7g17410	1.93692	2.19422	1.41294	-1.55294	0.120436	0.267337
orange1.1t01926	4.84925	2.19319	0.874448	-2.50809	0.0121387	0.0496183
Cs6g07200	1981.52	2.19079	0.418731	-5.23197	1.67715e-07	3.76755e-06
Cs1g24490	1228.95	2.18863	0.760099	-2.8794	0.00398429	0.0208506
Cs1g20130	1103.87	2.18819	0.45742	-4.78378	1.72032e-06	2.99992e-05
Cs1g06040	318.39	2.18678	0.406022	-5.38586	7.21001e-08	1.76591e-06
orange1.1t04457	277.508	2.18628	0.408001	-5.35853	8.39036e-08	2.01928e-06
Cs4g09140	3962.03	2.1857	0.640664	-3.41161	0.000645802	0.00486408
Cs3g26970	9060.42	2.18551	0.479643	-4.55654	5.20029e-06	7.99749e-05
Cs3g15670	88.8584	2.18315	0.730071	-2.99032	0.00278684	0.0158367
Cs9g10520	1532.57	2.18067	0.768191	-2.83871	0.00452963	0.023088
orange1.1t01373	18.4077	2.1786	0.553747	-3.9343	8.3441e-05	0.000876897
Cs9g16770	108.627	2.17667	0.538557	-4.04167	5.30712e-05	0.000592537
Cs5g04220	3.85781	2.17299	1.10353	-1.96912	0.0489394	0.140391
Cs3g25900	1.86592	2.1714	2.00839	-1.08117	0.279623	0.468231
Cs4g18220	24.7686	2.16762	0.576028	-3.76305	0.000167857	0.00157809
Cs3g24780	476.86	2.16689	0.431161	-5.0257	5.01592e-07	1.01788e-05
Cs4g06840	12.3774	2.16673	0.586203	-3.69621	0.000218838	0.00196639
Cs3g02660	629.536	2.16204	0.377723	-5.72387	1.04127e-08	2.97999e-07
Cs4g20440	4.82569	2.15456	1.24152	-1.73542	0.0826659	0.204597
Cs7g07860	66.3955	2.15305	0.328406	-6.55607	5.52451e-11	2.30117e-09
Cs9g14750	138.976	2.15257	0.353439	-6.09038	1.12645e-09	3.84396e-08
Cs7g06120	31.8686	2.15243	0.583874	-3.68647	0.000227387	0.00203167
Cs6g14250	203.469	2.15222	0.557809	-3.85835	0.000114157	0.00113864
Cs8g04850	1.01405	2.15111	2.53576	-0.848309	0.396266	0.581969
Cs5g17130	13.1993	2.15001	1.12096	-1.918	0.0551106	0.152914
Cs2g30790	193.114	2.14876	0.684794	-3.13782	0.0017021	0.0106295
Cs5g12665	4.79931	2.14874	1.09723	-1.95834	0.0501902	0.14309
Cs9g10590	30.213	2.14801	2.04528	-1.05023	0.293613	0.482909
Cs7g17180	414.552	2.14745	0.368642	-5.8253	5.70111e-09	1.70264e-07
orange1.1t00732	7.53497	2.1473	0.755165	-2.84348	0.00446234	0.0228242
Cs3g23570	117.414	2.14605	0.244968	-8.7605	1.94385e-18	1.79366e-16
orange1.1t00223	2.81732	2.1401	1.38143	-1.5492	0.121335	0.268665
Cs1g09600	18.9532	2.13901	0.806641	-2.65175	0.0080075	0.0359839
Cs8g05230	373.377	2.13662	0.461388	-4.63086	3.64157e-06	5.87707e-05
Cs3g23320	73.1199	2.1328	0.394773	-5.4026	6.56821e-08	1.62953e-06
Cs1g06950	729.584	2.13233	0.188685	-11.301	1.29767e-29	2.26289e-27
orange1.1t04802	1.00538	2.13186	2.04239	-1.04381	0.296574	0.485605
Cs1g25770	1.00692	2.13185	2.04196	-1.04402	0.296476	0.485484
Cs1g14250	70.1149	2.12931	0.378516	-5.62541	1.85069e-08	5.11164e-07
Cs7g31940	2099.27	2.12894	0.437578	-4.86528	1.14297e-06	2.10931e-05
Cs6g13800	80.7188	2.12812	0.505613	-4.209	2.56504e-05	0.000317193
Cs7g11920	99.1093	2.12802	0.467945	-4.54758	5.42657e-06	8.28971e-05
Cs6g02480	0.989553	2.12179	2.04292	-1.03861	0.298988	0.487954
Cs1g06270	0.997882	2.12175	2.0406	-1.03977	0.298447	0.487432
Cs4g14895	0.997882	2.12175	2.0406	-1.03977	0.298447	0.487432
orange1.1t00240	65.3562	2.1214	0.5834	-3.63627	0.000276609	0.00240059
Cs3g26960	0.996701	2.11892	1.94701	-1.0883	0.276465	0.464696
Cs3g08020	0.996701	2.11892	1.94701	-1.0883	0.276465	0.464696
Cs4g01350	68.2914	2.11717	0.526738	-4.01939	5.83487e-05	0.000642742
Cs5g11300	16.7197	2.11675	0.659784	-3.20825	0.00133547	0.00873359
Cs7g01690	33.2513	2.11469	0.540533	-3.91222	9.14498e-05	0.000946085
orange1.1t01988	52.0292	2.11465	0.387974	-5.4505	5.02288e-08	1.276e-06
Cs2g28110	67.2861	2.11417	0.493009	-4.2883	1.80047e-05	0.000233007
Cs1g15510	14.7316	2.11168	0.611179	-3.45509	0.000550102	0.00426505
Cs2g15310	10745.2	2.1115	0.423984	-4.98015	6.35348e-07	1.24867e-05
Cs2g01920	39.8111	2.11032	0.405827	-5.20006	1.99226e-07	4.36115e-06
orange1.1t02290	11924.2	2.10945	0.516103	-4.08727	4.36487e-05	0.000497595
Cs5g31670	213.729	2.10826	0.714105	-2.95232	0.00315398	0.0174555
orange1.1t01302	0.989567	2.10802	1.9444	-1.08415	0.278297	0.466633
Cs8g10050	9.25667	2.107	0.795822	-2.64758	0.00810698	0.0363391
Cs6g10675	0.980877	2.10613	1.75853	-1.19766	0.231048	0.414388
Cs3g27260	39.464	2.10507	0.448293	-4.69576	2.6562e-06	4.45813e-05
Cs2g03070	3318.15	2.1038	0.19676	-10.6922	1.10719e-26	1.66297e-24
orange1.1t00620	218.322	2.10334	0.272995	-7.70469	1.31163e-14	8.73442e-13
Cs5g32930	81.4009	2.10257	0.577744	-3.63928	0.000273399	0.00237774
Cs1g10050	0.973383	2.09955	1.94536	-1.07926	0.280472	0.468942
Cs9g09480	0.981713	2.09953	1.94302	-1.08055	0.279899	0.468402
Cs9g10790	0.981713	2.09953	1.94302	-1.08055	0.279899	0.468402
Cs5g06380	0.981713	2.09953	1.94302	-1.08055	0.279899	0.468402
Cs1g01480	0.981713	2.09953	1.94302	-1.08055	0.279899	0.468402
Cs3g25090	0.981713	2.09953	1.94302	-1.08055	0.279899	0.468402
Cs3g07310	3.64483	2.09843	1.08273	-1.93809	0.0526117	0.147996
Cs8g17315	0.97102	2.09763	2.03928	-1.02861	0.303662	0.492624
Cs5g11370	0.97935	2.09762	2.0369	-1.02981	0.303101	0.491947
Cs6g09340	88.4449	2.09548	0.386335	-5.42401	5.8277e-08	1.46062e-06
Cs9g07790	87.5918	2.09365	0.461594	-4.53569	5.74163e-06	8.68717e-05
Cs7g08690	404.181	2.09355	0.651115	-3.21533	0.00130296	0.00856584
Cs4g01270	224.561	2.09286	0.354416	-5.90509	3.52448e-09	1.09884e-07
Cs6g06320	5.42566	2.08908	0.988844	-2.11265	0.0346308	0.10916
Cs2g05590	102.363	2.08838	0.297154	-7.02794	2.09604e-12	1.09469e-10
Cs5g07950	0.971856	2.08737	1.75377	-1.19022	0.23396	0.417791
Cs5g04540	42.1745	2.08642	0.597488	-3.49198	0.000479448	0.00379577
Cs8g06860	17.4662	2.08641	0.721152	-2.89317	0.00381374	0.0201684
Cs3g02650	20.609	2.08604	0.788715	-2.64485	0.00817268	0.0365589
Cs8g07880	0.970674	2.08589	2.53236	-0.823694	0.410114	0.594038
Cs7g23055	0.970674	2.08589	2.53236	-0.823694	0.410114	0.594038
Cs3g18380	776.664	2.0852	0.354441	-5.88306	4.0276e-09	1.2388e-07
Cs8g04500	40.2834	2.08212	0.484136	-4.30069	1.70267e-05	0.00022234
Cs5g31130	86.3688	2.08143	0.300944	-6.91635	4.63444e-12	2.25978e-10
Cs1g20410	19.8012	2.08108	0.640071	-3.25133	0.00114867	0.00770915
Cs9g17250	61.4022	2.08042	0.657263	-3.16529	0.0015493	0.00987303
Cs9g09890	0.965904	2.07941	1.70616	-1.21877	0.222931	0.4042
Cs4g09060	0.964362	2.07941	1.70642	-1.21858	0.223002	0.404293
orange1.1t01819	0.967086	2.07895	1.93845	-1.07248	0.283506	0.472415
Cs5g23840	0.957214	2.07893	1.94127	-1.07091	0.284208	0.473112
orange1.1t03468	0.957214	2.07893	1.94127	-1.07091	0.284208	0.473112
Cs8g11315	0.957214	2.07893	1.94127	-1.07091	0.284208	0.473112
Cs7g13465	21.9407	2.07548	0.750199	-2.76657	0.00566492	0.0274792
Cs5g33590	138.054	2.07515	0.409942	-5.06206	4.14754e-07	8.5859e-06
Cs2g03350	4.52488	2.07313	1.02147	-2.02956	0.0424009	0.126557
Cs2g19920	4.4953	2.07261	0.933481	-2.2203	0.0263984	0.0891074
Cs5g28480	30.7471	2.07167	0.60863	-3.40382	0.000664514	0.00498859
Cs3g02450	0.956868	2.07066	1.75086	-1.18265	0.236946	0.4213
Cs3g27750	0.956868	2.07066	1.75086	-1.18265	0.236946	0.4213
Cs1g21260	6.3882	2.07015	0.959858	-2.15672	0.0310274	0.100359
Cs5g33680	295.217	2.06585	0.413311	-4.99831	5.78356e-07	1.15318e-05
Cs5g20910	70.207	2.06573	0.386005	-5.35156	8.71996e-08	2.09615e-06
orange1.1t05311	1.82588	2.06366	1.81822	-1.13499	0.256381	0.442802
Cs7g14170	28.7491	2.06272	0.470749	-4.38178	1.17712e-05	0.000160458
Cs5g14025	12.6446	2.05788	0.635726	-3.23706	0.0012077	0.00803711
Cs5g10540	1.81957	2.05774	1.59716	-1.28838	0.197615	0.372356
Cs7g17375	0.949735	2.0572	1.9342	-1.06359	0.287512	0.47657
orange1.1t01232	0.939864	2.05715	1.93708	-1.06199	0.288241	0.477332
Cs5g27630	0.939864	2.05715	1.93708	-1.06199	0.288241	0.477332
orange1.1t05194	0.939864	2.05715	1.93708	-1.06199	0.288241	0.477332
orange1.1t05930	0.949375	2.05692	2.03036	-1.01309	0.311019	0.500027
Cs3g27340	0.941045	2.05689	2.03292	-1.01179	0.311637	0.500742
Cs8g05800	16.8577	2.05566	0.725287	-2.83428	0.00459297	0.0233092
Cs2g18790	5.41685	2.05523	1.07948	-1.90391	0.0569214	0.156524
Cs1g15010	1.81207	2.05219	1.842	-1.11411	0.265231	0.45258
Cs5g28080	1.78793	2.04746	1.38216	-1.48134	0.138515	0.293353
Cs8g07920	13.3611	2.04567	0.842096	-2.42926	0.0151298	0.0590191
orange1.1t02773	0.940699	2.04543	2.02886	-1.00817	0.313375	0.502283
Cs7g31680	0.93237	2.04538	2.03135	-1.0069	0.313981	0.502825
Cs6g10520	4250.08	2.04308	0.460551	-4.43616	9.15763e-06	0.000128801
Cs5g21250	31.3411	2.04116	0.690218	-2.95726	0.00310382	0.0172521
Cs7g29660	318.762	2.03796	0.224518	-9.07705	1.11562e-19	1.1478e-17
Cs7g08180	167.938	2.03772	0.455699	-4.47163	7.76239e-06	0.000112246
Cs5g24760	114.289	2.03715	0.362235	-5.62383	1.86765e-08	5.15157e-07
Cs2g07910	77.4333	2.03694	0.344766	-5.90819	3.4589e-09	1.08259e-07
Cs3g16060	23.6162	2.03432	0.632901	-3.21427	0.00130776	0.00859464
Cs2g08280	214.288	2.03422	0.316904	-6.41904	1.37132e-10	5.41605e-09
orange1.1t01865	417.975	2.03283	0.241621	-8.41328	3.98716e-17	3.32161e-15
Cs9g16040	3.54677	2.0328	1.05384	-1.92895	0.053737	0.150054
Cs3g08380	1.77737	2.02934	1.44918	-1.40033	0.161413	0.325796
Cs9g18590	386.644	2.02889	0.232957	-8.70928	3.05799e-18	2.78426e-16
Cs6g15650	55.2126	2.02876	0.431289	-4.70396	2.55162e-06	4.29662e-05
Cs7g06790	0.934748	2.02708	2.5286	-0.801658	0.422751	0.606163
Cs3g09040	0.934748	2.02708	2.5286	-0.801658	0.422751	0.606163
Cs1g19393	0.933206	2.02707	2.52931	-0.801433	0.422881	0.606174
Cs1g24820	5.25857	2.02628	1.11777	-1.81279	0.0698638	0.181125
Cs9g16010	41.4017	2.02559	0.478511	-4.2331	2.30492e-05	0.000288493
Cs5g12970	7.92527	2.02479	0.923479	-2.19257	0.0283383	0.094112
Cs8g02580	39.6184	2.02304	0.509971	-3.96697	7.27919e-05	0.000780531
Cs4g10660	2.68381	2.02095	1.52164	-1.32814	0.184133	0.355731
Cs1g22630	157.124	2.02	0.281127	-7.18537	6.7023e-13	3.66791e-11
orange1.1t01713	1612.74	2.01821	0.187011	-10.792	3.75638e-27	5.81166e-25
Cs5g05200	380.47	2.01812	0.479528	-4.20854	2.57024e-05	0.000317454
Cs3g20930	10.4947	2.01691	0.987638	-2.04215	0.0411365	0.123536
Cs3g25600	122.874	2.01661	0.4433	-4.54908	5.38806e-06	8.24313e-05
Cs2g05550	167.59	2.01533	0.320028	-6.29736	3.02748e-10	1.13473e-08
Cs5g16430	100.041	2.01479	0.385229	-5.23011	1.69405e-07	3.79722e-06
Cs2g20640	450.774	2.01215	0.259475	-7.75467	8.85747e-15	6.05515e-13
Cs5g26880	292.187	2.01207	0.329639	-6.10384	1.03551e-09	3.55129e-08
Cs8g12380	4.35724	2.01125	1.54772	-1.29949	0.193776	0.367831
Cs3g13420	109.992	2.01121	0.31269	-6.43196	1.25971e-10	5.01375e-09
Cs1g02730	96.9203	2.00705	0.245549	-8.17373	2.99001e-16	2.3755e-14
Cs3g25210	16.6492	2.0063	0.567249	-3.53689	0.000404866	0.00330203
Cs7g10700	53.2678	2.00623	0.538045	-3.72873	0.000192448	0.00177102
Cs7g07050	116.285	2.00589	0.342502	-5.85659	4.72473e-09	1.42762e-07
Cs7g10250	32.1995	2.00491	0.408189	-4.91171	9.02832e-07	1.69503e-05
Cs5g25770	3.42094	1.99991	1.26955	-1.5753	0.115188	0.258758
Cs2g22890	655.168	1.99954	0.429436	-4.65621	3.22083e-06	5.29777e-05
Cs6g21950	365.226	1.99869	0.197916	-10.0987	5.59865e-24	7.20021e-22
Cs5g09090	197.914	1.99742	0.556512	-3.58919	0.000331712	0.0027974
Cs7g28130	167.894	1.99633	0.406658	-4.9091	9.14948e-07	1.71309e-05
Cs7g28580	4.3148	1.99461	1.0697	-1.86464	0.0622314	0.166411
Cs5g02630	11.2044	1.9936	0.668715	-2.98124	0.00287083	0.0162021
Cs3g27090	503.023	1.99348	0.527046	-3.78236	0.000155349	0.00147514
Cs4g05610	79.1217	1.99174	0.305671	-6.51599	7.22139e-11	2.96005e-09
Cs5g05230	2.60094	1.98898	1.1247	-1.76846	0.0769842	0.194441
Cs3g10940	52.8983	1.98867	0.6144	-3.23677	0.00120891	0.00804261
Cs7g12890	141.721	1.98693	0.514047	-3.86527	0.000110965	0.00111273
Cs7g21590	18.0451	1.98688	0.764957	-2.59737	0.00939398	0.0407026
Cs8g08720	222.796	1.98588	0.637423	-3.11548	0.00183645	0.0112982
Cs1g14770	35.3654	1.9853	0.512403	-3.8745	0.000106845	0.00107683
Cs9g14790	122.237	1.98502	0.376462	-5.27282	1.34342e-07	3.07491e-06
Cs5g09230	1203.93	1.98472	0.330846	-5.99893	1.98624e-09	6.52888e-08
Cs7g14800	76.1293	1.98399	0.336076	-5.90341	3.56074e-09	1.10679e-07
Cs1g05410	137.839	1.9832	0.552957	-3.58653	0.000335112	0.00282375
Cs8g01260	61.0285	1.98203	0.462889	-4.28186	1.85337e-05	0.000239102
Cs6g21270	3.47232	1.98136	1.12503	-1.76116	0.0782107	0.196813
Cs7g32270	706.319	1.9808	0.360696	-5.49161	3.98293e-08	1.03874e-06
Cs9g01250	31.3877	1.98074	0.968931	-2.04425	0.0409289	0.123004
orange1.1t00372	5500.67	1.97859	0.30194	-6.55292	5.64237e-11	2.34552e-09
Cs1g13480	3.44032	1.97836	1.10851	-1.78469	0.074311	0.189479
Cs3g25410	31.8145	1.97664	0.387384	-5.10253	3.35146e-07	7.05142e-06
Cs3g07440	7.77761	1.97395	0.820336	-2.40627	0.0161165	0.0619868
Cs5g19050	10.3096	1.97093	0.67737	-2.90968	0.00361795	0.0193867
Cs2g22280	22.4344	1.96885	0.767236	-2.56615	0.0102833	0.0435659
Cs5g06440	79.9487	1.96883	0.401414	-4.90475	9.35449e-07	1.74989e-05
Cs2g20030	208.551	1.96806	0.372296	-5.28627	1.24837e-07	2.89275e-06
Cs5g31570	49.9415	1.96799	0.750331	-2.62283	0.00872029	0.0384481
Cs8g19990	192.207	1.96576	0.363542	-5.40724	6.40048e-08	1.59061e-06
orange1.1t00840	43.9984	1.95927	0.409744	-4.7817	1.73818e-06	3.02338e-05
Cs8g11360	43.0007	1.95823	0.72641	-2.69576	0.00702288	0.032496
orange1.1t01694	350.551	1.95743	1.33139	-1.47021	0.141504	0.297723
Cs8g03430	8549.78	1.95443	0.460626	-4.24298	2.20571e-05	0.000277596
Cs1g19760	4.19294	1.9538	0.984698	-1.98416	0.0472378	0.136961
Cs4g15980	351.633	1.95244	0.42684	-4.57418	4.78098e-06	7.4642e-05
orange1.1t04492	16.1936	1.95232	1.04394	-1.87014	0.0614637	0.16511
Cs7g29480	60.3432	1.95227	0.521524	-3.7434	0.000181549	0.00168428
Cs3g13020	70.9006	1.95015	0.568296	-3.43158	0.000600086	0.00457841
Cs2g14565	66.828	1.94929	0.80689	-2.41581	0.0157004	0.0606698
Cs2g10630	35.6535	1.94877	0.446206	-4.36743	1.25717e-05	0.000170301
Cs9g08670	241.616	1.94382	1.0775	-1.80401	0.0712305	0.18388
Cs9g07830	204.846	1.94335	0.354066	-5.48865	4.05012e-08	1.05226e-06
Cs4g16420	4.20128	1.94006	0.925391	-2.09648	0.03604	0.112244
Cs2g28730	326.49	1.93967	0.18107	-10.7122	8.91765e-27	1.35925e-24
orange1.1t00583	13.5333	1.93907	0.688413	-2.81673	0.00485154	0.0243132
Cs7g29810	83.1671	1.93807	0.461762	-4.19713	2.70323e-05	0.000330704
Cs7g11000	123.002	1.93756	0.547044	-3.54187	0.000397299	0.00325966
Cs2g22105	6.69577	1.93192	0.820314	-2.3551	0.0185178	0.0689042
Cs9g08680	13.4303	1.92757	0.988078	-1.95083	0.0510769	0.145007
Cs9g15470	24.3878	1.92348	0.577817	-3.32887	0.000871991	0.00621293
Cs4g20530	6.76302	1.92317	1.16816	-1.64633	0.0996961	0.234077
Cs7g07240	3.30549	1.92159	1.36731	-1.40539	0.159907	0.323572
orange1.1t02057	161.789	1.91953	0.290765	-6.60166	4.06585e-11	1.73935e-09
Cs5g10530	6643.78	1.91893	0.357756	-5.3638	8.14906e-08	1.96811e-06
Cs5g27920	101.846	1.91482	0.324103	-5.90805	3.46186e-09	1.08259e-07
Cs2g27820	22.328	1.91451	0.55579	-3.44467	0.000571747	0.00440301
Cs2g28770	30.0349	1.91414	0.475508	-4.02545	5.68656e-05	0.000629099
Cs6g10590	263.141	1.91264	0.291511	-6.56112	5.34052e-11	2.23812e-09
Cs2g19790	788.482	1.91068	0.450426	-4.24193	2.21602e-05	0.000278553
Cs7g04660	29.81	1.90464	0.391379	-4.86649	1.13599e-06	2.09831e-05
orange1.1t05643	14.0236	1.90254	0.568556	-3.34627	0.000819058	0.00590738
orange1.1t01571	2.46338	1.90195	1.30279	-1.4599	0.144316	0.301605
orange1.1t04644	492.365	1.90092	0.171455	-11.0869	1.45153e-28	2.40873e-26
Cs7g30100	4.9145	1.89907	0.956485	-1.98546	0.0470931	0.136657
Cs5g22380	1.67879	1.89872	1.90093	-0.998835	0.317874	0.506717
Cs5g01640	5.7769	1.89748	1.13519	-1.67151	0.0946213	0.225361
Cs6g13310	1.65836	1.88957	1.82419	-1.03584	0.300276	0.489098
Cs8g03680	3865.94	1.88955	0.377904	-5.00008	5.73078e-07	1.14377e-05
Cs1g25840	90.0073	1.88737	0.249646	-7.56019	4.02486e-14	2.53271e-12
orange1.1t00508	13.9275	1.88649	0.626354	-3.01186	0.00259649	0.0149407
Cs7g01150	1.66108	1.88611	1.48425	-1.27075	0.203818	0.380647
Cs2g17770	1.66144	1.88335	1.82489	-1.03204	0.302055	0.490676
Cs3g23300	158.833	1.88324	0.480809	-3.91682	8.97244e-05	0.000933397
Cs4g15770	7.38276	1.88214	0.811943	-2.31807	0.0204454	0.0739792
Cs5g16280	76.8534	1.88043	0.323006	-5.82164	5.82728e-09	1.7378e-07
Cs2g18630	4.07904	1.87823	0.972146	-1.93204	0.0533545	0.149352
Cs2g27800	123.833	1.87785	0.439397	-4.27369	1.92265e-05	0.000246802
orange1.1t00432	16.9359	1.87542	0.798687	-2.34813	0.0188681	0.0697663
Cs6g05960	32.3957	1.87519	0.447273	-4.19249	2.75907e-05	0.000336335
Cs8g16900	1.64491	1.87455	1.41613	-1.32372	0.185597	0.357545
Cs5g28390	8.94079	1.87429	0.685657	-2.73357	0.00626522	0.0297942
orange1.1t04922	2.43973	1.87357	1.20158	-1.55926	0.118936	0.264807
Cs7g10990	65.0539	1.87357	0.478678	-3.91404	9.07629e-05	0.000942295
Cs5g26450	409.267	1.87304	0.33684	-5.56062	2.68813e-08	7.28552e-07
Cs8g07220	2.44127	1.87245	1.25703	-1.48959	0.136333	0.290527
orange1.1t01766	31.404	1.87088	0.656596	-2.84936	0.00438078	0.0225138
Cs2g22610	9.79584	1.86925	0.980275	-1.90686	0.0565388	0.155847
Cs4g11490	25.9403	1.86457	0.453719	-4.10953	3.9646e-05	0.000458054
Cs2g15590	231.829	1.86381	0.654748	-2.84661	0.00441872	0.0226461
orange1.1t00786	1.60152	1.86327	1.44258	-1.29163	0.196487	0.370859
Cs5g04410	3.25748	1.86296	1.04559	-1.78173	0.0747932	0.190348
Cs2g27430	1.62838	1.86247	1.81605	-1.02556	0.305101	0.49384
Cs2g25230	8.83865	1.85952	0.668356	-2.78223	0.0053986	0.0264489
Cs7g27070	1.61852	1.85898	1.46668	-1.26748	0.204985	0.38227
Cs3g13810	26.5259	1.85828	0.562672	-3.3026	0.000957931	0.00668635
Cs9g18950	33.1222	1.85772	1.05615	-1.75895	0.0785853	0.197466
Cs6g08840	2342.31	1.85695	0.289234	-6.42022	1.36075e-10	5.38464e-09
Cs2g15930	2.3774	1.85629	1.56319	-1.18751	0.235028	0.418861
Cs8g16140	207.934	1.85351	0.469355	-3.94907	7.84561e-05	0.00083259
Cs1g20760	373.332	1.85347	0.568284	-3.26152	0.00110815	0.00748846
Cs4g09150	1629.05	1.85332	0.957351	-1.93589	0.0528816	0.148525
Cs8g01770	1.61616	1.85	2.00408	-0.923117	0.355946	0.543539
orange1.1t03524	9.45528	1.84886	1.48126	-1.24816	0.211971	0.391011
Cs7g04300	18.425	1.8469	0.651029	-2.83689	0.00455549	0.0231854
Cs2g24330	1.61021	1.84479	1.67775	-1.09956	0.271523	0.459889
orange1.1t03668	130.179	1.84193	0.468101	-3.93491	8.32289e-05	0.000875115
Cs2g18280	3.18684	1.83728	1.36886	-1.34219	0.179533	0.349934
Cs5g10790	237.66	1.83723	0.706437	-2.6007	0.00930327	0.0403953
Cs6g09440	10.3638	1.83634	0.750719	-2.44611	0.0144407	0.0569137
Cs3g11350	104.392	1.83614	0.614524	-2.9879	0.00280901	0.0159407
Cs6g09690	20.604	1.8359	0.532456	-3.44798	0.000564792	0.00436087
Cs9g13750	12.4258	1.83262	2.65191	-0.691056	0.489531	0.664494
orange1.1t02225	8.82364	1.83149	1.09084	-1.67897	0.0931577	0.222611
Cs7g29430	3.16913	1.8307	1.40751	-1.30067	0.193373	0.367375
Cs6g04060	196.974	1.83049	0.376765	-4.85843	1.18323e-06	2.1642e-05
orange1.1t02369	137.765	1.82853	0.221736	-8.24641	1.63227e-16	1.31715e-14
Cs2g09450	2622.25	1.828	0.320573	-5.7023	1.18202e-08	3.36877e-07
Cs9g16650	0.848071	1.82688	2.5538	-0.715356	0.474389	0.652404
Cs6g10940	0.848071	1.82688	2.5538	-0.715356	0.474389	0.652404
orange1.1t00937	1754.47	1.82531	0.233254	-7.82538	5.06108e-15	3.5665e-13
Cs8g07210	7.00094	1.82376	1.17707	-1.54941	0.121283	0.268638
Cs4g16800	12.6001	1.82069	0.595987	-3.05492	0.00225122	0.013277
Cs9g17440	101.329	1.82027	0.295855	-6.15257	7.62386e-10	2.65892e-08
orange1.1t04304	238.718	1.82002	0.322854	-5.63727	1.72765e-08	4.81705e-07
Cs8g15700	509.63	1.81941	0.255309	-7.12629	1.03112e-12	5.52534e-11
Cs9g03730	411.405	1.81886	0.458807	-3.96432	7.36044e-05	0.000787601
Cs7g06720	15593.8	1.81612	0.40255	-4.51154	6.43584e-06	9.57558e-05
Cs3g01870	820.892	1.81605	0.234204	-7.75413	8.89503e-15	6.0607e-13
orange1.1t01783	43.8978	1.81488	0.425691	-4.26337	2.01363e-05	0.000257356
Cs1g14150	249.675	1.81486	0.325718	-5.57188	2.5201e-08	6.85021e-07
Cs1g14980	258.267	1.81472	0.336121	-5.39902	6.7006e-08	1.65322e-06
Cs9g03290	8.5804	1.81445	0.749253	-2.42167	0.0154492	0.0599695
Cs6g16560	15.6002	1.81408	0.86364	-2.1005	0.0356847	0.111356
Cs4g07320	166.214	1.81407	0.322648	-5.62244	1.8828e-08	5.17256e-07
Cs6g14010	70.3283	1.81335	0.773197	-2.34527	0.0190135	0.0701776
Cs1g02330	10.1769	1.81051	0.605654	-2.98935	0.00279576	0.015883
orange1.1t03949	18.7766	1.80956	0.564482	-3.20571	0.0013473	0.0087983
orange1.1t00243	534.735	1.80862	0.149881	-12.0671	1.57641e-33	3.3441e-31
orange1.1t00416	2034.6	1.80766	0.261282	-6.91842	4.56713e-12	2.23225e-10
Cs2g22870	45.1703	1.80569	0.834632	-2.16346	0.0305061	0.0992448
Cs2g04600	28.5939	1.8055	0.576582	-3.13139	0.00173981	0.010833
Cs8g05290	76.2348	1.80549	0.555915	-3.24778	0.00116311	0.00779587
Cs4g04690	0.829524	1.80431	2.05552	-0.877788	0.380059	0.566004
Cs2g06430	0.837853	1.80425	2.05264	-0.878991	0.379406	0.565369
orange1.1t05974	34.1055	1.80035	0.447054	-4.02714	5.64589e-05	0.000625608
Cs4g15750	86.7095	1.79854	0.403115	-4.46162	8.13432e-06	0.000116908
Cs3g17010	2674.11	1.79813	0.473163	-3.80023	0.00014456	0.00139001
Cs3g11670	160.831	1.79542	0.446479	-4.02129	5.78791e-05	0.000638253
orange1.1t01672	348.778	1.79335	0.447209	-4.01009	6.06956e-05	0.00066512
Cs2g05510	194.163	1.79273	0.4735	-3.78614	0.000153008	0.00145896
Cs5g27950	49.2808	1.79245	0.512069	-3.5004	0.000464558	0.00370578
Cs1g16940	0.82203	1.79244	2.05389	-0.872707	0.382823	0.568584
Cs4g01800	0.830359	1.7924	2.05098	-0.873925	0.382159	0.56794
Cs9g18010	0.830359	1.7924	2.05098	-0.873925	0.382159	0.56794
orange1.1t02341	0.831902	1.79239	2.05044	-0.874149	0.382037	0.567881
Cs4g09300	0.831902	1.79239	2.05044	-0.874149	0.382037	0.567881
Cs7g16550	0.831902	1.79239	2.05044	-0.874149	0.382037	0.567881
Cs1g20290	43.0793	1.79227	2.10362	-0.851995	0.394217	0.579814
Cs4g18540	0.335045	1.79094	3.73664	-0.479292	0.631731	NA
Cs8g10110	0.335045	1.79094	3.73664	-0.479292	0.631731	NA
Cs8g09200	0.335045	1.79094	3.73664	-0.479292	0.631731	NA
Cs9g16370	0.335045	1.79094	3.73664	-0.479292	0.631731	NA
Cs7g15450	0.335045	1.79094	3.73664	-0.479292	0.631731	NA
Cs3g19830	0.335045	1.79094	3.73664	-0.479292	0.631731	NA
Cs2g25740	0.335045	1.79094	3.73664	-0.479292	0.631731	NA
orange1.1t03884	0.335045	1.79094	3.73664	-0.479292	0.631731	NA
Cs1g10380	0.335045	1.79094	3.73664	-0.479292	0.631731	NA
Cs5g35150	0.335045	1.79094	3.73664	-0.479292	0.631731	NA
Cs7g08720	0.335045	1.79094	3.73664	-0.479292	0.631731	NA
Cs2g28920	0.335045	1.79094	3.73664	-0.479292	0.631731	NA
Cs7g25380	0.335045	1.79094	3.73664	-0.479292	0.631731	NA
Cs2g09010	0.335045	1.79094	3.73664	-0.479292	0.631731	NA
Cs5g33740	0.335045	1.79094	3.73664	-0.479292	0.631731	NA
Cs2g21490	0.335045	1.79094	3.73664	-0.479292	0.631731	NA
orange1.1t03397	0.335045	1.79094	3.73664	-0.479292	0.631731	NA
Cs5g05975	0.335045	1.79094	3.73664	-0.479292	0.631731	NA
Cs7g01440	0.335045	1.79094	3.73664	-0.479292	0.631731	NA
Cs1g19650	0.335045	1.79094	3.73664	-0.479292	0.631731	NA
Cs9g10110	0.335045	1.79094	3.73664	-0.479292	0.631731	NA
Cs5g11150	0.335045	1.79094	3.73664	-0.479292	0.631731	NA
Cs8g04400	0.335045	1.79094	3.73664	-0.479292	0.631731	NA
Cs8g01530	0.335045	1.79094	3.73664	-0.479292	0.631731	NA
orange1.1t00941	0.335045	1.79094	3.73664	-0.479292	0.631731	NA
Cs1g17580	0.335045	1.79094	3.73664	-0.479292	0.631731	NA
orange1.1t01586	0.335045	1.79094	3.73664	-0.479292	0.631731	NA
Cs1g13760	0.335045	1.79094	3.73664	-0.479292	0.631731	NA
orange1.1t01705	0.335045	1.79094	3.73664	-0.479292	0.631731	NA
Cs4g08490	0.335045	1.79094	3.73664	-0.479292	0.631731	NA
Cs8g03420	0.335045	1.79094	3.73664	-0.479292	0.631731	NA
orange1.1t04725	0.335045	1.79094	3.73664	-0.479292	0.631731	NA
Cs5g07660	0.335045	1.79094	3.73664	-0.479292	0.631731	NA
Cs5g03000	0.335045	1.79094	3.73664	-0.479292	0.631731	NA
Cs5g07810	0.335045	1.79094	3.73664	-0.479292	0.631731	NA
orange1.1t05776	0.335045	1.79094	3.73664	-0.479292	0.631731	NA
Cs8g15950	0.335045	1.79094	3.73664	-0.479292	0.631731	NA
Cs4g16870	0.335045	1.79094	3.73664	-0.479292	0.631731	NA
Cs9g19000	0.335045	1.79094	3.73664	-0.479292	0.631731	NA
Cs4g16990	0.335045	1.79094	3.73664	-0.479292	0.631731	NA
orange1.1t02555	0.335045	1.79094	3.73664	-0.479292	0.631731	NA
Cs8g13500	0.335045	1.79094	3.73664	-0.479292	0.631731	NA
Cs4g05070	0.335045	1.79094	3.73664	-0.479292	0.631731	NA
Cs8g20435	0.335045	1.79094	3.73664	-0.479292	0.631731	NA
Cs8g01730	0.335045	1.79094	3.73664	-0.479292	0.631731	NA
Cs1g20770	0.335045	1.79094	3.73664	-0.479292	0.631731	NA
Cs5g33910	0.335045	1.79094	3.73664	-0.479292	0.631731	NA
Cs7g23140	0.335045	1.79094	3.73664	-0.479292	0.631731	NA
Cs5g32380	0.335045	1.79094	3.73664	-0.479292	0.631731	NA
Cs5g07130	0.335045	1.79094	3.73664	-0.479292	0.631731	NA
Cs4g20310	0.335045	1.79094	3.73664	-0.479292	0.631731	NA
Cs2g30130	0.335045	1.79094	3.73664	-0.479292	0.631731	NA
Cs4g03930	0.335045	1.79094	3.73664	-0.479292	0.631731	NA
Cs5g27750	20.2109	1.79044	0.877651	-2.04004	0.0413463	0.124075
orange1.1t04914	0.820848	1.78998	1.98659	-0.90103	0.367572	0.554017
orange1.1t03428	0.829178	1.78993	1.98373	-0.902305	0.366895	0.553408
Cs4g02060	17.0038	1.78754	0.563058	-3.1747	0.00149993	0.009627
Cs4g20090	387.578	1.78691	0.191584	-9.32703	1.08879e-20	1.17299e-18
Cs7g15210	6.20548	1.78663	0.782523	-2.28316	0.0224207	0.0791883
Cs7g10640	4.56757	1.78495	1.2414	-1.43785	0.150477	0.310382
Cs4g19070	3.13847	1.7849	1.1166	-1.59852	0.109928	0.2507
orange1.1t01476	16.2731	1.78388	0.691631	-2.57924	0.00990184	0.0424126
Cs6g17200	913.879	1.78346	0.276878	-6.44132	1.1844e-10	4.75076e-09
Cs7g21930	109.507	1.78184	0.338116	-5.26991	1.36492e-07	3.11374e-06
Cs3g10220	29.8955	1.78163	0.459405	-3.87812	0.000105266	0.00106597
Cs4g20100	44.8938	1.78075	0.377967	-4.71139	2.4603e-06	4.16359e-05
Cs5g33080	1.50888	1.77912	2.49273	-0.713724	0.475398	0.653283
Cs9g14230	7.78987	1.77805	0.955432	-1.861	0.0627448	0.167263
orange1.1t05409	0.820502	1.77765	2.04908	-0.867536	0.385649	0.571227
Cs6g03200	0.820502	1.77765	2.04908	-0.867536	0.385649	0.571227
Cs3g24630	47.8754	1.77752	0.349688	-5.08315	3.71228e-07	7.74723e-06
Cs2g12650	30.2433	1.77715	0.590113	-3.01155	0.00259919	0.014952
Cs7g22710	79.6643	1.77714	0.569342	-3.12139	0.00179998	0.0111292
orange1.1t04009	6.93058	1.77684	0.950698	-1.86898	0.0616255	0.165294
Cs5g34880	0.813355	1.7763	1.79087	-0.991861	0.321265	0.509729
Cs5g34990	0.821684	1.77627	1.78907	-0.992849	0.320783	0.509279
orange1.1t02955	0.821684	1.77627	1.78907	-0.992849	0.320783	0.509279
Cs2g25160	0.823226	1.77627	1.78873	-0.993031	0.320695	0.509279
orange1.1t04590	157.925	1.77607	0.377274	-4.70764	2.50602e-06	4.2337e-05
Cs3g19690	169.478	1.77331	0.456154	-3.88753	0.000101269	0.00102955
orange1.1t04345	7.68484	1.7684	1.0719	-1.64978	0.0989881	0.232926
Cs3g13410	0.805861	1.76711	1.98298	-0.891137	0.372856	0.559305
Cs7g17290	0.805861	1.76711	1.98298	-0.891137	0.372856	0.559305
orange1.1t06062	0.815732	1.7671	1.97953	-0.892688	0.372024	0.558729
Cs5g16440	14533.4	1.76677	0.18562	-9.5182	1.762e-21	1.95982e-19
Cs5g03660	103.547	1.76632	0.247136	-7.14718	8.85765e-13	4.78383e-11
Cs4g12000	0.804679	1.7656	1.78964	-0.986568	0.323854	0.51206
orange1.1t00435	0.804679	1.7656	1.78964	-0.986568	0.323854	0.51206
Cs2g17720	0.804679	1.7656	1.78964	-0.986568	0.323854	0.51206
Cs5g11050	0.813009	1.7656	1.78782	-0.987574	0.323361	0.511713
Cs7g01490	0.813009	1.7656	1.78782	-0.987574	0.323361	0.511713
orange1.1t04311	0.813009	1.7656	1.78782	-0.987574	0.323361	0.511713
orange1.1t04828	0.813009	1.7656	1.78782	-0.987574	0.323361	0.511713
orange1.1t03953	320.063	1.76495	0.527763	-3.34421	0.000825175	0.00594317
Cs8g16330	0.813369	1.76405	2.5513	-0.69143	0.489295	0.664399
Cs2g12980	3.0047	1.76289	1.2599	-1.39923	0.161745	0.326139
Cs6g03445	11.4736	1.76227	0.775928	-2.27117	0.0231365	0.0810074
Cs2g15860	3.82175	1.7617	1.33284	-1.32176	0.186247	0.358236
orange1.1t05997	2.27969	1.76135	1.2292	-1.43292	0.151881	0.312619
Cs6g09750	25.869	1.76119	0.41713	-4.22216	2.41968e-05	0.000301573
orange1.1t05240	2.24888	1.76097	1.34842	-1.30595	0.19157	0.365061
Cs9g15935	13.7349	1.76015	0.589249	-2.98711	0.00281628	0.0159687
orange1.1t00365	3.02053	1.75863	1.20635	-1.45781	0.144892	0.302522
Cs4g15790	14.4549	1.75789	0.627248	-2.80254	0.00507013	0.0251931
orange1.1t02922	11.2717	1.75691	0.851793	-2.06261	0.0391501	0.119029
Cs2g15690	14.5184	1.75609	0.528892	-3.32032	0.000899156	0.00636681
Cs2g13020	0.805515	1.756	1.78668	-0.982829	0.325692	0.513768
Cs1g18730	0.805515	1.756	1.78668	-0.982829	0.325692	0.513768
orange1.1t02837	0.797185	1.75598	1.78852	-0.981808	0.326195	0.514191
orange1.1t02612	2.27374	1.7552	1.19576	-1.46786	0.142142	0.298485
Cs1g15020	25.1151	1.75502	0.475833	-3.68831	0.00022575	0.00201968
Cs6g15580	0.32637	1.7537	2.76128	-0.635105	0.52536	NA
orange1.1t04680	0.32637	1.7537	2.76128	-0.635105	0.52536	NA
Cs2g11340	0.32637	1.7537	2.76128	-0.635105	0.52536	NA
Cs2g26260	0.32637	1.7537	2.76128	-0.635105	0.52536	NA
Cs8g10290	0.32637	1.7537	2.76128	-0.635105	0.52536	NA
Cs6g08110	0.32637	1.7537	2.76128	-0.635105	0.52536	NA
Cs4g16530	0.32637	1.7537	2.76128	-0.635105	0.52536	NA
Cs1g13930	0.32637	1.7537	2.76128	-0.635105	0.52536	NA
Cs1g13660	0.32637	1.7537	2.76128	-0.635105	0.52536	NA
Cs3g17690	0.32637	1.7537	2.76128	-0.635105	0.52536	NA
Cs2g13880	0.32637	1.7537	2.76128	-0.635105	0.52536	NA
orange1.1t00346	0.32637	1.7537	2.76128	-0.635105	0.52536	NA
Cs7g21080	0.32637	1.7537	2.76128	-0.635105	0.52536	NA
Cs1g23800	0.32637	1.7537	2.76128	-0.635105	0.52536	NA
Cs3g23840	0.32637	1.7537	2.76128	-0.635105	0.52536	NA
Cs9g09690	0.32637	1.7537	2.76128	-0.635105	0.52536	NA
Cs5g05220	0.32637	1.7537	2.76128	-0.635105	0.52536	NA
Cs4g05140	0.32637	1.7537	2.76128	-0.635105	0.52536	NA
Cs5g20390	0.32637	1.7537	2.76128	-0.635105	0.52536	NA
Cs4g09000	0.32637	1.7537	2.76128	-0.635105	0.52536	NA
Cs2g10130	0.32637	1.7537	2.76128	-0.635105	0.52536	NA
orange1.1t05299	0.32637	1.7537	2.76128	-0.635105	0.52536	NA
orange1.1t03556	0.32637	1.7537	2.76128	-0.635105	0.52536	NA
Cs2g23300	0.32637	1.7537	2.76128	-0.635105	0.52536	NA
Cs2g23790	21.3754	1.75338	0.677718	-2.58718	0.00967656	0.0416216
orange1.1t01355	0.805876	1.7525	2.04504	-0.856952	0.391472	0.577037
Cs4g04230	0.805876	1.7525	2.04504	-0.856952	0.391472	0.577037
Cs6g16620	0.804333	1.75249	2.04559	-0.856718	0.391601	0.577053
Cs7g30160	1570.66	1.75163	0.289633	-6.04775	1.46886e-09	4.92259e-08
Cs1g24680	2787.73	1.75107	0.223559	-7.83271	4.77446e-15	3.38773e-13
Cs2g04370	6801.4	1.75039	0.588934	-2.97213	0.00295739	0.0166082
Cs2g14130	98.5955	1.74877	0.232666	-7.51622	5.63815e-14	3.48397e-12
Cs9g07210	249.809	1.74851	1.06637	-1.63968	0.101071	0.235995
orange1.1t06034	2.28207	1.74824	1.15457	-1.5142	0.129976	0.281025
Cs3g08050	2.99923	1.74708	1.35592	-1.28848	0.197578	0.372338
Cs4g05660	151.684	1.74686	0.546064	-3.19901	0.00137903	0.00896846
orange1.1t02550	645.484	1.74613	0.288521	-6.05201	1.4305e-09	4.80185e-08
Cs1g26540	505.547	1.74488	0.176414	-9.89079	4.56431e-23	5.55738e-21
Cs7g27980	42.2498	1.74458	0.363269	-4.80245	1.56736e-06	2.77552e-05
orange1.1t05661	6.0987	1.74395	0.830555	-2.09974	0.0357516	0.111531
Cs9g11380	9.1777	1.74314	1.02572	-1.69943	0.0892373	0.215744
orange1.1t02969	0.789692	1.74202	2.04719	-0.850935	0.394806	0.580528
Cs2g17900	0.789692	1.74202	2.04719	-0.850935	0.394806	0.580528
Cs6g11660	14.1829	1.74135	0.894677	-1.94634	0.0516135	0.146067
Cs9g15480	1485.61	1.73911	0.354263	-4.9091	9.14949e-07	1.71309e-05
Cs3g17490	95.39	1.73642	0.46089	-3.76755	0.000164858	0.00155467
Cs2g27130	1036.68	1.73373	0.107167	-16.1779	7.22228e-59	3.6247e-56
Cs7g12370	5.92663	1.73349	1.7431	-0.994487	0.319986	0.50864
orange1.1t04529	5.16462	1.73282	1.50355	-1.15249	0.249122	0.43479
orange1.1t00204	46.2237	1.73108	0.450705	-3.84082	0.000122625	0.00120788
Cs6g08210	435.115	1.73034	0.219476	-7.88396	3.17172e-15	2.27402e-13
orange1.1t05694	0.318876	1.72916	2.76678	-0.624973	0.531989	NA
Cs5g10340	0.318876	1.72916	2.76678	-0.624973	0.531989	NA
Cs7g17210	0.318876	1.72916	2.76678	-0.624973	0.531989	NA
orange1.1t04645	0.318876	1.72916	2.76678	-0.624973	0.531989	NA
Cs2g21230	0.318876	1.72916	2.76678	-0.624973	0.531989	NA
orange1.1t00344	0.318876	1.72916	2.76678	-0.624973	0.531989	NA
Cs2g26730	0.318876	1.72916	2.76678	-0.624973	0.531989	NA
Cs2g29440	0.318876	1.72916	2.76678	-0.624973	0.531989	NA
Cs1g11680	0.318876	1.72916	2.76678	-0.624973	0.531989	NA
Cs2g17310	0.318876	1.72916	2.76678	-0.624973	0.531989	NA
Cs3g18250	0.318876	1.72916	2.76678	-0.624973	0.531989	NA
orange1.1t05693	0.318876	1.72916	2.76678	-0.624973	0.531989	NA
Cs4g07080	0.318876	1.72916	2.76678	-0.624973	0.531989	NA
Cs7g03000	0.318876	1.72916	2.76678	-0.624973	0.531989	NA
Cs7g09310	0.318876	1.72916	2.76678	-0.624973	0.531989	NA
Cs5g06310	0.318876	1.72916	2.76678	-0.624973	0.531989	NA
Cs6g08090	0.318876	1.72916	2.76678	-0.624973	0.531989	NA
Cs2g17420	0.318876	1.72916	2.76678	-0.624973	0.531989	NA
Cs6g03870	0.318876	1.72916	2.76678	-0.624973	0.531989	NA
Cs8g16880	0.318876	1.72916	2.76678	-0.624973	0.531989	NA
Cs8g03740	0.318876	1.72916	2.76678	-0.624973	0.531989	NA
Cs2g07580	0.318876	1.72916	2.76678	-0.624973	0.531989	NA
Cs6g20480	0.318876	1.72916	2.76678	-0.624973	0.531989	NA
Cs9g03920	0.318876	1.72916	2.76678	-0.624973	0.531989	NA
Cs9g10380	0.318876	1.72916	2.76678	-0.624973	0.531989	NA
Cs6g17770	0.318876	1.72916	2.76678	-0.624973	0.531989	NA
Cs2g04060	0.318876	1.72916	2.76678	-0.624973	0.531989	NA
orange1.1t03076	0.318876	1.72916	2.76678	-0.624973	0.531989	NA
Cs6g21120	0.318876	1.72916	2.76678	-0.624973	0.531989	NA
Cs7g06070	0.318876	1.72916	2.76678	-0.624973	0.531989	NA
Cs2g07900	0.318876	1.72916	2.76678	-0.624973	0.531989	NA
Cs5g23660	0.318876	1.72916	2.76678	-0.624973	0.531989	NA
Cs6g21820	185.648	1.72844	0.3443	-5.02016	5.16282e-07	1.0446e-05
Cs5g27130	265.683	1.72743	0.436225	-3.95995	7.49667e-05	0.000800513
Cs8g13800	1820.98	1.72624	0.463325	-3.72577	0.000194718	0.00178552
Cs5g12640	0.317695	1.72574	3.76688	-0.458137	0.646854	NA
orange1.1t05279	0.317695	1.72574	3.76688	-0.458137	0.646854	NA
orange1.1t02836	0.317695	1.72574	3.76688	-0.458137	0.646854	NA
Cs1g03750	0.317695	1.72574	3.76688	-0.458137	0.646854	NA
Cs7g03660	0.317695	1.72574	3.76688	-0.458137	0.646854	NA
Cs6g08120	0.317695	1.72574	3.76688	-0.458137	0.646854	NA
Cs8g03520	0.317695	1.72574	3.76688	-0.458137	0.646854	NA
orange1.1t00815	0.317695	1.72574	3.76688	-0.458137	0.646854	NA
Cs1g14340	0.317695	1.72574	3.76688	-0.458137	0.646854	NA
Cs2g28280	0.317695	1.72574	3.76688	-0.458137	0.646854	NA
orange1.1t01716	0.317695	1.72574	3.76688	-0.458137	0.646854	NA
Cs9g12800	0.317695	1.72574	3.76688	-0.458137	0.646854	NA
Cs1g13485	0.317695	1.72574	3.76688	-0.458137	0.646854	NA
Cs4g18960	0.317695	1.72574	3.76688	-0.458137	0.646854	NA
Cs7g17420	0.317695	1.72574	3.76688	-0.458137	0.646854	NA
orange1.1t02806	73.9426	1.72367	0.460018	-3.74697	0.000178986	0.00166758
Cs4g03330	95.1191	1.72133	0.713172	-2.41362	0.0157949	0.0609738
Cs5g25740	824.701	1.7212	0.868027	-1.98289	0.0473798	0.137179
Cs1g09420	318.453	1.72108	0.227107	-7.57828	3.50159e-14	2.21019e-12
orange1.1t03888	13.1547	1.72055	1.06309	-1.61844	0.105567	0.243182
Cs3g18360	3847.08	1.71559	0.449483	-3.81681	0.00013519	0.00131217
Cs6g21400	139.939	1.71479	0.606322	-2.82819	0.00468127	0.0236573
orange1.1t00610	4507.66	1.71331	0.362131	-4.7312	2.23192e-06	3.80499e-05
Cs9g02980	19.5361	1.71277	0.759287	-2.25576	0.0240854	0.0832876
orange1.1t06051	1.49236	1.7106	1.55564	-1.09961	0.271502	0.459889
Cs9g02680	6.74585	1.70836	0.882195	-1.93649	0.052808	0.148391
Cs5g11240	0.783394	1.70744	2.54884	-0.66989	0.502928	0.674625
Cs9g15810	0.781852	1.70743	2.54973	-0.669652	0.50308	0.674785
Cs9g04550	1.50973	1.70463	1.68297	-1.01287	0.311123	0.500116
Cs2g23080	518.91	1.70347	0.157602	-10.8087	3.13016e-27	4.8795e-25
Cs9g09880	8.84837	1.70311	0.70464	-2.41699	0.0156495	0.0605299
Cs1g24480	1.48405	1.70258	1.63787	-1.03951	0.298567	0.48755
Cs4g16040	0.310201	1.7013	2.77386	-0.613332	0.539657	NA
Cs2g26060	0.310201	1.7013	2.77386	-0.613332	0.539657	NA
orange1.1t01848	0.310201	1.7013	2.77386	-0.613332	0.539657	NA
Cs4g02020	0.310201	1.7013	2.77386	-0.613332	0.539657	NA
Cs2g22880	0.310201	1.7013	2.77386	-0.613332	0.539657	NA
Cs1g16980	0.310201	1.7013	2.77386	-0.613332	0.539657	NA
Cs9g18870	0.310201	1.7013	2.77386	-0.613332	0.539657	NA
orange1.1t03179	0.310201	1.7013	2.77386	-0.613332	0.539657	NA
Cs6g12275	0.310201	1.7013	2.77386	-0.613332	0.539657	NA
orange1.1t04240	0.310201	1.7013	2.77386	-0.613332	0.539657	NA
Cs7g12190	0.310201	1.7013	2.77386	-0.613332	0.539657	NA
Cs1g19120	0.310201	1.7013	2.77386	-0.613332	0.539657	NA
Cs7g07570	0.310201	1.7013	2.77386	-0.613332	0.539657	NA
orange1.1t04252	0.310201	1.7013	2.77386	-0.613332	0.539657	NA
Cs3g22050	0.310201	1.7013	2.77386	-0.613332	0.539657	NA
orange1.1t01651	0.310201	1.7013	2.77386	-0.613332	0.539657	NA
orange1.1t00729	0.310201	1.7013	2.77386	-0.613332	0.539657	NA
Cs2g18300	0.310201	1.7013	2.77386	-0.613332	0.539657	NA
Cs7g26060	0.310201	1.7013	2.77386	-0.613332	0.539657	NA
orange1.1t04612	0.310201	1.7013	2.77386	-0.613332	0.539657	NA
Cs1g11060	0.310201	1.7013	2.77386	-0.613332	0.539657	NA
Cs7g11070	0.310201	1.7013	2.77386	-0.613332	0.539657	NA
orange1.1t01066	0.310201	1.7013	2.77386	-0.613332	0.539657	NA
Cs3g20840	0.310201	1.7013	2.77386	-0.613332	0.539657	NA
orange1.1t02350	0.310201	1.7013	2.77386	-0.613332	0.539657	NA
Cs6g07280	3534.09	1.70115	0.173873	-9.78386	1.32075e-22	1.57093e-20
Cs7g19270	4.51183	1.70011	1.44555	-1.1761	0.239554	0.42412
Cs6g07720	74.4229	1.69841	0.309191	-5.49307	3.95e-08	1.03146e-06
Cs2g18260	47.9796	1.69721	0.426496	-3.97943	6.9082e-05	0.000743074
Cs2g06290	10890.6	1.69556	0.305428	-5.5514	2.83387e-08	7.63252e-07
orange1.1t02577	30.855	1.69453	0.399228	-4.24451	2.1907e-05	0.000276045
Cs9g15540	65.7665	1.69267	0.80865	-2.0932	0.0363313	0.112827
Cs4g12270	66.8309	1.6924	0.301569	-5.61196	2.00043e-08	5.47379e-07
Cs3g14240	230.496	1.69237	0.461598	-3.66632	0.000246062	0.00217026
Cs5g30220	1.47655	1.69208	1.4624	-1.15706	0.247247	0.432582
Cs5g32440	195.271	1.69186	0.595575	-2.84071	0.0045013	0.0229891
Cs7g32150	221.085	1.6918	0.48762	-3.4695	0.000521424	0.0040765
Cs7g26960	17.5867	1.69144	0.511996	-3.30361	0.000954479	0.0066713
Cs2g10740	237.406	1.69105	0.427194	-3.9585	7.5422e-05	0.000804253
Cs3g19900	59.0869	1.69047	0.951049	-1.77748	0.0754898	0.19182
Cs7g04450	158.34	1.68937	0.377549	-4.47455	7.65709e-06	0.000110837
orange1.1t02586	16.7523	1.6884	0.690604	-2.44482	0.0144925	0.0570576
Cs2g17970	294.788	1.6882	0.603509	-2.7973	0.00515318	0.0254657
Cs2g17580	2.96143	1.68804	1.08264	-1.55919	0.118952	0.264814
Cs6g06360	1.46633	1.68786	1.48063	-1.13996	0.254301	0.440727
orange1.1t02681	101.926	1.68622	0.340011	-4.95932	7.07414e-07	1.3705e-05
Cs5g23820	4.42146	1.68615	0.86763	-1.9434	0.0519677	0.146816
Cs3g10830	1.43316	1.6859	1.87555	-0.898886	0.368713	0.554982
Cs8g18780	54.1556	1.68513	0.559755	-3.01049	0.00260828	0.014996
orange1.1t05411	10.9789	1.68495	1.13448	-1.48522	0.137487	0.292168
Cs7g07940	451.004	1.68481	0.353057	-4.77205	1.82357e-06	3.15589e-05
Cs9g16110	312.677	1.68479	0.265925	-6.33559	2.36437e-10	8.95979e-09
Cs7g14780	70.3047	1.68389	0.374801	-4.49277	7.03033e-06	0.000102963
Cs5g09990	1.46002	1.68237	1.45951	-1.15269	0.249037	0.434767
Cs1g24630	390.394	1.68228	0.190089	-8.84994	8.75679e-19	8.53974e-17
Cs2g18640	1.45766	1.68208	1.54891	-1.08598	0.27749	0.465748
Cs4g06400	55.8663	1.67785	0.450485	-3.72454	0.000195671	0.00179187
Cs9g15960	219.208	1.6772	0.310669	-5.39867	6.71383e-08	1.6545e-06
Cs5g03730	150.763	1.67551	0.361841	-4.6305	3.64782e-06	5.88253e-05
Cs7g13840	364.482	1.67391	0.320544	-5.22208	1.76924e-07	3.94428e-06
Cs1g01370	3285.99	1.67332	0.475983	-3.51551	0.000438904	0.00354308
Cs2g22690	16.3975	1.67264	1.28752	-1.29911	0.193905	0.367954
Cs4g16330	17.4972	1.67262	0.480478	-3.48116	0.000499254	0.00393005
Cs6g14390	49.5247	1.67149	0.46347	-3.60646	0.000310405	0.00265359
Cs1g09840	4068.56	1.6696	0.198297	-8.41972	3.77391e-17	3.15673e-15
Cs1g09670	23.189	1.66934	0.54303	-3.07412	0.00211128	0.0126253
Cs7g30910	142.51	1.66752	0.450947	-3.69781	0.000217467	0.00196006
Cs5g29170	28.9575	1.66748	0.449984	-3.70564	0.000210861	0.00190636
Cs8g15030	32.7815	1.66691	0.573663	-2.90573	0.00366393	0.0195723
Cs9g10420	0.302707	1.66654	3.79575	-0.439053	0.660623	NA
Cs6g20460	0.302707	1.66654	3.79575	-0.439053	0.660623	NA
Cs3g16930	0.302707	1.66654	3.79575	-0.439053	0.660623	NA
Cs9g07290	0.302707	1.66654	3.79575	-0.439053	0.660623	NA
Cs2g05940	0.302707	1.66654	3.79575	-0.439053	0.660623	NA
Cs5g17210	0.302707	1.66654	3.79575	-0.439053	0.660623	NA
Cs2g09000	0.302707	1.66654	3.79575	-0.439053	0.660623	NA
orange1.1t00596	0.302707	1.66654	3.79575	-0.439053	0.660623	NA
orange1.1t03958	0.302707	1.66654	3.79575	-0.439053	0.660623	NA
Cs3g08700	0.302707	1.66654	3.79575	-0.439053	0.660623	NA
Cs4g14535	0.302707	1.66654	3.79575	-0.439053	0.660623	NA
Cs2g01850	0.302707	1.66654	3.79575	-0.439053	0.660623	NA
Cs5g06290	0.302707	1.66654	3.79575	-0.439053	0.660623	NA
orange1.1t04735	0.302707	1.66654	3.79575	-0.439053	0.660623	NA
orange1.1t01175	0.302707	1.66654	3.79575	-0.439053	0.660623	NA
Cs2g08570	0.302707	1.66654	3.79575	-0.439053	0.660623	NA
Cs9g13690	0.302707	1.66654	3.79575	-0.439053	0.660623	NA
Cs4g14540	0.302707	1.66654	3.79575	-0.439053	0.660623	NA
Cs3g21690	0.302707	1.66654	3.79575	-0.439053	0.660623	NA
Cs2g07550	0.302707	1.66654	3.79575	-0.439053	0.660623	NA
Cs9g16950	0.302707	1.66654	3.79575	-0.439053	0.660623	NA
Cs9g07650	0.302707	1.66654	3.79575	-0.439053	0.660623	NA
Cs1g20630	0.302707	1.66654	3.79575	-0.439053	0.660623	NA
Cs7g04190	0.302707	1.66654	3.79575	-0.439053	0.660623	NA
orange1.1t04960	0.302707	1.66654	3.79575	-0.439053	0.660623	NA
Cs2g17850	0.302707	1.66654	3.79575	-0.439053	0.660623	NA
Cs5g06230	0.302707	1.66654	3.79575	-0.439053	0.660623	NA
Cs8g13390	0.302707	1.66654	3.79575	-0.439053	0.660623	NA
Cs3g05290	0.302707	1.66654	3.79575	-0.439053	0.660623	NA
Cs9g11770	0.302707	1.66654	3.79575	-0.439053	0.660623	NA
Cs2g28170	0.302707	1.66654	3.79575	-0.439053	0.660623	NA
Cs4g09170	0.302707	1.66654	3.79575	-0.439053	0.660623	NA
Cs3g24930	0.302707	1.66654	3.79575	-0.439053	0.660623	NA
orange1.1t05723	0.302707	1.66654	3.79575	-0.439053	0.660623	NA
Cs1g01680	0.302707	1.66654	3.79575	-0.439053	0.660623	NA
Cs4g06190	0.302707	1.66654	3.79575	-0.439053	0.660623	NA
Cs5g27410	0.302707	1.66654	3.79575	-0.439053	0.660623	NA
orange1.1t04621	0.302707	1.66654	3.79575	-0.439053	0.660623	NA
Cs1g20320	0.302707	1.66654	3.79575	-0.439053	0.660623	NA
Cs1g25460	0.302707	1.66654	3.79575	-0.439053	0.660623	NA
Cs4g14360	0.302707	1.66654	3.79575	-0.439053	0.660623	NA
Cs7g12030	0.302707	1.66654	3.79575	-0.439053	0.660623	NA
orange1.1t05652	0.302707	1.66654	3.79575	-0.439053	0.660623	NA
orange1.1t02601	0.302707	1.66654	3.79575	-0.439053	0.660623	NA
Cs1g25450	0.302707	1.66654	3.79575	-0.439053	0.660623	NA
Cs9g05770	0.302707	1.66654	3.79575	-0.439053	0.660623	NA
orange1.1t04041	0.302707	1.66654	3.79575	-0.439053	0.660623	NA
Cs6g02290	0.302707	1.66654	3.79575	-0.439053	0.660623	NA
Cs5g08690	0.302707	1.66654	3.79575	-0.439053	0.660623	NA
Cs4g03090	0.302707	1.66654	3.79575	-0.439053	0.660623	NA
Cs3g24710	0.302707	1.66654	3.79575	-0.439053	0.660623	NA
orange1.1t03027	0.302707	1.66654	3.79575	-0.439053	0.660623	NA
orange1.1t04894	0.302707	1.66654	3.79575	-0.439053	0.660623	NA
Cs5g06220	0.302707	1.66654	3.79575	-0.439053	0.660623	NA
Cs9g05500	0.302707	1.66654	3.79575	-0.439053	0.660623	NA
Cs1g23140	0.302707	1.66654	3.79575	-0.439053	0.660623	NA
Cs5g28370	0.302707	1.66654	3.79575	-0.439053	0.660623	NA
Cs2g29520	0.302707	1.66654	3.79575	-0.439053	0.660623	NA
Cs7g09750	0.302707	1.66654	3.79575	-0.439053	0.660623	NA
Cs1g11970	0.302707	1.66654	3.79575	-0.439053	0.660623	NA
Cs1g15860	0.302707	1.66654	3.79575	-0.439053	0.660623	NA
Cs2g22670	261.929	1.66557	0.268753	-6.19739	5.74083e-10	2.06159e-08
Cs6g12780	1.45968	1.66546	1.50544	-1.10629	0.268599	0.456707
Cs1g20040	21.9523	1.66479	0.641748	-2.59415	0.00948251	0.0410005
Cs9g10700	127.949	1.664	0.243261	-6.84038	7.8983e-12	3.71058e-10
orange1.1t03523	1.45849	1.66334	1.57894	-1.05345	0.292135	0.481478
Cs6g14370	2.89758	1.66315	1.09669	-1.51651	0.12939	0.280215
Cs3g25570	1.4624	1.66165	1.63038	-1.01918	0.308118	0.496916
Cs3g01100	5.81965	1.66007	0.902341	-1.83973	0.0658073	0.173405
Cs4g08740	7.79278	1.66004	1.14023	-1.45588	0.145426	0.303307
Cs3g25760	1479.96	1.65979	0.212117	-7.82488	5.08149e-15	3.56866e-13
Cs7g11770	170.457	1.65807	0.24084	-6.88455	5.7972e-12	2.78713e-10
Cs1g25375	1.451	1.65751	1.55064	-1.06892	0.285105	0.473763
orange1.1t03262	98.7636	1.65728	0.696984	-2.37779	0.017417	0.0656871
Cs2g22220	5.09344	1.65525	1.00431	-1.64815	0.0993218	0.233517
Cs3g02435	2.91412	1.65496	1.16454	-1.42113	0.155279	0.317038
Cs2g21910	1146.13	1.6534	0.130959	-12.6254	1.52984e-36	3.61833e-34
Cs5g21860	41140.9	1.65335	0.566607	-2.91798	0.00352307	0.0189974
Cs5g10320	6.4046	1.65113	0.834093	-1.97956	0.0477535	0.137951
Cs9g18730	7.2283	1.65053	0.874288	-1.88786	0.0590453	0.16075
Cs2g27760	1.44351	1.65039	1.57495	-1.0479	0.294685	0.483704
Cs4g18420	10.782	1.65009	0.617084	-2.67401	0.00749506	0.034151
Cs7g26330	25.2048	1.64998	0.433441	-3.8067	0.000140834	0.00135735
Cs3g21160	2443.38	1.6489	1.30709	-1.26151	0.207125	0.385341
orange1.1t00788	73.6366	1.64747	0.73409	-2.24423	0.0248178	0.0851025
Cs8g15220	34.3081	1.6473	0.917418	-1.79558	0.0725608	0.186263
Cs1g11380	72.9836	1.64669	0.56063	-2.93721	0.00331175	0.0181384
Cs5g34160	12.8989	1.64608	1.20074	-1.37089	0.170409	0.337928
Cs5g09610	3.57255	1.64491	0.97351	-1.68966	0.0910923	0.218922
orange1.1t03173	192.366	1.64323	0.488948	-3.36076	0.000777293	0.00566774
Cs9g13730	1.43756	1.64301	1.54233	-1.06528	0.286748	0.475706
Cs7g02380	332.724	1.64247	0.226117	-7.26378	3.7641e-13	2.11046e-11
Cs2g27660	9.35013	1.64221	0.707863	-2.31996	0.0203431	0.0736973
orange1.1t01103	1482.29	1.64024	0.338038	-4.85222	1.22089e-06	2.22715e-05
Cs1g01670	33.2285	1.63973	0.736377	-2.22676	0.0259636	0.0879627
Cs4g12860	50.1642	1.6393	0.63674	-2.57452	0.0100379	0.0428069
Cs2g13470	35.86	1.63844	0.545503	-3.00354	0.00266854	0.0152742
Cs9g10930	138.972	1.6373	0.319886	-5.11838	3.08179e-07	6.53753e-06
Cs3g17520	868.061	1.63503	0.405213	-4.03498	5.46066e-05	0.000608359
Cs3g18690	225.146	1.63402	0.467551	-3.49484	0.000474339	0.00376416
[truncated: 21,929 more rows]

## Sheet: S3C. Day 1 DEGs
S3C Table. Relative gene expression of DEGs in Meiwa kumquat inoculated with Xcc WT compared to Xcc pthA4:Tn5 at 1 DPI
Gene number	baseMean	log2FoldChange (Xcc WT/Xcc pthA4:kana)	lfcSE	stat	pvalue	padj
Cs2g06420	175.7	7.63726	1.41713	-5.38925	7.07507e-08	6.33367e-06
Cs6g07400	3727.23	6.93758	1.22127	-5.68061	1.34214e-08	1.53763e-06
orange1.1t01976	51.1558	6.59972	1.82097	-3.62429	0.000289759	0.00602576
Cs1g25170	17.9541	6.56353	1.64569	-3.98833	6.65414e-05	0.0019288
Cs2g15080	7.87902	6.34554	1.68617	-3.76327	0.000167704	0.00404198
Cs4g16770	86.0584	6.33377	1.53152	-4.1356	3.54029e-05	0.00118979
Cs8g15780	5.36358	5.80007	1.45249	-3.99319	6.51894e-05	0.00189819
orange1.1t00214	835.035	5.75977	1.45146	-3.96825	7.24038e-05	0.00207066
orange1.1t05657	4.56221	5.56728	1.54208	-3.61024	0.000305916	0.00630403
Cs2g31050	116.592	5.53949	1.08678	-5.09716	3.44787e-07	2.37854e-05
Cs6g09970	4.11756	5.41919	1.55097	-3.49405	0.000475745	0.00880946
Cs9g10010	68.0841	5.40251	0.864433	-6.24977	4.11052e-10	6.93992e-08
Cs6g09930	26.973	5.22457	1.3692	-3.8158	0.000135745	0.00342871
Cs1g20290	13.1577	5.20025	1.29072	-4.02896	5.60242e-05	0.00169277
Cs7g16790	101.338	5.14031	1.34642	-3.81777	0.000134661	0.00341029
Cs3g24350	37.7317	4.90222	0.925286	-5.29806	1.1704e-07	9.75179e-06
Cs5g16220	26.6197	4.87035	1.20733	-4.03397	5.48425e-05	0.00166754
Cs1g02690	92.6092	4.82521	0.639736	-7.5425	4.61034e-14	1.97189e-11
Cs2g12700	14.867	4.76556	1.33186	-3.57814	0.000346052	0.00686646
orange1.1t00799	259.134	4.69215	1.16623	-4.02336	5.73735e-05	0.00171591
Cs9g18950	72.8174	4.64903	1.27285	-3.65245	0.000259754	0.00559646
Cs1g06220	137.328	4.51182	1.03398	-4.36355	1.27969e-05	0.000529681
Cs6g02480	32.1563	4.29157	0.809602	-5.30084	1.15268e-07	9.68806e-06
Cs5g31030	225.606	4.24548	1.12186	-3.78431	0.000154134	0.00376474
Cs3g04540	8803.93	4.16402	1.10017	-3.78489	0.000153776	0.00376474
Cs2g07740	136.667	4.13573	1.00524	-4.11416	3.88587e-05	0.00128287
Cs8g20770	29.0864	4.13208	1.08208	-3.81865	0.000134185	0.00340272
Cs8g05940	1092.68	4.10799	1.09377	-3.75582	0.000172777	0.00413098
Cs7g13190	1527.66	4.01887	1.04296	-3.85333	0.000116521	0.00305543
Cs3g17000	29.2779	3.97666	1.02003	-3.89856	9.67668e-05	0.0026232
Cs5g02790	38.8881	3.89902	0.685062	-5.69149	1.25934e-08	1.4514e-06
Cs5g25760	370.761	3.88109	1.11586	-3.47811	0.000504963	0.00927278
Cs2g09310	61.5973	3.84329	0.826205	-4.65174	3.29147e-06	0.000167983
Cs2g25450	46.4684	3.78367	0.747175	-5.06396	4.10626e-07	2.80787e-05
Cs3g11760	1998.32	3.68945	0.786027	-4.69379	2.68189e-06	0.000142987
Cs7g18580	82.5477	3.63493	0.737617	-4.92794	8.31005e-07	5.22691e-05
orange1.1t01981	362.422	3.58727	0.958892	-3.74106	0.000183245	0.00433816
Cs2g27760	15.5604	3.55037	0.930925	-3.81381	0.000136839	0.00345181
Cs9g18910	68.0283	3.43051	0.763264	-4.49452	6.97264e-06	0.000321828
Cs8g17810	523.669	3.4233	0.956176	-3.5802	0.000343335	0.00684075
Cs2g02180	1160.46	3.40132	0.665974	-5.10728	3.26832e-07	2.28892e-05
Cs9g17670	58.6038	3.3017	0.771248	-4.28098	1.86071e-05	0.000713409
Cs8g04940	84.0892	3.27033	0.667664	-4.89816	9.67387e-07	5.98691e-05
Cs1g21860	14.7373	3.24315	0.748089	-4.33524	1.456e-05	0.000591166
Cs2g28940	49.4282	3.12419	0.546418	-5.71759	1.08048e-08	1.26805e-06
Cs5g06350	16.0151	3.02804	0.622614	-4.86343	1.1537e-06	6.87467e-05
Cs6g08500	2562.15	3.0078	0.57903	-5.19454	2.05224e-07	1.54294e-05
Cs9g01750	236.374	2.95979	0.504573	-5.86593	4.46629e-09	5.88785e-07
Cs1g25530	41.1917	2.9516	0.700191	-4.21543	2.49307e-05	0.000900266
Cs1g02370	153.016	2.92917	0.555402	-5.27397	1.33507e-07	1.08557e-05
Cs8g10180	352.911	2.90335	0.370691	-7.83228	4.79106e-15	2.49226e-12
Cs5g01270	44.1527	2.89219	0.775783	-3.7281	0.000192933	0.004512
Cs5g15530	56.1686	2.82031	0.582175	-4.84443	1.26976e-06	7.45094e-05
Cs5g24520	14004.9	2.75962	0.489419	-5.63856	1.71475e-08	1.88593e-06
Cs4g12450	1732.59	2.75215	0.772301	-3.56357	0.000365849	0.00721466
Cs7g24810	263.423	2.74458	0.48514	-5.65729	1.53782e-08	1.72084e-06
Cs7g13360	34.6837	2.7383	0.581237	-4.71116	2.46311e-06	0.00013392
Cs2g25560	24.9588	2.69252	0.778058	-3.46056	0.000539051	0.00973205
Cs6g10660	139.991	2.68942	0.441766	-6.08787	1.14421e-09	1.7618e-07
Cs5g11560	86.1696	2.66916	0.760794	-3.50838	0.000450838	0.00849049
Cs6g10650	46.5178	2.58803	0.468738	-5.52127	3.36551e-08	3.48257e-06
Cs3g15690	34.0804	2.57376	0.46689	-5.51256	3.53643e-08	3.58241e-06
orange1.1t03941	73.1519	2.57274	0.71806	-3.5829	0.000339803	0.00680092
Cs9g09570	15.7049	2.5554	0.708224	-3.60819	0.000308345	0.00634692
Cs7g10790	78.3923	2.5286	0.287456	-8.79648	1.41174e-18	1.13216e-15
Cs2g30660	68.2408	2.51963	0.545791	-4.61648	3.90307e-06	0.000193614
Cs8g19850	63.2547	2.51086	0.47969	-5.23435	1.65567e-07	1.31139e-05
Cs7g05400	30.4832	2.45329	0.636386	-3.85504	0.00011571	0.00304275
Cs3g11840	432.655	2.44877	0.36361	-6.73459	1.6439e-11	4.00509e-09
Cs4g12120	77.0416	2.43001	0.654866	-3.71071	0.000206682	0.00472494
Cs2g21235	479.004	2.38928	0.666873	-3.58281	0.000339922	0.00680092
Cs5g05920	376.598	2.37744	0.406563	-5.84766	4.98524e-09	6.52727e-07
Cs4g15790	14.983	2.36338	0.65508	-3.60777	0.000308843	0.00634692
Cs9g06160	78.2838	2.34406	0.615646	-3.80748	0.000140388	0.00352289
Cs3g23940	97.6451	2.33911	0.574947	-4.06839	4.73397e-05	0.00148292
orange1.1t00897	38.1082	2.3339	0.557362	-4.1874	2.82166e-05	0.00100016
Cs9g17460	13.6858	2.33254	0.627892	-3.71487	0.000203309	0.00468696
Cs3g26040	28.4572	2.32372	0.427174	-5.43976	5.33534e-08	5.05859e-06
Cs6g09500	158.871	2.31388	0.271533	-8.52155	1.5743e-17	1.1654e-14
Cs3g21160	9824.55	2.30787	0.399902	-5.77108	7.87638e-09	9.71773e-07
Cs4g12760	64.3418	2.30077	0.651439	-3.53183	0.00041269	0.00786441
Cs5g06360	51.6061	2.29037	0.629379	-3.6391	0.000273593	0.00580577
orange1.1t04039	57.6054	2.2887	0.582676	-3.92792	8.56841e-05	0.00236882
Cs9g17380	3331.85	2.26273	0.590863	-3.82954	0.000128384	0.00330792
Cs7g01830	69.6101	2.22977	0.463914	-4.80644	1.53644e-06	8.77505e-05
Cs7g12650	66.0732	2.16687	0.523319	-4.14062	3.46367e-05	0.00117368
Cs7g17180	615.584	2.15338	0.350586	-6.14224	8.1368e-10	1.31604e-07
Cs8g09780	164.131	2.15248	0.464145	-4.63752	3.52608e-06	0.000177661
Cs3g23320	55.2192	2.15226	0.562755	-3.82451	0.000131031	0.00333591
Cs8g09740	34.6632	2.12517	0.55439	-3.83335	0.00012641	0.00327459
Cs4g05980	14.0688	2.11914	0.598681	-3.53967	0.000400622	0.00772235
Cs4g02900	43.0201	2.11722	0.418383	-5.06049	4.18186e-07	2.84411e-05
Cs8g14950	2329.75	2.10216	0.333397	-6.30527	2.87686e-10	5.03373e-08
Cs3g20330	189.979	2.09963	0.569178	-3.68888	0.000225248	0.00501196
Cs6g19170	38.615	2.08341	0.470484	-4.42822	9.5014e-06	0.000411877
Cs3g11790	127.438	2.05103	0.322197	-6.36576	1.94322e-10	3.56202e-08
Cs3g14740	17.8741	2.03472	0.568843	-3.57695	0.000347624	0.00689054
Cs2g14640	46.7986	2.02322	0.580749	-3.48381	0.000494336	0.00910478
Cs3g24260	607.879	1.9839	0.287465	-6.90135	5.1512e-12	1.32255e-09
Cs2g12620	53.9174	1.96289	0.407406	-4.81802	1.44986e-06	8.38004e-05
Cs1g16790	81.2085	1.94515	0.405416	-4.79792	1.6032e-06	9.10231e-05
Cs3g19990	210.184	1.93845	0.436526	-4.44062	8.96982e-06	0.000395968
orange1.1t02600	125.455	1.91211	0.494605	-3.86594	0.000110662	0.00293093
Cs8g07470	1188.62	1.91122	0.328799	-5.81272	6.14651e-09	7.99337e-07
Cs2g04020	46.581	1.91093	0.522312	-3.6586	0.000253595	0.00550276
Cs7g22280	119.762	1.90734	0.51697	-3.68946	0.000224731	0.00500626
Cs3g23030	29.0052	1.90213	0.498984	-3.81201	0.000137842	0.00347256
Cs2g14880	17.38	1.90024	0.527296	-3.60374	0.000313671	0.00642942
Cs5g22810	134.905	1.89519	0.35589	-5.32522	1.00833e-07	8.62551e-06
Cs2g03230	1797.78	1.88913	0.530521	-3.5609	0.000369584	0.00726421
Cs1g07650	179.833	1.88233	0.310265	-6.06685	1.30443e-09	1.96144e-07
Cs2g24900	39.8247	1.86358	0.390494	-4.77237	1.82072e-06	0.000101282
Cs9g17270	1045.76	1.8399	0.282682	-6.50873	7.57875e-11	1.53545e-08
orange1.1t03432	74.1548	1.83289	0.504386	-3.63391	0.000279159	0.00588497
Cs6g15930	203.733	1.82671	0.516781	-3.53478	0.000408113	0.00780586
Cs2g10070	746.838	1.80966	0.205629	-8.8006	1.36087e-18	1.13216e-15
Cs2g20600	30.702	1.80921	0.418483	-4.32327	1.53737e-05	0.000613894
Cs2g22690	44.7968	1.80545	0.456881	-3.95169	7.76023e-05	0.00218364
Cs5g15940	1671.75	1.80117	0.343111	-5.24952	1.52493e-07	1.22293e-05
Cs3g27170	524.839	1.80107	0.321571	-5.60085	2.133e-08	2.3064e-06
Cs5g25270	65.4619	1.7951	0.471027	-3.81103	0.00013839	0.00348181
Cs3g04000	61.0686	1.79435	0.453708	-3.95486	7.65798e-05	0.00216456
Cs2g20020	195.815	1.79119	0.316807	-5.65389	1.56859e-08	1.7351e-06
Cs6g14100	104.031	1.78667	0.333194	-5.36225	8.2193e-08	7.25673e-06
orange1.1t03150	129.379	1.7864	0.446177	-4.00379	6.23351e-05	0.00183731
Cs5g17900	243.415	1.78217	0.515695	-3.45585	0.000548553	0.0098214
Cs2g06120	98.751	1.78003	0.487773	-3.6493	0.000262956	0.00564856
Cs5g12170	55.5753	1.77263	0.476548	-3.71973	0.000199432	0.00463024
Cs5g27440	236.287	1.76483	0.409245	-4.31241	1.61487e-05	0.000634101
Cs7g08460	128.567	1.76447	0.242783	-7.26768	3.65702e-13	1.27976e-10
Cs8g07230	1739.2	1.76359	0.255854	-6.89297	5.46412e-12	1.38379e-09
Cs2g23470	106.898	1.76217	0.373482	-4.71822	2.37922e-06	0.000129725
Cs3g19900	34.9824	1.7466	0.419759	-4.16096	3.16909e-05	0.00109507
Cs5g25370	77.7266	1.73903	0.355987	-4.8851	1.03375e-06	6.29639e-05
Cs7g02740	43.4619	-1.73507	0.337117	5.14678	2.6499e-07	1.93191e-05
Cs6g17750	254.839	-1.73876	0.460587	3.77509	0.000159949	0.00389689
Cs8g05610	172.902	-1.73998	0.319103	5.45272	4.96043e-08	4.82189e-06
Cs7g16900	90.5003	-1.74774	0.357716	4.88584	1.0299e-06	6.29639e-05
orange1.1t03770	58024.4	-1.76802	0.276142	6.40258	1.52768e-10	2.91121e-08
Cs3g26780	77.2477	-1.78649	0.342946	5.20924	1.89613e-07	1.46817e-05
Cs6g21920	244.815	-1.79682	0.266983	6.73009	1.69555e-11	4.07928e-09
Cs2g22610	86.021	-1.79867	0.374171	4.80708	1.5315e-06	8.77285e-05
orange1.1t04492	22.4892	-1.80317	0.444673	4.05505	5.0123e-05	0.001556
orange1.1t05314	318.192	-1.80906	0.398203	4.54306	5.5443e-06	0.000262595
Cs5g20930	30.6483	-1.80957	0.370357	4.88602	1.02892e-06	6.29639e-05
Cs2g07240	20085.6	-1.83003	0.349174	5.24105	1.5967e-07	1.27517e-05
Cs2g08750	161.969	-1.83259	0.530168	3.45662	0.000547002	0.0098181
Cs1g05500	63.8376	-1.83353	0.399181	4.59323	4.36434e-06	0.000213742
Cs1g11980	89.1112	-1.83707	0.509916	3.6027	0.000314926	0.00644036
orange1.1t01600	66.5048	-1.87064	0.464805	4.02456	5.70809e-05	0.00171591
Cs9g06150	731.738	-1.87274	0.23359	8.01721	1.0817e-15	6.12338e-13
Cs5g12420	380.804	-1.88489	0.134804	13.9824	1.99582e-44	1.28045e-40
orange1.1t03782	202.016	-1.88647	0.531537	3.54908	0.000386585	0.00751627
Cs2g21000	6610.08	-1.89087	0.294234	6.42641	1.30652e-10	2.56598e-08
Cs8g13960	45.2212	-1.89503	0.467453	4.05394	5.03611e-05	0.00156087
Cs8g09350	1005.33	-1.89849	0.236681	8.0213	1.04635e-15	6.12338e-13
Cs3g11720	62.6383	-1.89955	0.54904	3.45977	0.000540629	0.00974296
orange1.1t02924	17.8928	-1.90143	0.549145	3.46253	0.00053512	0.00968904
Cs4g06950	99.2473	-1.91549	0.529283	3.61903	0.000295714	0.00612659
Cs1g24440	42262.3	-1.91768	0.53559	3.5805	0.000342939	0.00683994
Cs1g17390	9976.08	-1.921	0.225681	8.51199	1.70975e-17	1.2188e-14
Cs4g05900	1486.81	-1.92597	0.288309	6.68023	2.38569e-11	5.53221e-09
Cs8g15720	30.7083	-1.92762	0.525649	3.66713	0.000245292	0.00538327
Cs2g04980	976.532	-1.93053	0.526713	3.66525	0.000247101	0.00541064
Cs5g27610	34.6025	-1.93874	0.495546	3.91233	9.14092e-05	0.00249554
Cs7g25010	43.0546	-1.94699	0.564403	3.44964	0.000561332	0.00996717
orange1.1t04937	80.8136	-1.95154	0.562175	3.47141	0.00051774	0.00943632
Cs8g13950	119.562	-1.9543	0.366596	5.33092	9.7714e-08	8.43364e-06
orange1.1t03184	13.1969	-1.96925	0.562473	3.50105	0.000463425	0.00864854
Cs4g08150	158.093	-1.9839	0.400858	4.94913	7.45462e-07	4.79863e-05
Cs1g02380	117.36	-1.99085	0.271947	7.32076	2.46574e-13	8.95435e-11
Cs2g12140	31.5356	-1.99495	0.382021	5.2221	1.76901e-07	1.38972e-05
orange1.1t05273	49.235	-2.01407	0.561267	3.58844	0.000332668	0.00671631
orange1.1t01736	195.81	-2.0359	0.276786	7.35552	1.90185e-13	7.47041e-11
orange1.1t04313	285.21	-2.04472	0.400593	5.10424	3.32123e-07	2.31608e-05
Cs9g10970	79.8846	-2.05528	0.582271	3.52977	0.000415929	0.00791828
Cs5g10790	74.5673	-2.05636	0.395222	5.20304	1.96055e-07	1.48562e-05
Cs6g07060	75.1432	-2.07236	0.593949	3.48912	0.000484609	0.00895132
Cs8g16840	309.69	-2.09567	0.452126	4.63515	3.56674e-06	0.000178309
Cs1g11920	49.2335	-2.10118	0.549012	3.8272	0.000129607	0.00332937
Cs2g14565	125.297	-2.10572	0.362919	5.80217	6.5464e-09	8.3999e-07
orange1.1t04318	110.01	-2.10829	0.37719	5.58946	2.27772e-08	2.44912e-06
Cs2g26323	326.941	-2.1156	0.338667	6.24684	4.18831e-10	7.00977e-08
Cs1g14450	113.059	-2.11653	0.345217	6.13102	8.73176e-10	1.36634e-07
Cs7g22120	17.1046	-2.12387	0.566098	3.75177	0.000175592	0.00419309
Cs6g12380	78.2397	-2.12792	0.361248	5.89048	3.85076e-09	5.19361e-07
Cs4g12400	66.8538	-2.12845	0.549386	3.87424	0.000106959	0.00285923
Cs2g16440	29.4833	-2.13767	0.616109	3.46963	0.00052118	0.00947228
orange1.1t03813	1256.19	-2.15462	0.186891	11.5287	9.45231e-31	2.27411e-27
Cs3g10710	28.8251	-2.15712	0.5175	4.16835	3.06808e-05	0.00106399
orange1.1t02060	57.651	-2.1582	0.618178	3.49122	0.000480818	0.00888982
Cs4g12060	202.474	-2.15862	0.293595	7.35236	1.94739e-13	7.49628e-11
Cs2g08520	49.9815	-2.17077	0.457574	4.74408	2.09461e-06	0.000115764
Cs2g01010	23.9325	-2.17236	0.604912	3.5912	0.000329157	0.00665471
orange1.1t02845	44.2574	-2.20174	0.363326	6.05997	1.36143e-09	2.01183e-07
orange1.1t03970	95.973	-2.20533	0.534442	4.12642	3.68454e-05	0.00122479
Cs4g02230	174.092	-2.22379	0.336119	6.61608	3.68841e-11	8.06714e-09
Cs3g20910	926.699	-2.22406	0.638881	3.48118	0.000499204	0.00918564
orange1.1t02069	67.5764	-2.22558	0.473566	4.69962	2.60647e-06	0.000139352
Cs7g10380	134.233	-2.23475	0.367725	6.07724	1.22265e-09	1.86765e-07
Cs5g25060	236.329	-2.25602	0.40667	5.54755	2.89703e-08	3.03039e-06
Cs5g04250	30.0329	-2.27677	0.547489	4.15857	3.20251e-05	0.0011026
Cs7g02670	2441.06	-2.30405	0.331496	6.95047	3.64081e-12	1.03013e-09
Cs3g26480	132.515	-2.31905	0.552593	4.19667	2.70871e-05	0.00096367
Cs9g15470	12.3717	-2.32762	0.627619	3.70865	0.000208363	0.00474651
orange1.1t02520	70.1337	-2.34895	0.620302	3.78678	0.000152611	0.00374837
Cs5g13670	96.1029	-2.35373	0.421506	5.58409	2.34929e-08	2.51205e-06
Cs4g12350	44.5536	-2.35769	0.584677	4.03247	5.51937e-05	0.00167347
Cs9g07590	21.6851	-2.36125	0.620277	3.80676	0.000140797	0.00352854
Cs8g02760	58.6066	-2.36128	0.341118	6.92218	4.44735e-12	1.1936e-09
Cs7g21420	141.673	-2.37144	0.337466	7.02719	2.10732e-12	6.33745e-10
Cs6g01870	111.075	-2.39676	0.443387	5.40558	6.45988e-08	5.92064e-06
Cs4g12340	23.7123	-2.3976	0.512011	4.68271	2.83108e-06	0.000149287
Cs7g22510	20.2156	-2.39895	0.67594	3.54906	0.000386611	0.00751627
Cs2g08540	2546.07	-2.41991	0.113319	21.3548	3.51999e-101	6.77492e-97
orange1.1t04316	21.5361	-2.42278	0.682274	3.55104	0.000383711	0.00749405
Cs3g25780	60.3539	-2.42467	0.541392	4.47858	7.51416e-06	0.000341097
Cs1g01540	7500.83	-2.42877	0.668907	3.63096	0.000282372	0.00592674
Cs9g11190	54.8882	-2.43511	0.438708	5.55065	2.84614e-08	2.99342e-06
Cs8g05580	98.931	-2.45023	0.353997	6.92162	4.46505e-12	1.1936e-09
Cs7g28170	742.009	-2.48747	0.176107	14.1248	2.67194e-45	2.57134e-41
Cs7g17710	451.607	-2.51782	0.380402	6.61885	3.61992e-11	8.00835e-09
orange1.1t02321	24.4428	-2.52211	0.700846	3.59866	0.000319863	0.00651471
orange1.1t02517	23.5457	-2.53696	0.673682	3.76582	0.000166006	0.00401396
Cs8g15340	308.119	-2.54616	0.408996	6.22538	4.80398e-10	7.97088e-08
Cs8g01630	42.8144	-2.55288	0.601862	4.24164	2.21891e-05	0.000819718
Cs1g06750	29.0101	-2.57229	0.585398	4.39409	1.11236e-05	0.000470539
Cs7g15760	5468.31	-2.57892	0.371258	6.94643	3.74651e-12	1.03013e-09
Cs7g28720	1933.72	-2.58869	0.341804	7.57359	3.63038e-14	1.58804e-11
orange1.1t05200	115.998	-2.59564	0.507629	5.11326	3.16642e-07	2.23239e-05
orange1.1t04893	182.17	-2.59658	0.461856	5.62207	1.88684e-08	2.06341e-06
Cs4g06710	1084.02	-2.62839	0.190865	13.7709	3.81271e-43	1.46766e-39
orange1.1t04678	20.7725	-2.63979	0.54052	4.8838	1.0406e-06	6.31813e-05
Cs6g21030	25.7603	-2.65197	0.612251	4.33151	1.48092e-05	0.000597554
Cs1g02270	82.7492	-2.65389	0.650948	4.07695	4.56299e-05	0.00144704
Cs5g25070	21.8931	-2.65953	0.60389	4.404	1.06275e-05	0.000453542
Cs4g12080	105.18	-2.68186	0.288987	9.28022	1.69137e-20	1.62769e-17
Cs2g17070	953.082	-2.69382	0.290969	9.25811	2.08075e-20	1.90705e-17
Cs2g21840	12.0264	-2.73024	0.745905	3.6603	0.000251918	0.00547872
Cs6g20080	63.3936	-2.73138	0.670484	4.07375	4.62619e-05	0.00146207
Cs7g06630	123.458	-2.73659	0.27521	9.94363	2.68846e-23	3.44965e-20
orange1.1t02070	13.4128	-2.73877	0.738321	3.70946	0.0002077	0.00474211
orange1.1t04846	28.8838	-2.79106	0.540583	5.16305	2.42954e-07	1.78479e-05
orange1.1t01425	26.8443	-2.79205	0.684778	4.0773	4.55609e-05	0.00144704
orange1.1t03409	25.5127	-2.79936	0.662634	4.22459	2.39377e-05	0.000869301
Cs2g10210	16.8658	-2.81655	0.77053	3.65533	0.000256848	0.00556079
Cs4g18630	10.1903	-2.81981	0.70318	4.01008	6.06978e-05	0.00179455
Cs1g25040	331.736	-2.84599	0.735421	3.86988	0.000108888	0.00290272
Cs5g32580	69.8202	-2.86607	0.354077	8.09448	5.75097e-16	3.81686e-13
Cs2g19490	161.839	-2.87948	0.533162	5.40076	6.63586e-08	6.02455e-06
Cs5g30390	152.622	-2.88767	0.488201	5.91493	3.3202e-09	4.56456e-07
orange1.1t00588	51.756	-2.89578	0.668984	4.32863	1.50043e-05	0.000602897
Cs9g14110	130.392	-2.91462	0.481036	6.05905	1.3693e-09	2.01183e-07
Cs9g02570	3237.47	-2.96444	0.700014	4.23484	2.28719e-05	0.000836913
Cs2g27800	19.6286	-2.98188	0.651793	4.57488	4.76497e-06	0.000231594
Cs6g20440	61.9948	-3.00377	0.824326	3.64391	0.00026853	0.00572358
orange1.1t03411	65.6051	-3.0043	0.478658	6.27651	3.4625e-10	5.95024e-08
Cs2g27790	3037.2	-3.02485	0.746664	4.05116	5.09653e-05	0.00157706
orange1.1t01420	12.0913	-3.07569	0.877387	3.50551	0.000455731	0.00853255
orange1.1t02820	30.3086	-3.08364	0.814115	3.78771	0.000152039	0.00374207
Cs9g08690	16.753	-3.09447	0.718011	4.30978	1.63414e-05	0.000639276
orange1.1t04767	9.21229	-3.11569	0.787321	3.95734	7.57901e-05	0.00215152
orange1.1t03893	18.976	-3.33525	0.710828	4.69207	2.70456e-06	0.000143798
Cs9g08390	10.6757	-3.36174	0.886151	3.79365	0.000148451	0.00367254
Cs9g05140	70.8288	-3.45227	0.452005	7.63768	2.2117e-14	1.03826e-11
orange1.1t00804	16.8321	-3.45801	0.927425	3.72861	0.000192537	0.00450821
Cs9g06010	255.484	-3.68507	0.426008	8.65023	5.13974e-18	3.95699e-15
Cs3g16650	641.575	-3.69124	0.585418	6.30531	2.87625e-10	5.03373e-08
orange1.1t00590	164.647	-3.69862	0.525049	7.04433	1.8635e-12	5.78496e-10
Cs1g04420	27.1314	-3.75024	0.610565	6.14225	8.13624e-10	1.31604e-07
Cs6g07700	120.926	-3.79692	1.09284	3.47435	0.000512094	0.00936019
Cs2g29890	12.1431	-3.83679	0.936778	4.09573	4.20848e-05	0.00136365
Cs3g12550	7.38124	-3.84643	1.11462	3.45089	0.000558734	0.00993896
Cs9g12890	17.2884	-3.87255	0.705033	5.49272	3.95797e-08	3.91458e-06
orange1.1t01447	15.2078	-3.90604	0.750257	5.20626	1.9268e-07	1.47648e-05
Cs7g22300	16.9334	-4.0794	0.748625	5.44918	5.06016e-08	4.86964e-06
Cs5g34200	13.2071	-4.31666	0.875454	4.93076	8.19085e-07	5.16883e-05
Cs3g10090	21.267	-4.39514	1.06955	4.10934	3.96799e-05	0.00129884
Cs3g07150	192.439	-4.46675	0.405869	11.0054	3.59948e-28	7.69769e-25
Cs3g10980	13.65	-4.78586	1.03246	4.63539	3.56266e-06	0.000178309

## Sheet: S3D. Day 4 DEGs
S3D Table. Relative gene expression of DEGs in Meiwa kumquat inoculated with Xcc WT compared to Xcc pthA4:Tn5 at 4 DPI
Gene number	baseMean	log2FoldChange (Xcc WT/Xcc pthA4:kana)	lfcSE	stat	pvalue	padj
Cs2g15080	510.138	12.3745	1.19134	-10.3871	2.83898e-25	3.92064e-23
Cs4g09020	167.773	10.7704	1.22726	-8.77599	1.69412e-18	1.58454e-16
Cs7g27750	513.688	10.5264	1.04122	-10.1096	5.00664e-24	6.47935e-22
Cs7g11330	98.0834	9.99593	1.25273	-7.9793	1.4716e-15	1.08925e-13
Cs2g19770	55.9344	9.18573	1.39336	-6.59251	4.32456e-11	1.83856e-09
Cs7g13780	999.234	9.15822	0.903489	-10.1365	3.80463e-24	4.98649e-22
Cs9g15150	1424	8.82685	0.866646	-10.1851	2.3119e-24	3.10927e-22
Cs2g20630	145.252	8.70222	1.08339	-8.03241	9.55779e-16	7.33846e-14
Cs7g13770	19101.6	8.69586	0.55457	-15.6804	2.06105e-55	9.02346e-53
Cs9g05330	25.0258	8.02626	1.35033	-5.94394	2.78249e-09	8.86304e-08
Cs6g13870	23.5582	7.93913	1.51087	-5.25466	1.48298e-07	3.36441e-06
Cs7g21290	22.3201	7.86136	1.50808	-5.21284	1.8597e-07	4.12806e-06
Cs2g31050	1623.35	7.7567	1.3473	-5.75724	8.55006e-09	2.47603e-07
Cs3g25880	36.036	7.58384	1.31471	-5.76846	7.99992e-09	2.32835e-07
Cs1g12640	34.825	7.53192	1.52095	-4.95212	7.34082e-07	1.41435e-05
Cs7g16670	114.862	7.36061	0.914013	-8.05307	8.07425e-16	6.24601e-14
Cs4g14590	49.612	7.14536	1.08573	-6.58114	4.66854e-11	1.97258e-09
Cs2g26650	3645.84	7.07703	0.219332	-32.2664	2.07464e-228	1.06725e-224
Cs4g02980	747.351	7.01568	0.38901	-18.0347	1.04075e-72	7.13848e-70
Cs5g20320	3855.22	7.01188	0.313854	-22.3413	1.46838e-110	2.32422e-107
Cs2g26420	12.0845	6.97648	1.38978	-5.01985	5.17118e-07	1.04526e-05
orange1.1t00910	502.771	6.95846	0.439876	-15.8191	2.29678e-56	1.02741e-53
Cs6g07410	173.327	6.95023	0.843599	-8.23878	1.7397e-16	1.39835e-14
Cs4g08390	11.794	6.94186	1.32129	-5.25385	1.48954e-07	3.37187e-06
Cs2g06420	897.447	6.93117	1.64786	-4.20616	2.59747e-05	0.000320433
Cs2g31040	11.5251	6.90875	1.42648	-4.84323	1.27746e-06	2.32006e-05
orange1.1t02438	1049.31	6.87216	0.393248	-17.4754	2.20685e-68	1.41907e-65
orange1.1t05641	21.8493	6.85722	1.24908	-5.48984	4.02301e-08	1.04654e-06
orange1.1t00855	454.873	6.82032	0.472265	-14.4417	2.82674e-47	1.00286e-44
Cs6g16220	10.7484	6.80319	1.29938	-5.23571	1.64353e-07	3.70821e-06
Cs4g06810	10.4691	6.76561	1.63694	-4.13307	3.57944e-05	0.000418014
Cs6g06650	19.9682	6.72565	1.50015	-4.48331	7.34937e-06	0.000107026
Cs7g20420	910.024	6.6957	0.344837	-19.417	5.54259e-84	5.43094e-81
Cs8g11330	7927.75	6.65602	0.207788	-32.0328	3.81136e-225	1.56853e-221
Cs6g17190	3503.62	6.63918	0.303898	-21.8467	8.34893e-106	1.22711e-102
Cs3g15460	1426.33	6.56691	0.517859	-12.6809	7.54667e-37	1.82692e-34
Cs1g08130	8.97017	6.54712	1.59388	-4.10765	3.99701e-05	0.000461023
orange1.1t04792	17.4613	6.53112	1.38601	-4.71219	2.45075e-06	4.15396e-05
Cs5g14070	8.68828	6.50089	1.84382	-3.52577	0.000422248	0.00343151
Cs7g32410	21127.6	6.4519	0.279963	-23.0455	1.63063e-117	3.05031e-114
orange1.1t01707	106.741	6.44724	1.02647	-6.281	3.36399e-10	1.25173e-08
Cs6g19590	8.37118	6.44574	1.56941	-4.10711	4.00642e-05	0.000461827
Cs3g03520	61.4525	6.4433	1.04636	-6.15783	7.37471e-10	2.59193e-08
Cs4g14320	15.6369	6.36967	1.29135	-4.93257	8.11565e-07	1.54313e-05
Cs2g20750	707.164	6.35336	0.30671	-20.7145	2.56158e-95	3.29435e-92
Cs1g14690	187.749	6.35103	0.511551	-12.4152	2.16017e-35	4.88458e-33
Cs1g08330	15.072	6.31709	1.35914	-4.64784	3.35423e-06	5.47778e-05
Cs2g23970	17956.9	6.31432	0.18784	-33.6155	9.9601e-248	6.83163e-244
Cs5g29180	659.816	6.26689	0.475656	-13.1753	1.21805e-39	3.25504e-37
orange1.1t01111	64.8273	6.20108	0.923279	-6.71637	1.86311e-11	8.3161e-10
Cs4g07340	4093.4	6.19727	0.228728	-27.0945	1.14275e-161	2.93929e-158
Cs9g17300	6.86503	6.16252	1.42721	-4.31786	1.57548e-05	0.000207413
Cs7g07260	100.665	6.15522	0.575434	-10.6967	1.05512e-26	1.59641e-24
Cs6g21890	6.66003	6.11805	1.60705	-3.807	0.000140663	0.00135634
Cs1g26300	6.55302	6.08801	1.59151	-3.8253	0.000130615	0.00127498
Cs2g24050	47.7384	6.08279	0.908767	-6.69346	2.1796e-11	9.6451e-10
Cs9g14140	6.49584	6.07552	1.495	-4.06388	4.82628e-05	0.000543868
Cs7g04080	12.7678	6.07423	1.3088	-4.64107	3.46616e-06	5.63374e-05
Cs4g07350	81.8375	6.04914	0.604466	-10.0074	1.41402e-23	1.77416e-21
Cs1g24770	12.5776	6.048	1.37079	-4.41206	1.02392e-05	0.000142071
Cs4g05470	6.16829	6.00041	1.46652	-4.0916	4.28416e-05	0.000490023
orange1.1t00187	2867.92	5.99764	0.323948	-18.5142	1.5866e-76	1.3059e-73
Cs2g03760	12.1571	5.99707	1.34199	-4.4688	7.86606e-06	0.000113427
orange1.1t02111	15596.4	5.97364	0.467569	-12.776	2.23348e-37	5.53714e-35
Cs5g25850	863.298	5.9711	0.31647	-18.8678	2.09777e-79	1.87677e-76
Cs9g01530	33.0949	5.95741	1.01591	-5.86413	4.51495e-09	1.37027e-07
orange1.1t02238	21.7611	5.93783	1.23049	-4.8256	1.39584e-06	2.50629e-05
Cs9g05040	236.383	5.92552	0.353835	-16.7466	5.99922e-63	3.42905e-60
Cs5g33460	5.81256	5.92219	1.78097	-3.32526	0.000883354	0.00627002
Cs3g16010	5.80673	5.92027	1.4223	-4.16247	3.14822e-05	0.000376703
Cs6g12790	42.3086	5.90153	0.875188	-6.74316	1.54979e-11	6.99344e-10
Cs5g22560	5.69285	5.89068	1.3315	-4.4241	9.68447e-06	0.000135471
orange1.1t03231	144.99	5.87541	0.551085	-10.6615	1.54039e-26	2.28033e-24
Cs2g27410	11.1022	5.86679	1.39904	-4.19345	2.74745e-05	0.000335117
Cs2g20600	220.206	5.82754	0.491617	-11.8538	2.05579e-32	4.14726e-30
Cs9g12620	2504.73	5.80751	0.583711	-9.94928	2.54006e-23	3.1486e-21
Cs7g03990	109.243	5.80474	0.615325	-9.43361	3.96202e-21	4.33651e-19
Cs6g12740	157.089	5.79187	0.421827	-13.7304	6.67504e-43	2.01989e-40
Cs3g03560	10.4777	5.78574	1.3629	-4.24516	2.18433e-05	0.000275579
Cs7g27640	5919.74	5.7731	0.494367	-11.6778	1.65607e-31	3.12632e-29
Cs2g01250	28.451	5.74335	0.961405	-5.97391	2.31638e-09	7.50616e-08
Cs8g05770	18.6588	5.7342	1.38609	-4.13696	3.5194e-05	0.000412407
Cs7g18460	7507.69	5.73327	0.153515	-37.3467	2.86453e-305	2.94717e-301
Cs2g14920	270.424	5.71772	0.623626	-9.16851	4.79587e-20	4.98407e-18
Cs3g27500	1066.17	5.70057	0.293695	-19.4098	6.37678e-84	5.96431e-81
Cs9g13780	36.822	5.69792	0.840992	-6.77524	1.24202e-11	5.67935e-10
Cs3g11340	386.969	5.6939	0.478026	-11.9113	1.03387e-32	2.12739e-30
Cs5g01400	16299.9	5.68178	0.276101	-20.5787	4.26339e-94	5.16046e-91
Cs1g24390	143.639	5.66928	0.562723	-10.0747	7.14586e-24	9.13295e-22
Cs2g22640	35.8185	5.65861	0.793669	-7.12969	1.00597e-12	5.40467e-11
Cs8g03260	17.8006	5.65095	1.13505	-4.97861	6.40431e-07	1.25746e-05
Cs6g18700	26.5311	5.63963	1.1782	-4.78663	1.69606e-06	2.96516e-05
Cs4g06100	17.3978	5.60762	1.45148	-3.86338	0.000111827	0.00112028
orange1.1t02529	77.0635	5.59717	0.604559	-9.25826	2.07785e-20	2.19261e-18
Cs5g02320	10522	5.56308	0.13473	-41.2905	0	0
Cs6g12810	4.51506	5.55938	1.47595	-3.76664	0.000165461	0.00155893
Cs6g21280	125.465	5.55823	0.437529	-12.7037	5.64112e-37	1.38187e-34
Cs3g19990	1525.91	5.53578	0.315577	-17.5418	6.87735e-69	4.56501e-66
Cs1g24510	844.566	5.53547	0.556763	-9.94223	2.72647e-23	3.35943e-21
Cs2g05560	43302.9	5.51904	0.216528	-25.4888	2.62361e-143	5.99845e-140
orange1.1t02532	316.315	5.51003	0.320028	-17.2173	1.96928e-66	1.19182e-63
Cs2g26390	8.61719	5.49807	1.6154	-3.40354	0.000665177	0.00499174
Cs8g13810	4.27939	5.47744	1.55754	-3.51674	0.000436887	0.00352992
Cs2g01940	5886.7	5.47622	0.491114	-11.1506	7.11054e-29	1.19929e-26
Cs1g23230	77.8851	5.45841	0.621542	-8.78204	1.60539e-18	1.5084e-16
Cs5g31260	30.0078	5.39986	0.801253	-6.73927	1.59184e-11	7.1518e-10
Cs1g20310	8.02448	5.39234	1.39644	-3.86149	0.000112697	0.00112626
Cs5g06600	25479.5	5.38353	0.251188	-21.4323	6.6791e-102	9.16239e-99
Cs3g17220	154.572	5.3713	0.398361	-13.4835	1.95636e-41	5.5911e-39
Cs6g07630	3.87967	5.33975	1.63524	-3.26543	0.00109297	0.00741514
Cs1g09170	138.167	5.33883	0.834353	-6.39877	1.56635e-10	6.13918e-09
Cs7g31470	3.85364	5.3314	1.63212	-3.26654	0.00108869	0.00739825
orange1.1t02530	121.951	5.33111	0.574487	-9.27977	1.69851e-20	1.80968e-18
Cs3g08920	356.2	5.32776	0.346086	-15.3943	1.78725e-53	6.93893e-51
Cs1g23090	843.061	5.3014	0.235018	-22.5574	1.13508e-112	1.94638e-109
Cs2g03160	119.133	5.29794	0.444215	-11.9265	8.60859e-33	1.78928e-30
orange1.1t02746	75.9902	5.27484	0.497606	-10.6004	2.96614e-26	4.26813e-24
Cs2g11710	3.68424	5.2587	1.46375	-3.59261	0.00032738	0.00277337
Cs9g07140	13.6498	5.25849	1.10903	-4.74152	2.12117e-06	3.62519e-05
Cs2g12620	200.18	5.23115	0.472824	-11.0636	1.88297e-28	3.07506e-26
Cs1g05770	58.8632	5.22144	1.08471	-4.81366	1.48194e-06	2.64475e-05
Cs2g20240	33.0664	5.20853	0.715816	-7.27635	3.42962e-13	1.93346e-11
Cs9g17380	15768.8	5.20159	0.388417	-13.3918	6.7566e-41	1.87879e-38
Cs5g08840	3.42561	5.16025	1.61223	-3.20069	0.001371	0.00892752
Cs9g06240	19.3182	5.15819	1.43695	-3.58968	0.000331085	0.00279669
Cs7g18860	63.3977	5.14705	0.536895	-9.58671	9.09409e-22	1.02256e-19
Cs3g21170	9136.64	5.14151	1.37408	-3.7418	0.000182708	0.00169122
Cs3g20130	124.083	5.13946	0.732952	-7.01199	2.34949e-12	1.21777e-10
Cs2g21440	410.35	5.1366	0.317318	-16.1876	6.17354e-59	3.17583e-56
Cs9g14320	7605.58	5.13078	0.334205	-15.3522	3.42307e-53	1.30438e-50
Cs6g08100	68.4202	5.11288	0.748787	-6.82821	8.59786e-12	4.01175e-10
Cs4g15800	17.661	5.02942	1.1487	-4.37836	1.19574e-05	0.000162515
Cs1g03610	155.58	5.00454	0.42288	-11.8344	2.59118e-32	5.17656e-30
Cs7g29830	20424.1	4.99962	0.249875	-20.0085	4.64624e-89	5.03188e-86
Cs5g15670	17.0854	4.98744	1.1099	-4.4936	7.00303e-06	0.000102782
Cs9g03870	22.6237	4.96565	1.20857	-4.10868	3.97923e-05	0.000459487
Cs4g08770	89.6521	4.96474	0.566401	-8.76541	1.86098e-18	1.72492e-16
Cs2g28500	340.864	4.95971	0.583669	-8.49746	1.9379e-17	1.6615e-15
Cs3g01520	27.4829	4.94917	0.836736	-5.91485	3.32179e-09	1.04196e-07
orange1.1t00563	5.90864	4.94205	1.46877	-3.36477	0.000766082	0.00560387
Cs2g12470	279.164	4.91433	0.48275	-10.1799	2.4388e-24	3.25864e-22
Cs1g13210	64.5971	4.90234	0.554004	-8.84893	8.8359e-19	8.57624e-17
Cs2g12700	85.4606	4.89338	0.896222	-5.46001	4.76097e-08	1.21697e-06
Cs9g03880	5.65833	4.87675	1.54118	-3.1643	0.00155456	0.00990348
orange1.1t03129	532.66	4.87072	0.496797	-9.80426	1.07936e-22	1.29883e-20
Cs7g05040	204.298	4.86376	0.350011	-13.896	6.69821e-44	2.12045e-41
Cs6g21080	36.0029	4.83948	1.13153	-4.27695	1.8947e-05	0.000243518
Cs3g25100	1298.43	4.81882	0.310079	-15.5407	1.84105e-54	7.57666e-52
Cs5g23670	2.68383	4.80659	1.46344	-3.28444	0.00102186	0.00704181
orange1.1t05284	2.67397	4.8027	1.48	-3.24507	0.0011742	0.00785231
Cs6g20220	15.0127	4.79373	0.973541	-4.92401	8.47879e-07	1.60187e-05
Cs5g33450	39.2912	4.76919	0.816937	-5.83789	5.28648e-09	1.58803e-07
Cs3g25940	417.509	4.76533	0.308533	-15.4451	8.13889e-54	3.22065e-51
Cs7g30000	150.35	4.76173	0.489059	-9.7365	2.10679e-22	2.49146e-20
Cs8g12020	135.366	4.73965	0.40443	-11.7193	1.01463e-31	1.96963e-29
Cs5g02310	38.321	4.7395	1.02655	-4.61694	3.8943e-06	6.22881e-05
Cs4g04910	52.8169	4.73668	0.991313	-4.77819	1.76881e-06	3.06629e-05
orange1.1t01618	2.56481	4.73491	1.47122	-3.21836	0.00128928	0.00849486
Cs1g07650	1405.83	4.72402	0.173429	-27.2389	2.24755e-163	6.60684e-160
orange1.1t02535	5.04271	4.70453	1.39119	-3.38166	0.000720499	0.00532724
Cs2g20940	121.512	4.6964	0.366428	-12.8167	1.32177e-37	3.31684e-35
Cs1g07450	51.1488	4.69487	0.634488	-7.39947	1.36733e-13	8.03876e-12
Cs6g12730	75.2987	4.69075	0.5396	-8.69302	3.52941e-18	3.19932e-16
Cs5g04850	27.9588	4.68544	0.730531	-6.41375	1.41985e-10	5.59699e-09
Cs2g23020	93.2549	4.68282	0.774734	-6.04442	1.49951e-09	5.01715e-08
Cs3g19780	578.988	4.66745	0.392139	-11.9025	1.14805e-32	2.33896e-30
Cs4g02570	68.2069	4.64413	0.628834	-7.3853	1.52113e-13	8.89213e-12
Cs1g19390	570.457	4.6354	0.35114	-13.201	8.65814e-40	2.37545e-37
Cs7g15135	71.3261	4.63488	0.668679	-6.9314	4.16702e-12	2.04642e-10
Cs4g10220	75.2748	4.62219	0.804386	-5.74624	9.1251e-09	2.63718e-07
Cs8g07520	17.7156	4.61755	1.26802	-3.64154	0.000271011	0.00236396
Cs4g12700	26.241	4.60439	0.93331	-4.9334	8.08121e-07	1.53906e-05
Cs2g04720	30.7328	4.6018	0.740682	-6.21292	5.20078e-10	1.88409e-08
Cs2g08250	186.156	4.59704	0.540146	-8.51073	1.72842e-17	1.4881e-15
orange1.1t01649	8.69245	4.58162	1.1771	-3.8923	9.92985e-05	0.00101503
Cs3g20030	21.3995	4.56869	0.919828	-4.9669	6.8032e-07	1.32691e-05
Cs6g04980	12.885	4.56669	1.01536	-4.49762	6.87195e-06	0.00010122
Cs7g18570	96.8511	4.53835	0.408016	-11.123	9.69851e-29	1.62249e-26
Cs2g10070	5397.39	4.53829	0.244392	-18.5697	5.65089e-77	4.84494e-74
Cs3g26310	70.6947	4.51498	0.510562	-8.84316	9.30483e-19	8.94699e-17
Cs3g24350	32.7757	4.49876	0.834212	-5.39283	6.93568e-08	1.70508e-06
Cs6g20170	573.492	4.49395	0.335423	-13.3979	6.22374e-41	1.75433e-38
Cs2g16120	8.04956	4.46406	1.24364	-3.5895	0.000331317	0.00279725
Cs1g14200	4.3033	4.46321	1.40973	-3.166	0.00154549	0.00985483
Cs2g06730	455.457	4.462	0.506391	-8.81138	1.2361e-18	1.17756e-16
Cs2g28720	399.461	4.46178	0.328684	-13.5747	5.65987e-42	1.64033e-39
Cs6g12560	115.837	4.45525	0.399365	-11.1559	6.70469e-29	1.14018e-26
Cs7g30110	312.057	4.4514	0.346857	-12.8335	1.06416e-37	2.70335e-35
Cs3g09000	75.4194	4.44697	0.443708	-10.0223	1.21655e-23	1.53576e-21
Cs5g20460	7.87217	4.44024	1.24854	-3.55634	0.000376054	0.00310778
Cs5g06940	19.6377	4.43717	0.821322	-5.40247	6.57293e-08	1.62953e-06
Cs4g05590	7.86469	4.43049	1.22904	-3.60483	0.000312359	0.00266809
Cs4g10020	117.899	4.42738	0.433878	-10.2042	1.8987e-24	2.57036e-22
Cs5g14370	402.934	4.41959	0.512593	-8.62202	6.57846e-18	5.78483e-16
Cs2g20620	711.401	4.41622	0.178418	-24.7521	2.94281e-135	6.05542e-132
Cs6g07400	3277.7	4.41595	0.309095	-14.2867	2.64818e-46	9.08193e-44
Cs2g10240	88.4997	4.40357	0.587741	-7.49237	6.76426e-14	4.13021e-12
Cs9g12740	11.5038	4.39845	0.96927	-4.5379	5.68171e-06	8.61551e-05
Cs6g18020	34.6064	4.39679	0.659935	-6.66245	2.69292e-11	1.17898e-09
orange1.1t02669	30.9608	4.39463	0.958871	-4.58313	4.58064e-06	7.1732e-05
Cs3g15620	53.4266	4.38415	0.761516	-5.75713	8.55546e-09	2.47603e-07
Cs7g01820	52.8466	4.38361	0.642698	-6.82064	9.06383e-12	4.21008e-10
Cs5g27660	105.621	4.37037	0.389627	-11.2168	3.37273e-29	5.78339e-27
Cs2g27090	729.35	4.37016	0.239283	-18.2636	1.61354e-74	1.2297e-71
Cs8g16800	1052.78	4.35439	0.371935	-11.7074	1.16798e-31	2.22532e-29
Cs5g34710	95.58	4.33386	0.715534	-6.05683	1.38834e-09	4.69096e-08
orange1.1t03127	40.3824	4.32019	0.567534	-7.61221	2.69447e-14	1.71654e-12
Cs3g14340	364.282	4.30229	1.12614	-3.82038	0.000133246	0.00129698
Cs2g12790	7.1631	4.28715	1.16554	-3.67826	0.000234835	0.0020877
Cs3g17400	289.951	4.28435	0.302192	-14.1776	1.26112e-45	4.25412e-43
Cs7g12860	3988.67	4.28314	0.248957	-17.2043	2.46474e-66	1.44906e-63
Cs9g06400	278.808	4.28204	0.473094	-9.05113	1.41493e-19	1.44134e-17
Cs7g13250	7071.2	4.28085	0.260797	-16.4145	1.50695e-60	7.9509e-58
Cs3g14350	555.695	4.27712	1.14994	-3.71942	0.000199684	0.00182033
Cs3g17210	21.1214	4.27442	0.770572	-5.54707	2.90492e-08	7.79329e-07
Cs8g08010	28.256	4.27084	0.609677	-7.00507	2.46854e-12	1.26671e-10
Cs4g04480	1537.86	4.26595	0.312039	-13.6712	1.50872e-42	4.49926e-40
Cs7g08110	388.183	4.26148	0.635676	-6.70386	2.02987e-11	9.00186e-10
Cs5g26860	146.344	4.25461	0.710024	-5.99221	2.07011e-09	6.76136e-08
Cs1g25720	49.0483	4.25004	0.647306	-6.56574	5.17749e-11	2.17868e-09
Cs2g09310	2474.28	4.24925	1.18736	-3.57874	0.000345252	0.00289497
Cs6g21100	54.9082	4.23837	0.578584	-7.32541	2.38176e-13	1.3576e-11
Cs6g22060	37.8076	4.23006	0.63445	-6.66729	2.60563e-11	1.1432e-09
Cs5g27350	13.6257	4.22209	0.961285	-4.39213	1.12245e-05	0.00015408
Cs9g13580	6428.93	4.21929	0.50816	-8.30307	1.01454e-16	8.31721e-15
Cs2g04170	6.81353	4.2118	1.27415	-3.30557	0.000947838	0.00663616
Cs2g27220	67.7736	4.20349	0.713755	-5.88926	3.87932e-09	1.20037e-07
Cs7g30730	13.4189	4.1941	0.841006	-4.987	6.13236e-07	1.21099e-05
Cs5g06920	170.39	4.183	0.679492	-6.15607	7.45713e-10	2.61406e-08
Cs6g14360	142.449	4.1775	0.365177	-11.4397	2.64894e-30	4.82364e-28
orange1.1t05099	2386.54	4.16206	0.472184	-8.81449	1.20232e-18	1.1507e-16
Cs6g06120	58.2625	4.13969	0.542437	-7.63166	2.31756e-14	1.48562e-12
Cs3g20720	331.12	4.13157	0.536839	-7.6961	1.4028e-14	9.25173e-13
Cs2g21400	12.9164	4.12792	1.02565	-4.02468	5.70517e-05	0.000630819
Cs2g01310	51.7571	4.11937	0.840991	-4.89824	9.67007e-07	1.80237e-05
Cs9g06390	276.653	4.11804	0.337211	-12.2121	2.67945e-34	5.80369e-32
orange1.1t02608	448.965	4.10499	0.536208	-7.65559	1.92428e-14	1.24908e-12
Cs5g17080	225.092	4.0995	0.758936	-5.40164	6.60339e-08	1.63511e-06
Cs6g11540	59.5191	4.0969	0.627994	-6.52379	6.85512e-11	2.81552e-09
Cs1g20210	6.22976	4.08076	1.16693	-3.497	0.00047053	0.00374405
orange1.1t00851	1666.69	4.07007	0.222745	-18.2723	1.37443e-74	1.08775e-71
Cs8g03620	21.4381	4.0666	0.864334	-4.7049	2.53993e-06	4.28043e-05
Cs2g28490	18.3982	4.04939	0.968565	-4.18081	2.9047e-05	0.000352002
Cs6g06530	1711.95	4.02901	0.396531	-10.1606	2.97151e-24	3.91954e-22
Cs4g02530	6.03275	4.0273	1.27099	-3.16863	0.0015316	0.00978448
Cs4g02590	308.793	4.02684	0.352066	-11.4377	2.70894e-30	4.88963e-28
Cs7g15620	23.9828	4.02117	0.890369	-4.5163	6.29301e-06	9.41755e-05
Cs8g18640	23757.3	4.00962	0.342211	-11.7168	1.04571e-31	2.01098e-29
Cs9g10010	14.8912	4.0067	0.932437	-4.29702	1.7311e-05	0.000225449
Cs7g02490	32.5574	4.00383	0.744363	-5.37888	7.49524e-08	1.82304e-06
Cs7g32370	50.3935	3.99837	0.576001	-6.94161	3.87669e-12	1.91297e-10
Cs7g30760	49.4202	3.9925	0.695109	-5.7437	9.26303e-09	2.66954e-07
Cs5g26910	357.805	3.98436	0.931243	-4.27854	1.88123e-05	0.000242089
Cs1g16550	10704.5	3.97347	0.22014	-18.0497	7.92672e-73	5.62442e-70
orange1.1t00456	131.445	3.96887	0.736041	-5.39218	6.96065e-08	1.70918e-06
Cs7g20810	14.2786	3.96445	1.01405	-3.90954	9.24712e-05	0.000954253
Cs2g23540	37.1436	3.95126	0.566952	-6.9693	3.18528e-12	1.59086e-10
orange1.1t02582	470.883	3.93504	0.34352	-11.4551	2.21821e-30	4.07537e-28
Cs3g19220	64.6649	3.93378	0.611461	-6.43341	1.24771e-10	4.9756e-09
Cs5g13050	36.9024	3.92927	0.865619	-4.53926	5.64514e-06	8.57269e-05
Cs4g06720	33.5748	3.9211	0.550327	-7.12503	1.04061e-12	5.56174e-11
orange1.1t04063	389.124	3.92003	0.236001	-16.6102	5.87834e-62	3.26915e-59
Cs5g09360	4546.02	3.91905	0.280204	-13.9864	1.88702e-44	6.16336e-42
Cs8g17950	84.3704	3.91583	0.853953	-4.58554	4.52818e-06	7.09645e-05
Cs5g09670	45.3319	3.91568	0.804956	-4.86446	1.14768e-06	2.11561e-05
Cs5g07910	41.7544	3.90445	0.461107	-8.46756	2.50576e-17	2.13062e-15
Cs7g21920	634.264	3.90307	0.245687	-15.8863	7.88422e-57	3.60519e-54
Cs3g15710	1273.61	3.89566	0.261281	-14.9098	2.84445e-50	1.06419e-47
Cs7g26410	14420	3.88676	0.409717	-9.48645	2.39039e-21	2.64447e-19
Cs1g16180	234.19	3.87412	0.523106	-7.40599	1.30179e-13	7.67534e-12
Cs6g05350	10.7011	3.85917	1.08192	-3.56698	0.000361121	0.00299871
Cs2g04480	260.765	3.8496	1.01602	-3.78889	0.000151322	0.00144636
Cs6g09290	63.5187	3.83785	0.604038	-6.35365	2.1027e-10	8.08733e-09
Cs7g01560	474.698	3.8165	0.312451	-12.2147	2.59398e-34	5.67834e-32
Cs5g26090	49.3738	3.81184	0.665223	-5.73017	1.00328e-08	2.87529e-07
Cs1g05810	39.2678	3.80007	0.771199	-4.92749	8.32931e-07	1.5782e-05
Cs7g08600	461.605	3.78589	0.542581	-6.97756	3.00351e-12	1.5133e-10
Cs4g04350	352.41	3.78451	0.184869	-20.4713	3.88116e-93	4.43681e-90
Cs2g04160	10.2538	3.78036	0.853478	-4.42936	9.45125e-06	0.00013275
orange1.1t04784	786.827	3.77294	0.36206	-10.4208	1.99314e-25	2.77114e-23
Cs2g16610	81.1473	3.76203	0.592599	-6.34835	2.17642e-10	8.32418e-09
Cs4g20290	20.2268	3.75746	0.785202	-4.78535	1.70691e-06	2.97906e-05
Cs1g12820	7.51094	3.75064	1.1612	-3.22997	0.00123801	0.00819381
Cs2g07340	132.943	3.74902	0.345383	-10.8547	1.89472e-27	2.97616e-25
Cs1g24060	858.91	3.74852	0.46976	-7.97965	1.46752e-15	1.08925e-13
Cs3g20140	7.49525	3.74276	1.14223	-3.27672	0.0010502	0.00719851
Cs5g16970	9.92815	3.73753	0.977247	-3.82455	0.00013101	0.00127763
Cs2g27100	111.508	3.72533	0.327898	-11.3612	6.52071e-30	1.16675e-27
Cs5g06160	37.0011	3.71689	0.561728	-6.61689	3.66835e-11	1.58246e-09
Cs5g31250	17.1281	3.71401	0.70204	-5.29031	1.22111e-07	2.83597e-06
Cs1g26410	21.6529	3.6978	0.899568	-4.11064	3.94569e-05	0.000456382
Cs1g24000	135.815	3.69677	0.298617	-12.3796	3.36955e-35	7.53643e-33
Cs5g29280	38.496	3.68626	0.679249	-5.42696	5.73208e-08	1.44016e-06
Cs5g32200	69.5367	3.68188	0.602047	-6.1156	9.61933e-10	3.30446e-08
Cs3g09320	232.465	3.67991	0.298988	-12.3079	8.21226e-35	1.81703e-32
orange1.1t05314	1271.04	3.66848	0.495282	-7.40686	1.29325e-13	7.64687e-12
Cs2g17080	369.884	3.66159	0.38153	-9.5971	8.22238e-22	9.39955e-20
Cs1g05510	319.354	3.64376	0.52967	-6.87929	6.0152e-12	2.8718e-10
Cs7g32260	25.6116	3.64026	0.791865	-4.59707	4.2847e-06	6.78724e-05
Cs8g17320	37.8548	3.63991	0.67829	-5.3663	8.03679e-08	1.94328e-06
Cs2g19630	240.652	3.63281	0.36576	-9.93224	3.01405e-23	3.69167e-21
Cs2g06560	29.8126	3.63035	0.780405	-4.65188	3.2892e-06	5.39313e-05
Cs2g18650	27.9107	3.62571	0.61659	-5.88025	4.09648e-09	1.25623e-07
orange1.1t00256	55.4222	3.62251	0.577943	-6.26793	3.65873e-10	1.35895e-08
Cs8g20220	847.523	3.62148	0.185472	-19.5257	6.63763e-85	6.82913e-82
Cs6g17960	402.021	3.61957	0.428886	-8.43946	3.18808e-17	2.67759e-15
orange1.1t02146	145.086	3.61869	0.49585	-7.29795	2.92179e-13	1.65624e-11
Cs1g25980	7.00257	3.61751	1.14352	-3.16348	0.00155892	0.00992819
Cs1g15870	29.6213	3.60938	0.724716	-4.98041	6.34506e-07	1.24821e-05
Cs6g15560	20.6941	3.60372	0.719803	-5.00654	5.54165e-07	1.11249e-05
Cs8g04450	22.7837	3.59928	0.642761	-5.59973	2.14689e-08	5.85896e-07
Cs5g30360	45.3769	3.5974	0.702311	-5.12223	3.01943e-07	6.41848e-06
Cs6g07000	45.7874	3.59724	0.633102	-5.68193	1.33184e-08	3.7593e-07
Cs6g10060	126.669	3.59698	0.433665	-8.29436	1.0917e-16	8.87898e-15
orange1.1t03269	56.96	3.59512	0.512295	-7.01768	2.25582e-12	1.17217e-10
orange1.1t04213	6.80781	3.59159	1.07017	-3.3561	0.000790499	0.00574368
Cs6g07270	1794.97	3.58555	0.333685	-10.7453	6.23446e-27	9.57362e-25
Cs8g01560	36.0808	3.58452	0.561785	-6.3806	1.764e-10	6.87458e-09
Cs2g23880	33.244	3.57961	0.876947	-4.0819	4.46696e-05	0.000507295
Cs3g23450	91.0322	3.57483	0.615208	-5.81077	6.21846e-09	1.84909e-07
Cs6g18330	2473.03	3.57455	0.231026	-15.4725	5.32e-54	2.14646e-51
Cs9g13050	284.173	3.57132	0.51809	-6.89323	5.4539e-12	2.63439e-10
Cs4g01600	3362.93	3.56754	0.5045	-7.07144	1.53334e-12	8.11096e-11
Cs7g06440	72.7749	3.56323	0.696921	-5.11282	3.17376e-07	6.71188e-06
Cs4g02970	17.8459	3.55994	0.717521	-4.96144	6.9971e-07	1.3588e-05
orange1.1t04481	247.776	3.55987	0.349989	-10.1714	2.66161e-24	3.53342e-22
Cs5g33670	83.9748	3.55039	0.53507	-6.63537	3.23694e-11	1.40817e-09
Cs7g05810	39.5989	3.55021	0.556455	-6.38005	1.77034e-10	6.88624e-09
Cs6g19110	17.6578	3.54937	0.666651	-5.32419	1.01405e-07	2.40392e-06
orange1.1t04872	33.262	3.54521	0.79328	-4.46905	7.85685e-06	0.000113417
Cs3g26900	312.361	3.54073	0.221176	-16.0086	1.11214e-57	5.32199e-55
Cs6g10880	13.1719	3.53355	0.815672	-4.33208	1.4771e-05	0.000195966
Cs6g17420	78.7042	3.53047	0.322478	-10.9479	6.79898e-28	1.1016e-25
Cs9g16360	44.8642	3.5272	0.850509	-4.14716	3.36624e-05	0.000397629
Cs2g30950	108.415	3.52479	0.510564	-6.90373	5.06558e-12	2.46417e-10
Cs7g16860	1400.12	3.52341	0.330132	-10.6727	1.36566e-26	2.03632e-24
Cs1g09510	10.8121	3.52268	0.841934	-4.18403	2.86381e-05	0.000348073
Cs1g04220	21.8475	3.52193	0.855476	-4.11692	3.83966e-05	0.000445622
Cs2g05960	254.61	3.51993	0.3928	-8.96114	3.21336e-19	3.19426e-17
Cs3g16980	99.3044	3.51758	0.440772	-7.98048	1.4576e-15	1.0867e-13
Cs2g27810	21.43	3.51476	0.835836	-4.20508	2.60989e-05	0.000321194
Cs8g05280	60.3526	3.50826	0.374892	-9.35807	8.12043e-21	8.79443e-19
Cs9g14675	159.207	3.49599	0.746788	-4.68137	2.84968e-06	4.73651e-05
Cs8g18200	532.619	3.49495	0.362457	-9.64239	5.29386e-22	6.1893e-20
Cs1g22310	89.3116	3.49381	0.469775	-7.43721	1.02833e-13	6.16909e-12
Cs9g02310	23.4625	3.48872	0.567453	-6.14803	7.84531e-10	2.73152e-08
Cs2g05930	182.87	3.48485	0.498075	-6.99664	2.62183e-12	1.33538e-10
Cs2g23570	21.1804	3.48207	0.604362	-5.76156	8.33397e-09	2.42215e-07
Cs5g12860	27.5352	3.48088	0.696116	-5.00044	5.72003e-07	1.14273e-05
Cs5g22810	214.065	3.47723	0.389707	-8.92267	4.55171e-19	4.47781e-17
Cs8g15680	67.2788	3.4663	0.461168	-7.51636	5.63222e-14	3.48397e-12
orange1.1t00214	230.384	3.45989	1.0504	-3.29387	0.000988178	0.00685495
Cs6g14520	20.8764	3.45425	0.733172	-4.71138	2.46048e-06	4.16359e-05
Cs7g30820	726.57	3.45193	0.829567	-4.16112	3.16691e-05	0.000378429
Cs9g15380	145.036	3.44801	0.556072	-6.20066	5.62261e-10	2.02621e-08
Cs8g04525	421.381	3.44799	0.370997	-9.29386	1.48793e-20	1.59464e-18
Cs7g06730	28.7987	3.43778	0.810319	-4.2425	2.21041e-05	0.000278017
Cs2g17750	384.817	3.43766	0.251569	-13.6649	1.6455e-42	4.83706e-40
Cs1g21630	2893.28	3.43689	0.239572	-14.346	1.12876e-46	3.93669e-44
Cs3g17530	490.945	3.42881	0.359217	-9.54524	1.35799e-21	1.51866e-19
Cs2g11110	12.2561	3.42097	0.774469	-4.41719	9.99936e-06	0.000139119
Cs2g01020	83.047	3.41008	0.544388	-6.26407	3.7506e-10	1.38806e-08
Cs2g29280	60.129	3.40626	0.486168	-7.00633	2.44655e-12	1.26172e-10
Cs7g13110	18.2434	3.403	0.660842	-5.14949	2.612e-07	5.6162e-06
Cs6g13270	42.1074	3.40044	0.510862	-6.65627	2.80858e-11	1.22701e-09
orange1.1t02440	12.0136	3.40017	0.88211	-3.85459	0.000115923	0.00115256
Cs9g02810	25.7851	3.38097	0.707017	-4.78202	1.73539e-06	3.02108e-05
Cs5g25820	45.468	3.37542	0.812127	-4.15628	3.23473e-05	0.000385415
Cs8g06450	80.8473	3.37127	0.539249	-6.25179	4.05771e-10	1.49366e-08
Cs7g01900	37.0201	3.35863	0.567373	-5.91961	3.22699e-09	1.01687e-07
Cs5g03170	3708.6	3.35762	0.215182	-15.6036	6.88231e-55	2.89015e-52
Cs5g18370	216.78	3.35369	0.619719	-5.41163	6.24544e-08	1.55584e-06
Cs1g07970	11.7856	3.35035	0.967003	-3.46467	0.000530875	0.00413512
Cs8g19400	135.186	3.34721	0.770155	-4.34615	1.38548e-05	0.000185243
Cs3g19260	90.5441	3.34124	0.593427	-5.63042	1.79766e-08	4.99197e-07
Cs2g25450	126.997	3.33788	0.629851	-5.29948	1.16132e-07	2.71242e-06
Cs1g04820	318.607	3.33243	0.345745	-9.6384	5.50405e-22	6.36275e-20
Cs4g12970	204.988	3.33099	0.393016	-8.47546	2.34161e-17	1.99931e-15
Cs5g21760	165.795	3.31901	0.263758	-12.5835	2.6016e-36	6.01497e-34
Cs3g05115	5.71399	3.31778	1.02777	-3.22814	0.00124598	0.00823861
Cs2g10560	77.8111	3.31605	0.544629	-6.08863	1.1388e-09	3.87965e-08
Cs3g25470	414.707	3.30773	0.550224	-6.0116	1.83696e-09	6.05755e-08
Cs7g08580	22.4616	3.29342	0.726619	-4.53252	5.82832e-06	8.79247e-05
Cs4g09890	13.2331	3.28557	0.984082	-3.33872	0.000841665	0.00604501
Cs5g06695	9.29178	3.28135	0.910527	-3.6038	0.000313604	0.00267649
Cs3g26720	137.933	3.2784	0.640801	-5.1161	3.11919e-07	6.61005e-06
orange1.1t03175	18.5264	3.27615	0.846811	-3.8688	0.000109372	0.00109943
orange1.1t04721	11.1694	3.27361	0.916762	-3.57084	0.000355844	0.00296325
Cs4g16970	48.2042	3.26614	0.640272	-5.10118	3.37549e-07	7.09474e-06
orange1.1t04416	12.8404	3.25513	0.747965	-4.35198	1.34914e-05	0.000180974
Cs5g29650	139.999	3.25448	0.515947	-6.30777	2.83085e-10	1.06297e-08
Cs5g31030	310.635	3.24426	0.622258	-5.21369	1.85123e-07	4.11369e-06
orange1.1t02444	78.4177	3.24261	0.486099	-6.67069	2.54606e-11	1.11945e-09
Cs2g28370	154.671	3.22938	0.459507	-7.02794	2.09606e-12	1.09469e-10
Cs3g27390	3299.45	3.22007	0.112943	-28.5105	8.67409e-179	2.97478e-175
Cs8g08340	144.72	3.21252	0.243683	-13.1832	1.09605e-39	2.96756e-37
Cs3g17830	331.183	3.21129	0.341055	-9.41576	4.69663e-21	5.11336e-19
Cs8g01960	618.714	3.20941	0.447919	-7.16517	7.76877e-13	4.22905e-11
Cs7g10300	24.888	3.20296	0.525847	-6.09105	1.1217e-09	3.83409e-08
Cs7g16680	432.593	3.19709	0.582272	-5.4907	4.00334e-08	1.04274e-06
Cs3g07490	91.9053	3.19362	0.310772	-10.2764	9.00266e-25	1.22681e-22
orange1.1t04787	61.6849	3.19336	0.367867	-8.68074	3.93214e-18	3.51789e-16
Cs9g07220	105.503	3.19279	0.999994	-3.19281	0.00140897	0.00913432
Cs7g19690	90.6445	3.19113	0.471488	-6.7682	1.30393e-11	5.92293e-10
Cs4g09380	63.3181	3.18842	0.550819	-5.78852	7.10091e-09	2.09635e-07
Cs3g20820	48.7974	3.17347	0.499169	-6.35751	2.05051e-10	7.90139e-09
Cs7g16520	85.58	3.17325	0.579258	-5.47813	4.29851e-08	1.10979e-06
orange1.1t03172	22.7062	3.16945	0.795547	-3.98399	6.77669e-05	0.000730828
Cs4g08150	97.988	3.16856	0.834418	-3.79733	0.000146263	0.00140441
Cs4g09360	93.0837	3.16708	0.463595	-6.83156	8.39969e-12	3.93669e-10
Cs5g08290	72.6703	3.1506	0.477625	-6.59639	4.21283e-11	1.79849e-09
Cs7g32510	10.216	3.14035	0.753239	-4.16913	3.05767e-05	0.000367081
Cs2g28250	162.067	3.13116	0.34832	-8.98933	2.48744e-19	2.52138e-17
Cs2g18330	328.993	3.12237	0.447974	-6.96998	3.16982e-12	1.58699e-10
Cs2g17400	741.512	3.11162	0.445699	-6.98144	2.92172e-12	1.4808e-10
Cs9g02650	24.8581	3.10129	0.681625	-4.54985	5.36842e-06	8.22531e-05
Cs9g18390	89.1901	3.09795	0.692358	-4.47449	7.65951e-06	0.000110837
Cs8g05250	277.007	3.09536	0.2187	-14.1534	1.77839e-45	5.90224e-43
Cs1g20430	66.492	3.09478	0.639839	-4.83681	1.31936e-06	2.38354e-05
Cs6g10150	13.1658	3.08896	0.945621	-3.26659	0.0010885	0.00739825
Cs5g01275	1214.69	3.08888	0.266498	-11.5906	4.59696e-31	8.59924e-29
Cs1g02880	21.2594	3.08551	0.687208	-4.48992	7.12508e-06	0.000104277
orange1.1t03023	57.9609	3.08399	0.456402	-6.75717	1.40711e-11	6.37757e-10
orange1.1t02115	168.745	3.08392	0.272345	-11.3236	1.003e-29	1.76399e-27
Cs1g13590	89.1518	3.07689	0.59165	-5.20052	1.98731e-07	4.35493e-06
Cs8g09160	915.573	3.07364	0.236775	-12.9813	1.56211e-38	4.01793e-36
Cs4g03450	13823.4	3.07048	0.267085	-11.4963	1.37716e-30	2.55295e-28
Cs2g20980	50.4379	3.06818	0.404813	-7.57925	3.47551e-14	2.20048e-12
Cs7g31930	146.919	3.06718	0.653864	-4.69085	2.72068e-06	4.54418e-05
Cs2g03610	114.553	3.0624	0.438694	-6.98072	2.93667e-12	1.48471e-10
orange1.1t04699	746.995	3.06099	0.354572	-8.63291	5.98114e-18	5.28214e-16
Cs3g24410	307.016	3.05678	0.393789	-7.76246	8.32947e-15	5.73229e-13
Cs1g25530	534.3	3.04343	0.434425	-7.00564	2.45859e-12	1.26476e-10
Cs5g09200	562.546	3.04242	0.376939	-8.07138	6.95098e-16	5.39737e-14
Cs4g08750	910.334	3.03904	0.488123	-6.22597	4.78575e-10	1.74603e-08
Cs5g13070	22.2541	3.03674	0.695971	-4.36331	1.28106e-05	0.000172969
Cs4g04750	27.2896	3.03445	0.486537	-6.23684	4.46511e-10	1.63195e-08
Cs2g11930	9.5667	3.03443	0.893539	-3.39596	0.000683874	0.00510695
Cs2g27860	17.741	3.03257	0.90595	-3.34739	0.000815767	0.00588984
Cs8g05200	25.411	3.02185	0.873643	-3.4589	0.000542378	0.00420992
Cs2g08390	14.2319	3.01852	0.675503	-4.46856	7.8749e-06	0.000113475
Cs3g14190	75.1927	3.00835	0.501381	-6.00013	1.97165e-09	6.4913e-08
Cs8g10180	278.918	3.00524	0.399548	-7.5216	5.41119e-14	3.37412e-12
Cs1g26710	1977.15	2.98666	0.282742	-10.5632	4.41303e-26	6.30604e-24
Cs7g04860	114.196	2.98582	0.457519	-6.52609	6.75066e-11	2.77817e-09
Cs5g01270	45.0775	2.98552	0.376738	-7.92466	2.28766e-15	1.6575e-13
Cs9g18910	199.808	2.98386	0.574115	-5.19732	2.0218e-07	4.42111e-06
Cs1g13940	15.4512	2.98085	0.756027	-3.94279	8.05403e-05	0.000851196
Cs6g13860	912.697	2.97807	0.216584	-13.7502	5.08109e-43	1.5605e-40
Cs3g07140	30.8077	2.97741	0.524132	-5.68066	1.34177e-08	3.78215e-07
orange1.1t01334	3536.9	2.97717	0.235298	-12.6528	1.07986e-36	2.58376e-34
Cs4g19270	70.3409	2.97366	0.426787	-6.96756	3.22491e-12	1.60676e-10
Cs1g21710	18.4119	2.96414	0.606967	-4.88352	1.04209e-06	1.93354e-05
Cs5g26570	63.0323	2.95982	0.519233	-5.70037	1.19546e-08	3.39764e-07
Cs5g08460	490.271	2.95887	0.452141	-6.54412	5.9845e-11	2.48272e-09
Cs5g08790	15.1915	2.95274	0.607137	-4.86338	1.15397e-06	2.1239e-05
Cs7g04850	28.5853	2.95104	0.586256	-5.03371	4.81076e-07	9.8303e-06
Cs4g02220	19.6344	2.94424	0.55348	-5.3195	1.0405e-07	2.46096e-06
Cs8g02680	19.5515	2.94393	0.610093	-4.82538	1.39739e-06	2.50689e-05
Cs7g15230	49.8522	2.94356	0.38121	-7.72164	1.14843e-14	7.69749e-13
Cs5g32760	37.8256	2.94043	0.626483	-4.69355	2.685e-06	4.49546e-05
Cs3g23690	36.1391	2.93969	0.59796	-4.9162	8.8239e-07	1.6612e-05
Cs9g04020	121.325	2.93339	0.499395	-5.87389	4.25684e-09	1.2996e-07
Cs2g17270	255.362	2.92647	0.243162	-12.0351	2.32426e-33	4.88023e-31
Cs3g20420	7.4187	2.92548	0.920499	-3.17814	0.00148222	0.00954306
Cs6g06220	147.48	2.92452	0.339862	-8.60502	7.63007e-18	6.68102e-16
Cs1g21920	70.6264	2.92419	0.646669	-4.52193	6.1277e-06	9.18352e-05
Cs1g06220	82.8358	2.91934	0.553609	-5.27329	1.34003e-07	3.07058e-06
Cs5g10360	41.5104	2.91881	0.54656	-5.34034	9.27734e-08	2.21462e-06
Cs1g06980	621.229	2.91539	0.561918	-5.18828	2.12243e-07	4.60689e-06
Cs8g04640	55.2618	2.91157	0.48048	-6.05971	1.36365e-09	4.61512e-08
Cs2g02340	10.4536	2.91038	0.822422	-3.53879	0.00040197	0.0032888
Cs9g12760	10.3506	2.9068	0.768325	-3.7833	0.000154764	0.00147064
Cs5g01280	35.5352	2.90261	0.482617	-6.01431	1.80655e-09	5.97643e-08
Cs3g19190	45.4814	2.89655	0.377167	-7.67975	1.59394e-14	1.04454e-12
Cs8g14100	48.312	2.89181	0.431125	-6.7076	1.97849e-11	8.79297e-10
orange1.1t04716	1098.76	2.89041	0.229652	-12.586	2.52099e-36	5.89482e-34
Cs2g30180	45.1815	2.88911	0.41407	-6.97735	3.00791e-12	1.5133e-10
Cs7g23180	592.808	2.8891	0.592294	-4.87781	1.07271e-06	1.985e-05
Cs1g15250	340.907	2.88063	0.512895	-5.6164	1.94976e-08	5.34935e-07
Cs4g12870	59.5717	2.87975	0.360497	-7.9883	1.36815e-15	1.03122e-13
orange1.1t03965	21.8194	2.87682	0.527343	-5.45531	4.88883e-08	1.24811e-06
Cs7g07060	945.427	2.8731	0.174199	-16.4932	4.10463e-61	2.22266e-58
Cs2g01540	21.649	2.86851	0.543946	-5.27353	1.33828e-07	3.06998e-06
Cs2g27610	1860.01	2.86623	0.310875	-9.21989	2.97399e-20	3.12223e-18
Cs4g10710	135.399	2.86446	0.722658	-3.96379	7.37694e-05	0.00078852
Cs7g30980	32.931	2.85693	0.563741	-5.06781	4.02428e-07	8.35597e-06
orange1.1t03718	118.692	2.85677	0.671128	-4.25668	2.07489e-05	0.000264202
Cs2g12000	70.1278	2.85652	0.318206	-8.97695	2.78373e-19	2.79418e-17
Cs3g22010	8.56877	2.85378	0.839316	-3.40012	0.000673556	0.00504892
Cs6g16880	36.9934	2.85282	0.59107	-4.82653	1.38933e-06	2.49679e-05
Cs4g06120	476.677	2.84929	0.568729	-5.00993	5.44502e-07	1.0963e-05
Cs3g13100	107.801	2.84863	0.403332	-7.06276	1.6323e-12	8.59024e-11
Cs7g07070	616.829	2.84127	0.163012	-17.4298	4.89982e-68	3.05526e-65
Cs1g21760	12.6493	2.83794	0.780218	-3.63737	0.000275436	0.00239343
orange1.1t04783	3825.75	2.83513	0.480045	-5.90596	3.50605e-09	1.09475e-07
Cs7g14240	7.08463	2.83222	0.839804	-3.37248	0.000744944	0.00546673
Cs5g05870	32.6303	2.8321	0.446422	-6.34401	2.23864e-10	8.54629e-09
Cs3g25930	126.127	2.83021	0.61598	-4.59465	4.33467e-06	6.85464e-05
Cs1g15790	48.1173	2.82729	0.459148	-6.15769	7.3814e-10	2.59193e-08
Cs1g05390	22.476	2.82685	0.542355	-5.21218	1.86636e-07	4.13837e-06
Cs6g16000	241.675	2.82584	0.381479	-7.40758	1.28625e-13	7.62743e-12
Cs2g27790	26543.9	2.82539	0.349561	-8.08267	6.33653e-16	4.93889e-14
Cs7g31420	14752.4	2.81768	0.475979	-5.91974	3.22447e-09	1.01687e-07
Cs4g15360	306.249	2.81213	0.473347	-5.94095	2.83382e-09	9.01261e-08
Cs7g07520	38.2596	2.81176	0.844914	-3.32787	0.000875137	0.00622457
orange1.1t00206	20.9574	2.80758	0.714809	-3.92774	8.57477e-05	0.00089889
Cs4g18820	1344.08	2.80338	0.201289	-13.9271	4.33335e-44	1.39324e-41
orange1.1t01966	18.0748	2.80256	0.62351	-4.49481	6.96306e-06	0.000102269
orange1.1t03964	181.46	2.79948	0.276413	-10.1279	4.15564e-24	5.41206e-22
Cs1g06650	143.197	2.7878	0.283795	-9.82328	8.93858e-23	1.08194e-20
orange1.1t01778	13.6373	2.77382	0.805052	-3.44551	0.000569983	0.00439271
Cs3g08520	76.531	2.77334	0.64333	-4.31091	1.62582e-05	0.000213222
Cs3g15600	13.5445	2.77168	0.825905	-3.35593	0.000790976	0.00574511
Cs6g17950	133.366	2.76888	0.64598	-4.28633	1.81647e-05	0.000234636
Cs8g18660	18.8698	2.76765	0.613343	-4.5124	6.4098e-06	9.54405e-05
Cs2g09160	6.82411	2.7662	0.874711	-3.16242	0.00156466	0.00994932
Cs8g03360	449.337	2.76101	0.350885	-7.86871	3.58306e-15	2.56002e-13
Cs9g19400	25.5361	2.75288	0.536696	-5.12931	2.9081e-07	6.20747e-06
Cs8g08430	121.136	2.75173	0.258746	-10.6349	2.05045e-26	3.01372e-24
Cs6g22000	28.0194	2.74848	0.571109	-4.81253	1.49034e-06	2.65743e-05
Cs3g17000	18.7694	2.74413	0.728558	-3.76652	0.000165538	0.00155894
Cs7g30140	26.6387	2.73655	0.713346	-3.83622	0.000124945	0.00122662
Cs9g14120	114.255	2.73331	0.618405	-4.41993	9.87309e-06	0.000137774
Cs2g06670	86.4161	2.72479	0.527483	-5.16564	2.39612e-07	5.18453e-06
Cs2g21820	190.007	2.71908	0.325928	-8.34255	7.27033e-17	6.00809e-15
orange1.1t04484	105.879	2.71292	0.417371	-6.50001	8.03126e-11	3.27895e-09
Cs8g19390	281.161	2.70756	0.700071	-3.86755	0.000109935	0.00110401
Cs3g20810	10.5106	2.70636	0.720416	-3.75666	0.000172195	0.00161497
Cs1g09130	22.2128	2.70288	0.587527	-4.60042	4.2163e-06	6.68404e-05
Cs6g15040	135.312	2.69359	0.455308	-5.91596	3.29944e-09	1.03653e-07
Cs4g02585	82.4713	2.69224	0.60836	-4.4254	9.62631e-06	0.00013484
Cs6g09250	23.1498	2.68361	0.602348	-4.45525	8.37965e-06	0.000119742
Cs3g04520	56.4412	2.68103	0.535545	-5.00616	5.55257e-07	1.1136e-05
orange1.1t00031	57.9506	2.6787	0.348635	-7.68341	1.54914e-14	1.01843e-12
Cs3g16330	150.912	2.67784	0.437583	-6.11963	9.37944e-10	3.23827e-08
Cs9g01520	96.0993	2.67496	0.347318	-7.70176	1.34206e-14	8.90823e-13
Cs7g06630	170.519	2.67419	0.512768	-5.2152	1.83622e-07	4.08474e-06
orange1.1t04478	27.1848	2.67312	0.678837	-3.93778	8.22374e-05	0.000866461
Cs2g06960	153.038	2.66967	0.512225	-5.21192	1.86899e-07	4.13975e-06
orange1.1t05580	9.01171	2.66951	0.829709	-3.21741	0.00129356	0.00852032
Cs2g17190	175.167	2.66685	0.393962	-6.76932	1.29392e-11	5.89047e-10
Cs3g18890	8.94815	2.66595	0.76427	-3.48823	0.000486226	0.00384072
Cs3g19660	64.1689	2.66395	0.650654	-4.09426	4.23518e-05	0.00048523
Cs3g18550	6776.51	2.66166	0.21224	-12.5408	4.46364e-36	1.02054e-33
Cs8g03390	7.62164	2.65597	0.808211	-3.28623	0.00101539	0.00700425
Cs3g12970	29.0354	2.65584	0.541829	-4.90162	9.50497e-07	1.77481e-05
Cs5g04160	49.4279	2.65415	0.803726	-3.3023	0.000958941	0.00668659
Cs8g15890	2685.58	2.65045	0.274622	-9.65128	4.85476e-22	5.70837e-20
Cs7g25850	371.797	2.64861	0.388017	-6.82602	8.73043e-12	4.06439e-10
Cs4g11070	21.4269	2.64506	0.570454	-4.63677	3.53895e-06	5.72229e-05
Cs2g05870	96.8895	2.64426	0.516525	-5.11932	3.06643e-07	6.51166e-06
Cs3g23120	354.732	2.64212	0.324472	-8.14285	3.86086e-16	3.04386e-14
orange1.1t00536	175.51	2.64044	0.30018	-8.79621	1.41514e-18	1.34191e-16
Cs4g09470	22.7013	2.6395	0.491106	-5.37461	7.67504e-08	1.86237e-06
orange1.1t00189	145.84	2.63751	0.424572	-6.21217	5.22586e-10	1.88985e-08
Cs1g02420	16.3428	2.63354	0.733194	-3.59188	0.000328307	0.00277893
Cs5g13360	715.51	2.63051	0.544541	-4.8307	1.36051e-06	2.44927e-05
Cs2g05640	160.931	2.62556	0.454597	-5.77557	7.66916e-09	2.23842e-07
Cs6g01840	300.185	2.62334	0.390116	-6.72453	1.76165e-11	7.8803e-10
Cs2g25390	17.4859	2.62001	0.73084	-3.58493	0.000337166	0.00283873
Cs4g03740	124.665	2.61495	0.796883	-3.28147	0.00103267	0.00709965
orange1.1t01283	929.44	2.60906	0.308546	-8.45598	2.76764e-17	2.34361e-15
Cs7g01770	21.091	2.6059	0.624039	-4.17586	2.96867e-05	0.000357857
orange1.1t01879	160.445	2.60541	0.508576	-5.12294	3.00813e-07	6.40107e-06
Cs1g25850	302.143	2.59646	0.524131	-4.95384	7.27646e-07	1.40326e-05
Cs5g02490	71.8205	2.59548	0.728106	-3.5647	0.000364273	0.00302366
Cs4g02050	19.4646	2.59543	0.667017	-3.8911	9.9792e-05	0.00101705
Cs1g20260	195.122	2.59162	0.349204	-7.4215	1.15798e-13	6.88661e-12
Cs9g06830	29.0861	2.58907	0.557893	-4.64081	3.47047e-06	5.6363e-05
Cs2g17090	236.124	2.58888	0.338527	-7.6475	2.04929e-14	1.32189e-12
Cs5g03020	10.9683	2.58792	0.735429	-3.51893	0.000433293	0.00350742
orange1.1t01670	139.723	2.58632	0.258458	-10.0067	1.4237e-23	1.77549e-21
Cs1g11880	206.364	2.57909	0.287435	-8.97277	2.89143e-19	2.8882e-17
Cs5g10550	34535.9	2.57873	0.334886	-7.70031	1.35736e-14	8.98085e-13
Cs8g14610	74.9581	2.57559	0.389273	-6.6164	3.68048e-11	1.58438e-09
Cs1g13320	150.297	2.57468	0.407901	-6.31203	2.75402e-10	1.0379e-08
orange1.1t03452	1188.09	2.56848	0.769848	-3.33635	0.000848871	0.00608402
Cs4g15850	12.011	2.56821	0.706928	-3.63291	0.000280238	0.00242798
orange1.1t02378	21.5982	2.5667	0.524499	-4.89362	9.89997e-07	1.84354e-05
Cs8g17250	525.457	2.56612	0.320155	-8.01525	1.09914e-15	8.34573e-14
Cs8g16340	504.139	2.56473	0.22858	-11.2203	3.24272e-29	5.60719e-27
Cs3g01890	172.16	2.55536	0.617958	-4.13516	3.54706e-05	0.00041494
Cs7g30320	11.8553	2.55522	0.719982	-3.549	0.000386692	0.00318484
orange1.1t04027	46.8141	2.55334	0.399923	-6.38457	1.71881e-10	6.71117e-09
Cs4g17780	550.905	2.55312	0.398779	-6.40233	1.53019e-10	6.00891e-09
Cs5g09590	246.967	2.5509	0.524409	-4.86433	1.14843e-06	2.11561e-05
Cs4g10140	1521.48	2.54938	0.497498	-5.1244	2.98484e-07	6.35809e-06
Cs8g18050	74.4047	2.5449	0.530677	-4.79558	1.62202e-06	2.86099e-05
Cs3g13440	158.718	2.53945	0.64465	-3.93927	8.17315e-05	0.000862014
Cs9g01980	74.0901	2.53377	0.358527	-7.06718	1.58117e-12	8.34248e-11
orange1.1t00255	108.787	2.521	0.573684	-4.39441	1.11074e-05	0.000152574
Cs1g26260	117.844	2.51878	0.481468	-5.23145	1.68185e-07	3.77399e-06
Cs7g18580	92.8472	2.51853	0.592063	-4.25381	2.10159e-05	0.000267271
Cs9g11000	62.6996	2.51311	0.387909	-6.4786	9.2576e-11	3.74988e-09
Cs3g08170	69.5568	2.51294	0.401012	-6.26649	3.6928e-10	1.36913e-08
orange1.1t00600	710.033	2.50242	0.159737	-15.6658	2.59095e-55	1.11071e-52
Cs8g15900	1685.48	2.49979	0.3338	-7.48889	6.94599e-14	4.22863e-12
Cs7g04130	118.992	2.47873	0.460185	-5.38638	7.18913e-08	1.76318e-06
orange1.1t02118	1082.23	2.47822	0.233186	-10.6276	2.21629e-26	3.23436e-24
orange1.1t00836	689.42	2.46937	0.188888	-13.0732	4.68407e-39	1.22005e-36
orange1.1t04450	27.298	2.46597	0.590802	-4.17394	2.9938e-05	0.000360676
Cs4g08710	44.4958	2.46103	0.532072	-4.62538	3.73917e-06	6.00632e-05
Cs2g20020	218.093	2.46081	0.317141	-7.75936	8.53572e-15	5.85465e-13
Cs5g09530	44.1507	2.4608	0.456916	-5.38567	7.21742e-08	1.76591e-06
Cs5g27880	330.718	2.45996	0.583832	-4.21348	2.51462e-05	0.000311975
orange1.1t01388	31.6936	2.4578	0.685651	-3.58462	0.000337573	0.002841
Cs8g19620	17.0041	2.45764	0.716994	-3.4277	0.000608717	0.00463566
Cs5g29790	25.8277	2.45005	0.596557	-4.10699	4.00847e-05	0.000461827
Cs9g02040	641.549	2.4486	0.166979	-14.6642	1.09364e-48	3.94805e-46
Cs2g16700	78.3358	2.44537	0.447057	-5.46991	4.50254e-08	1.15666e-06
Cs8g20310	243.706	2.44345	0.356295	-6.85793	6.98646e-12	3.31245e-10
Cs6g15990	60.9185	2.44109	0.502251	-4.8603	1.17205e-06	2.1495e-05
Cs7g22980	569.124	2.44032	0.359091	-6.79582	1.07701e-11	4.95785e-10
Cs8g03480	1537.3	2.43947	0.231681	-10.5295	6.32008e-26	8.90742e-24
Cs2g22680	197.838	2.43587	0.533463	-4.56614	4.9678e-06	7.7149e-05
orange1.1t01967	303.879	2.43072	0.33203	-7.32078	2.46534e-13	1.40136e-11
Cs9g14470	242.341	2.42594	0.252908	-9.59219	8.6236e-22	9.80375e-20
orange1.1t03963	136.103	2.42026	0.375997	-6.43691	1.21933e-10	4.88134e-09
Cs9g14190	635.457	2.41732	0.568618	-4.25122	2.12609e-05	0.000270053
Cs6g17360	159.856	2.41426	0.483439	-4.99392	5.91646e-07	1.17626e-05
Cs1g14260	336.385	2.41065	0.387794	-6.21631	5.08985e-10	1.84716e-08
orange1.1t00264	479.234	2.40616	0.333864	-7.207	5.7197e-13	3.16383e-11
Cs1g07700	26.1172	2.40572	0.642247	-3.74578	0.000179833	0.00167289
orange1.1t04239	28.5421	2.39812	0.686106	-3.49527	0.000473585	0.00376201
Cs6g16890	175.313	2.39657	0.280668	-8.53881	1.3561e-17	1.1774e-15
Cs1g12410	319.652	2.39443	0.478622	-5.00275	5.65182e-07	1.1313e-05
Cs7g10190	17.3461	2.39357	0.531242	-4.5056	6.61853e-06	9.819e-05
Cs7g16050	2614.15	2.39245	0.351716	-6.80221	1.03024e-11	4.7532e-10
orange1.1t03024	48622.9	2.38771	0.263517	-9.06093	1.29343e-19	1.32413e-17
orange1.1t01601	104.626	2.38673	0.430133	-5.54882	2.87612e-08	7.7362e-07
orange1.1t04412	136.322	2.38097	0.320693	-7.42446	1.13242e-13	6.75416e-12
Cs4g03540	46.2857	2.37866	0.521303	-4.56291	5.04485e-06	7.8051e-05
Cs7g03760	40.9462	2.37626	0.720677	-3.29726	0.000976324	0.00678252
Cs6g16730	1286.26	2.3717	0.342486	-6.92497	4.36075e-12	2.13645e-10
Cs8g11340	656.994	2.36677	0.430187	-5.50172	3.76112e-08	9.92211e-07
Cs2g12730	11.7824	2.36365	0.628487	-3.76087	0.000169325	0.00159096
Cs1g18400	458.074	2.36279	0.484347	-4.87831	1.07e-06	1.98177e-05
Cs1g26530	197.157	2.36079	0.464679	-5.08048	3.76482e-07	7.84097e-06
Cs2g27910	571.213	2.36077	0.254413	-9.27929	1.70617e-20	1.80968e-18
Cs6g15590	150.725	2.35676	0.305836	-7.70597	1.2985e-14	8.67507e-13
Cs8g20130	123.417	2.3564	0.618959	-3.80704	0.000140641	0.00135634
Cs3g08010	37.4663	2.34749	0.598274	-3.92377	8.71738e-05	0.000911009
Cs2g07650	36.8411	2.34585	0.50696	-4.62729	3.70481e-06	5.96042e-05
Cs3g20450	37.66	2.34469	0.560749	-4.18135	2.89788e-05	0.00035159
Cs5g22220	234.689	2.33815	0.381403	-6.13039	8.76638e-10	3.04192e-08
Cs2g16570	6101.41	2.33094	0.225207	-10.3503	4.1739e-25	5.72575e-23
Cs7g14270	117.943	2.32939	0.403248	-5.77655	7.62457e-09	2.22856e-07
Cs3g03740	59.8159	2.32864	0.311887	-7.4663	8.24828e-14	4.97727e-12
Cs5g25700	228.361	2.32433	0.530294	-4.3831	1.17005e-05	0.000159761
Cs7g26150	53.083	2.3233	0.389709	-5.96162	2.49751e-09	8.01735e-08
orange1.1t05971	31.0004	2.31511	0.567161	-4.08192	4.46647e-05	0.000507295
Cs6g06640	76.4856	2.31328	0.516029	-4.48284	7.36566e-06	0.000107187
orange1.1t03806	57.6027	2.31271	0.616845	-3.74925	0.000177363	0.00165576
Cs7g07780	14047	2.30682	0.380086	-6.06921	1.28542e-09	4.36469e-08
Cs1g20620	358.984	2.29633	0.563115	-4.0779	4.54437e-05	0.000515488
orange1.1t00502	784.423	2.29181	0.52141	-4.3954	1.10567e-05	0.000151979
orange1.1t03970	13.4097	2.28861	0.71496	-3.20104	0.00136934	0.00892752
Cs1g23260	41.9392	2.28726	0.433675	-5.27414	1.33379e-07	3.06311e-06
Cs9g10780	13.3622	2.2811	0.674471	-3.38206	0.000719434	0.00532128
Cs1g26330	102543	2.277	0.489481	-4.65188	3.28929e-06	5.39313e-05
Cs9g17930	63.5851	2.27574	0.484477	-4.69731	2.63608e-06	4.43522e-05
orange1.1t00177	98.7632	2.27378	0.279264	-8.14205	3.88629e-16	3.05222e-14
Cs7g03830	658.908	2.27369	0.367467	-6.18745	6.1144e-10	2.1843e-08
Cs4g14120	20.2082	2.26948	0.508669	-4.46161	8.1346e-06	0.000116908
Cs8g10280	585.655	2.25966	0.519464	-4.34999	1.36143e-05	0.000182453
Cs2g12080	4405.72	2.25868	0.234329	-9.63895	5.47444e-22	6.36275e-20
Cs9g02060	9.06611	2.25708	0.677681	-3.33059	0.000866624	0.00618541
Cs9g09840	430.433	2.25561	0.280175	-8.05069	8.23256e-16	6.34462e-14
Cs2g04085	14.1147	2.25544	0.63396	-3.5577	0.00037412	0.00309416
orange1.1t00180	11.9886	2.25509	0.705065	-3.19841	0.00138189	0.00898425
Cs5g10520	209.425	2.25219	0.262475	-8.58059	9.43884e-18	8.22979e-16
Cs1g22650	82.0603	2.25074	0.402751	-5.58841	2.29157e-08	6.24551e-07
orange1.1t01572	27.8623	2.24743	0.559424	-4.01741	5.88424e-05	0.000647833
Cs5g27060	11709.8	2.24393	0.677855	-3.31034	0.000931823	0.00655078
orange1.1t02289	39.9994	2.23298	0.540423	-4.13192	3.5975e-05	0.00041966
Cs9g18020	1004.5	2.23179	0.510077	-4.3754	1.21211e-05	0.000164558
Cs7g30540	256.408	2.22826	0.222259	-10.0255	1.17754e-23	1.4957e-21
orange1.1t00449	150.672	2.22255	0.446186	-4.98121	6.31873e-07	1.24422e-05
Cs6g07730	210.29	2.21726	0.497113	-4.46027	8.1857e-06	0.000117406
Cs7g30020	116.242	2.21519	0.35104	-6.31038	2.78354e-10	1.04711e-08
Cs7g09330	4223.34	2.21499	0.439143	-5.04389	4.56154e-07	9.35822e-06
orange1.1t03617	2000.88	2.21024	0.516575	-4.27865	1.88033e-05	0.000242089
Cs9g18700	30653.5	2.2097	0.439352	-5.02945	4.91899e-07	1.00216e-05
orange1.1t02730	2059.19	2.20956	0.496588	-4.44948	8.60803e-06	0.000122326
Cs5g27620	100.897	2.20498	0.567492	-3.88549	0.000102124	0.00103773
Cs5g34300	27.3404	2.20266	0.677196	-3.25262	0.00114345	0.00768162
orange1.1t01884	2164.99	2.202	0.375965	-5.85693	4.71505e-09	1.42762e-07
Cs5g08670	471.18	2.20146	0.287547	-7.65598	1.91838e-14	1.24908e-12
Cs6g07200	1981.52	2.19079	0.418731	-5.23197	1.67715e-07	3.76755e-06
Cs1g20130	1103.87	2.18819	0.45742	-4.78378	1.72032e-06	2.99992e-05
Cs1g06040	318.39	2.18678	0.406022	-5.38586	7.21001e-08	1.76591e-06
orange1.1t04457	277.508	2.18628	0.408001	-5.35853	8.39036e-08	2.01928e-06
Cs4g09140	3962.03	2.1857	0.640664	-3.41161	0.000645802	0.00486408
Cs3g26970	9060.42	2.18551	0.479643	-4.55654	5.20029e-06	7.99749e-05
orange1.1t01373	18.4077	2.1786	0.553747	-3.9343	8.3441e-05	0.000876897
Cs9g16770	108.627	2.17667	0.538557	-4.04167	5.30712e-05	0.000592537
Cs4g18220	24.7686	2.16762	0.576028	-3.76305	0.000167857	0.00157809
Cs3g24780	476.86	2.16689	0.431161	-5.0257	5.01592e-07	1.01788e-05
Cs4g06840	12.3774	2.16673	0.586203	-3.69621	0.000218838	0.00196639
Cs3g02660	629.536	2.16204	0.377723	-5.72387	1.04127e-08	2.97999e-07
Cs7g07860	66.3955	2.15305	0.328406	-6.55607	5.52451e-11	2.30117e-09
Cs9g14750	138.976	2.15257	0.353439	-6.09038	1.12645e-09	3.84396e-08
Cs7g06120	31.8686	2.15243	0.583874	-3.68647	0.000227387	0.00203167
Cs6g14250	203.469	2.15222	0.557809	-3.85835	0.000114157	0.00113864
Cs7g17180	414.552	2.14745	0.368642	-5.8253	5.70111e-09	1.70264e-07
Cs3g23570	117.414	2.14605	0.244968	-8.7605	1.94385e-18	1.79366e-16
Cs8g05230	373.377	2.13662	0.461388	-4.63086	3.64157e-06	5.87707e-05
Cs3g23320	73.1199	2.1328	0.394773	-5.4026	6.56821e-08	1.62953e-06
Cs1g06950	729.584	2.13233	0.188685	-11.301	1.29767e-29	2.26289e-27
Cs1g14250	70.1149	2.12931	0.378516	-5.62541	1.85069e-08	5.11164e-07
Cs7g31940	2099.27	2.12894	0.437578	-4.86528	1.14297e-06	2.10931e-05
Cs6g13800	80.7188	2.12812	0.505613	-4.209	2.56504e-05	0.000317193
Cs7g11920	99.1093	2.12802	0.467945	-4.54758	5.42657e-06	8.28971e-05
orange1.1t00240	65.3562	2.1214	0.5834	-3.63627	0.000276609	0.00240059
Cs4g01350	68.2914	2.11717	0.526738	-4.01939	5.83487e-05	0.000642742
Cs5g11300	16.7197	2.11675	0.659784	-3.20825	0.00133547	0.00873359
Cs7g01690	33.2513	2.11469	0.540533	-3.91222	9.14498e-05	0.000946085
orange1.1t01988	52.0292	2.11465	0.387974	-5.4505	5.02288e-08	1.276e-06
Cs2g28110	67.2861	2.11417	0.493009	-4.2883	1.80047e-05	0.000233007
Cs1g15510	14.7316	2.11168	0.611179	-3.45509	0.000550102	0.00426505
Cs2g15310	10745.2	2.1115	0.423984	-4.98015	6.35348e-07	1.24867e-05
Cs2g01920	39.8111	2.11032	0.405827	-5.20006	1.99226e-07	4.36115e-06
orange1.1t02290	11924.2	2.10945	0.516103	-4.08727	4.36487e-05	0.000497595
Cs3g27260	39.464	2.10507	0.448293	-4.69576	2.6562e-06	4.45813e-05
Cs2g03070	3318.15	2.1038	0.19676	-10.6922	1.10719e-26	1.66297e-24
orange1.1t00620	218.322	2.10334	0.272995	-7.70469	1.31163e-14	8.73442e-13
Cs5g32930	81.4009	2.10257	0.577744	-3.63928	0.000273399	0.00237774
Cs6g09340	88.4449	2.09548	0.386335	-5.42401	5.8277e-08	1.46062e-06
Cs9g07790	87.5918	2.09365	0.461594	-4.53569	5.74163e-06	8.68717e-05
Cs7g08690	404.181	2.09355	0.651115	-3.21533	0.00130296	0.00856584
Cs4g01270	224.561	2.09286	0.354416	-5.90509	3.52448e-09	1.09884e-07
Cs2g05590	102.363	2.08838	0.297154	-7.02794	2.09604e-12	1.09469e-10
Cs5g04540	42.1745	2.08642	0.597488	-3.49198	0.000479448	0.00379577
Cs3g18380	776.664	2.0852	0.354441	-5.88306	4.0276e-09	1.2388e-07
Cs8g04500	40.2834	2.08212	0.484136	-4.30069	1.70267e-05	0.00022234
Cs5g31130	86.3688	2.08143	0.300944	-6.91635	4.63444e-12	2.25978e-10
Cs1g20410	19.8012	2.08108	0.640071	-3.25133	0.00114867	0.00770915
Cs9g17250	61.4022	2.08042	0.657263	-3.16529	0.0015493	0.00987303
Cs5g33590	138.054	2.07515	0.409942	-5.06206	4.14754e-07	8.5859e-06
Cs5g28480	30.7471	2.07167	0.60863	-3.40382	0.000664514	0.00498859
Cs5g33680	295.217	2.06585	0.413311	-4.99831	5.78356e-07	1.15318e-05
Cs5g20910	70.207	2.06573	0.386005	-5.35156	8.71996e-08	2.09615e-06
Cs7g14170	28.7491	2.06272	0.470749	-4.38178	1.17712e-05	0.000160458
Cs5g14025	12.6446	2.05788	0.635726	-3.23706	0.0012077	0.00803711
Cs6g10520	4250.08	2.04308	0.460551	-4.43616	9.15763e-06	0.000128801
Cs7g29660	318.762	2.03796	0.224518	-9.07705	1.11562e-19	1.1478e-17
Cs7g08180	167.938	2.03772	0.455699	-4.47163	7.76239e-06	0.000112246
Cs5g24760	114.289	2.03715	0.362235	-5.62383	1.86765e-08	5.15157e-07
Cs2g07910	77.4333	2.03694	0.344766	-5.90819	3.4589e-09	1.08259e-07
Cs3g16060	23.6162	2.03432	0.632901	-3.21427	0.00130776	0.00859464
Cs2g08280	214.288	2.03422	0.316904	-6.41904	1.37132e-10	5.41605e-09
orange1.1t01865	417.975	2.03283	0.241621	-8.41328	3.98716e-17	3.32161e-15
Cs9g18590	386.644	2.02889	0.232957	-8.70928	3.05799e-18	2.78426e-16
Cs6g15650	55.2126	2.02876	0.431289	-4.70396	2.55162e-06	4.29662e-05
Cs9g16010	41.4017	2.02559	0.478511	-4.2331	2.30492e-05	0.000288493
Cs8g02580	39.6184	2.02304	0.509971	-3.96697	7.27919e-05	0.000780531
Cs1g22630	157.124	2.02	0.281127	-7.18537	6.7023e-13	3.66791e-11
orange1.1t01713	1612.74	2.01821	0.187011	-10.792	3.75638e-27	5.81166e-25
Cs5g05200	380.47	2.01812	0.479528	-4.20854	2.57024e-05	0.000317454
Cs3g25600	122.874	2.01661	0.4433	-4.54908	5.38806e-06	8.24313e-05
Cs2g05550	167.59	2.01533	0.320028	-6.29736	3.02748e-10	1.13473e-08
Cs5g16430	100.041	2.01479	0.385229	-5.23011	1.69405e-07	3.79722e-06
Cs2g20640	450.774	2.01215	0.259475	-7.75467	8.85747e-15	6.05515e-13
Cs5g26880	292.187	2.01207	0.329639	-6.10384	1.03551e-09	3.55129e-08
Cs3g13420	109.992	2.01121	0.31269	-6.43196	1.25971e-10	5.01375e-09
Cs1g02730	96.9203	2.00705	0.245549	-8.17373	2.99001e-16	2.3755e-14
Cs3g25210	16.6492	2.0063	0.567249	-3.53689	0.000404866	0.00330203
Cs7g10700	53.2678	2.00623	0.538045	-3.72873	0.000192448	0.00177102
Cs7g07050	116.285	2.00589	0.342502	-5.85659	4.72473e-09	1.42762e-07
Cs7g10250	32.1995	2.00491	0.408189	-4.91171	9.02832e-07	1.69503e-05
Cs2g22890	655.168	1.99954	0.429436	-4.65621	3.22083e-06	5.29777e-05
Cs6g21950	365.226	1.99869	0.197916	-10.0987	5.59865e-24	7.20021e-22
Cs5g09090	197.914	1.99742	0.556512	-3.58919	0.000331712	0.0027974
Cs7g28130	167.894	1.99633	0.406658	-4.9091	9.14948e-07	1.71309e-05
Cs3g27090	503.023	1.99348	0.527046	-3.78236	0.000155349	0.00147514
Cs4g05610	79.1217	1.99174	0.305671	-6.51599	7.22139e-11	2.96005e-09
Cs3g10940	52.8983	1.98867	0.6144	-3.23677	0.00120891	0.00804261
Cs7g12890	141.721	1.98693	0.514047	-3.86527	0.000110965	0.00111273
Cs1g14770	35.3654	1.9853	0.512403	-3.8745	0.000106845	0.00107683
Cs9g14790	122.237	1.98502	0.376462	-5.27282	1.34342e-07	3.07491e-06
Cs5g09230	1203.93	1.98472	0.330846	-5.99893	1.98624e-09	6.52888e-08
Cs7g14800	76.1293	1.98399	0.336076	-5.90341	3.56074e-09	1.10679e-07
Cs1g05410	137.839	1.9832	0.552957	-3.58653	0.000335112	0.00282375
Cs8g01260	61.0285	1.98203	0.462889	-4.28186	1.85337e-05	0.000239102
Cs7g32270	706.319	1.9808	0.360696	-5.49161	3.98293e-08	1.03874e-06
orange1.1t00372	5500.67	1.97859	0.30194	-6.55292	5.64237e-11	2.34552e-09
Cs3g25410	31.8145	1.97664	0.387384	-5.10253	3.35146e-07	7.05142e-06
Cs5g06440	79.9487	1.96883	0.401414	-4.90475	9.35449e-07	1.74989e-05
Cs2g20030	208.551	1.96806	0.372296	-5.28627	1.24837e-07	2.89275e-06
Cs8g19990	192.207	1.96576	0.363542	-5.40724	6.40048e-08	1.59061e-06
orange1.1t00840	43.9984	1.95927	0.409744	-4.7817	1.73818e-06	3.02338e-05
Cs8g03430	8549.78	1.95443	0.460626	-4.24298	2.20571e-05	0.000277596
Cs4g15980	351.633	1.95244	0.42684	-4.57418	4.78098e-06	7.4642e-05
Cs7g29480	60.3432	1.95227	0.521524	-3.7434	0.000181549	0.00168428
Cs3g13020	70.9006	1.95015	0.568296	-3.43158	0.000600086	0.00457841
Cs2g10630	35.6535	1.94877	0.446206	-4.36743	1.25717e-05	0.000170301
Cs9g07830	204.846	1.94335	0.354066	-5.48865	4.05012e-08	1.05226e-06
Cs2g28730	326.49	1.93967	0.18107	-10.7122	8.91765e-27	1.35925e-24
Cs7g29810	83.1671	1.93807	0.461762	-4.19713	2.70323e-05	0.000330704
Cs7g11000	123.002	1.93756	0.547044	-3.54187	0.000397299	0.00325966
Cs9g15470	24.3878	1.92348	0.577817	-3.32887	0.000871991	0.00621293
orange1.1t02057	161.789	1.91953	0.290765	-6.60166	4.06585e-11	1.73935e-09
Cs5g10530	6643.78	1.91893	0.357756	-5.3638	8.14906e-08	1.96811e-06
Cs5g27920	101.846	1.91482	0.324103	-5.90805	3.46186e-09	1.08259e-07
Cs2g27820	22.328	1.91451	0.55579	-3.44467	0.000571747	0.00440301
Cs2g28770	30.0349	1.91414	0.475508	-4.02545	5.68656e-05	0.000629099
Cs6g10590	263.141	1.91264	0.291511	-6.56112	5.34052e-11	2.23812e-09
Cs2g19790	788.482	1.91068	0.450426	-4.24193	2.21602e-05	0.000278553
Cs7g04660	29.81	1.90464	0.391379	-4.86649	1.13599e-06	2.09831e-05
orange1.1t05643	14.0236	1.90254	0.568556	-3.34627	0.000819058	0.00590738
orange1.1t04644	492.365	1.90092	0.171455	-11.0869	1.45153e-28	2.40873e-26
Cs8g03680	3865.94	1.88955	0.377904	-5.00008	5.73078e-07	1.14377e-05
Cs1g25840	90.0073	1.88737	0.249646	-7.56019	4.02486e-14	2.53271e-12
Cs3g23300	158.833	1.88324	0.480809	-3.91682	8.97244e-05	0.000933397
Cs5g16280	76.8534	1.88043	0.323006	-5.82164	5.82728e-09	1.7378e-07
Cs2g27800	123.833	1.87785	0.439397	-4.27369	1.92265e-05	0.000246802
Cs6g05960	32.3957	1.87519	0.447273	-4.19249	2.75907e-05	0.000336335
Cs7g10990	65.0539	1.87357	0.478678	-3.91404	9.07629e-05	0.000942295
Cs5g26450	409.267	1.87304	0.33684	-5.56062	2.68813e-08	7.28552e-07
Cs4g11490	25.9403	1.86457	0.453719	-4.10953	3.9646e-05	0.000458054
Cs3g13810	26.5259	1.85828	0.562672	-3.3026	0.000957931	0.00668635
Cs6g08840	2342.31	1.85695	0.289234	-6.42022	1.36075e-10	5.38464e-09
Cs8g16140	207.934	1.85351	0.469355	-3.94907	7.84561e-05	0.00083259
Cs1g20760	373.332	1.85347	0.568284	-3.26152	0.00110815	0.00748846
orange1.1t03668	130.179	1.84193	0.468101	-3.93491	8.32289e-05	0.000875115
Cs6g09690	20.604	1.8359	0.532456	-3.44798	0.000564792	0.00436087
Cs6g04060	196.974	1.83049	0.376765	-4.85843	1.18323e-06	2.1642e-05
orange1.1t02369	137.765	1.82853	0.221736	-8.24641	1.63227e-16	1.31715e-14
Cs2g09450	2622.25	1.828	0.320573	-5.7023	1.18202e-08	3.36877e-07
orange1.1t00937	1754.47	1.82531	0.233254	-7.82538	5.06108e-15	3.5665e-13
Cs9g17440	101.329	1.82027	0.295855	-6.15257	7.62386e-10	2.65892e-08
orange1.1t04304	238.718	1.82002	0.322854	-5.63727	1.72765e-08	4.81705e-07
Cs8g15700	509.63	1.81941	0.255309	-7.12629	1.03112e-12	5.52534e-11
Cs9g03730	411.405	1.81886	0.458807	-3.96432	7.36044e-05	0.000787601
Cs7g06720	15593.8	1.81612	0.40255	-4.51154	6.43584e-06	9.57558e-05
Cs3g01870	820.892	1.81605	0.234204	-7.75413	8.89503e-15	6.0607e-13
orange1.1t01783	43.8978	1.81488	0.425691	-4.26337	2.01363e-05	0.000257356
Cs1g14150	249.675	1.81486	0.325718	-5.57188	2.5201e-08	6.85021e-07
Cs1g14980	258.267	1.81472	0.336121	-5.39902	6.7006e-08	1.65322e-06
Cs4g07320	166.214	1.81407	0.322648	-5.62244	1.8828e-08	5.17256e-07
orange1.1t03949	18.7766	1.80956	0.564482	-3.20571	0.0013473	0.0087983
orange1.1t00243	534.735	1.80862	0.149881	-12.0671	1.57641e-33	3.3441e-31
orange1.1t00416	2034.6	1.80766	0.261282	-6.91842	4.56713e-12	2.23225e-10
Cs8g05290	76.2348	1.80549	0.555915	-3.24778	0.00116311	0.00779587
orange1.1t05974	34.1055	1.80035	0.447054	-4.02714	5.64589e-05	0.000625608
Cs4g15750	86.7095	1.79854	0.403115	-4.46162	8.13432e-06	0.000116908
Cs3g17010	2674.11	1.79813	0.473163	-3.80023	0.00014456	0.00139001
Cs3g11670	160.831	1.79542	0.446479	-4.02129	5.78791e-05	0.000638253
orange1.1t01672	348.778	1.79335	0.447209	-4.01009	6.06956e-05	0.00066512
Cs2g05510	194.163	1.79273	0.4735	-3.78614	0.000153008	0.00145896
Cs5g27950	49.2808	1.79245	0.512069	-3.5004	0.000464558	0.00370578
Cs4g02060	17.0038	1.78754	0.563058	-3.1747	0.00149993	0.009627
Cs4g20090	387.578	1.78691	0.191584	-9.32703	1.08879e-20	1.17299e-18
Cs6g17200	913.879	1.78346	0.276878	-6.44132	1.1844e-10	4.75076e-09
Cs7g21930	109.507	1.78184	0.338116	-5.26991	1.36492e-07	3.11374e-06
Cs3g10220	29.8955	1.78163	0.459405	-3.87812	0.000105266	0.00106597
Cs4g20100	44.8938	1.78075	0.377967	-4.71139	2.4603e-06	4.16359e-05
Cs3g24630	47.8754	1.77752	0.349688	-5.08315	3.71228e-07	7.74723e-06
orange1.1t04590	157.925	1.77607	0.377274	-4.70764	2.50602e-06	4.2337e-05
Cs3g19690	169.478	1.77331	0.456154	-3.88753	0.000101269	0.00102955
Cs5g16440	14533.4	1.76677	0.18562	-9.5182	1.762e-21	1.95982e-19
Cs5g03660	103.547	1.76632	0.247136	-7.14718	8.85765e-13	4.78383e-11
orange1.1t03953	320.063	1.76495	0.527763	-3.34421	0.000825175	0.00594317
Cs6g09750	25.869	1.76119	0.41713	-4.22216	2.41968e-05	0.000301573
Cs2g15690	14.5184	1.75609	0.528892	-3.32032	0.000899156	0.00636681
Cs1g15020	25.1151	1.75502	0.475833	-3.68831	0.00022575	0.00201968
Cs7g30160	1570.66	1.75163	0.289633	-6.04775	1.46886e-09	4.92259e-08
Cs1g24680	2787.73	1.75107	0.223559	-7.83271	4.77446e-15	3.38773e-13
Cs2g14130	98.5955	1.74877	0.232666	-7.51622	5.63815e-14	3.48397e-12
Cs4g05660	151.684	1.74686	0.546064	-3.19901	0.00137903	0.00896846
orange1.1t02550	645.484	1.74613	0.288521	-6.05201	1.4305e-09	4.80185e-08
Cs1g26540	505.547	1.74488	0.176414	-9.89079	4.56431e-23	5.55738e-21
Cs7g27980	42.2498	1.74458	0.363269	-4.80245	1.56736e-06	2.77552e-05
Cs9g15480	1485.61	1.73911	0.354263	-4.9091	9.14949e-07	1.71309e-05
Cs3g17490	95.39	1.73642	0.46089	-3.76755	0.000164858	0.00155467
Cs2g27130	1036.68	1.73373	0.107167	-16.1779	7.22228e-59	3.6247e-56
Cs7g02050	154.338	-1.73245	0.390094	4.44111	8.9497e-06	0.000126222
orange1.1t03455	6646.57	-1.73454	0.502644	3.45084	0.000558847	0.00432146
Cs2g15520	1954.33	-1.73598	0.355642	4.88126	1.05408e-06	1.95403e-05
Cs9g03490	63.7561	-1.74582	0.448645	3.89131	9.97027e-05	0.00101697
Cs9g05170	312.323	-1.74815	0.336863	5.18951	2.10852e-07	4.58636e-06
Cs2g05170	3413.75	-1.74863	0.518861	3.37013	0.000751322	0.00550372
Cs1g03870	114.713	-1.75014	0.496688	3.52363	0.000425675	0.00345391
Cs5g14220	14.6696	-1.75188	0.533349	3.28468	0.00102099	0.00703818
Cs1g20230	71.7023	-1.76887	0.554528	3.18987	0.00142337	0.00921897
Cs8g19230	154.677	-1.77049	0.450372	3.93117	8.45321e-05	0.000887293
Cs2g04220	22.3803	-1.77379	0.549344	3.22893	0.00124256	0.00821865
Cs5g30700	716.213	-1.77588	0.219403	8.09417	5.7657e-16	4.51106e-14
Cs8g16985	73.1619	-1.77823	0.337486	5.26906	1.37125e-07	3.12127e-06
Cs5g27370	65.3428	-1.77955	0.487021	3.65395	0.000258238	0.00226311
orange1.1t04786	66.7649	-1.7816	0.53603	3.3237	0.000888312	0.00630303
Cs4g05900	752.971	-1.78598	0.485784	3.67649	0.000236463	0.00209819
Cs5g10150	135.978	-1.78668	0.446073	4.00536	6.19243e-05	0.000675977
Cs2g14440	119.546	-1.78906	0.38255	4.67668	2.91562e-06	4.82661e-05
Cs6g15150	327.043	-1.78992	0.503806	3.5528	0.000381161	0.0031448
orange1.1t05755	258.698	-1.79187	0.478484	3.74488	0.000180482	0.00167665
Cs8g16930	56.0545	-1.79471	0.354734	5.05932	4.20763e-07	8.70156e-06
Cs7g19570	132.951	-1.79551	0.438998	4.09002	4.31331e-05	0.000492263
Cs4g18280	2305.01	-1.79961	0.488355	3.68504	0.000228665	0.00203867
Cs1g16200	35.8165	-1.80504	0.48133	3.7501	0.000176761	0.00165102
Cs8g05140	1345.85	-1.80616	0.31679	5.70145	1.18795e-08	3.38097e-07
orange1.1t03044	521.67	-1.80631	0.432435	4.17707	2.95283e-05	0.000356855
orange1.1t02083	35.4579	-1.80768	0.492594	3.66972	0.000242816	0.00214623
Cs5g08910	1045.52	-1.80809	0.449589	4.02166	5.77905e-05	0.000637616
Cs7g01980	107.969	-1.81854	0.430422	4.22501	2.38932e-05	0.000298695
Cs6g09420	2119.36	-1.81971	0.4597	3.95846	7.54341e-05	0.000804253
Cs7g22820	88.9278	-1.82042	0.297497	6.11913	9.4086e-10	3.24289e-08
Cs6g16650	70.591	-1.82136	0.390852	4.65998	3.16242e-06	5.20586e-05
Cs6g01310	19967.3	-1.82466	0.457387	3.98932	6.6264e-05	0.000717964
Cs9g09800	19.6138	-1.82924	0.467519	3.91266	9.12857e-05	0.000945338
Cs3g23050	879.704	-1.83077	0.564861	3.2411	0.00119071	0.00794281
orange1.1t04866	263.542	-1.83172	0.440921	4.1543	3.2628e-05	0.000387861
Cs4g08090	164.385	-1.83539	0.383689	4.78354	1.72238e-06	3.00097e-05
Cs2g04900	172.267	-1.83624	0.487122	3.76956	0.000163536	0.00154432
Cs5g17290	564.459	-1.83673	0.133483	13.76	4.43221e-43	1.38184e-40
Cs7g15760	4474.1	-1.84014	0.563108	3.26783	0.00108376	0.00737983
orange1.1t04857	124.142	-1.84824	0.43612	4.23792	2.25601e-05	0.000283233
Cs1g26650	1007.73	-1.85349	0.478057	3.87712	0.000105699	0.00106983
orange1.1t01977	177.549	-1.85399	0.370201	5.00806	5.49819e-07	1.10485e-05
Cs9g09740	656.698	-1.85483	0.476742	3.89063	9.99854e-05	0.00101851
Cs8g09010	18.4263	-1.85682	0.563833	3.29322	0.000990486	0.00686642
Cs2g17810	1113.63	-1.85773	0.543068	3.42081	0.00062434	0.00472492
Cs3g15140	40.1674	-1.85995	0.522667	3.55857	0.000372881	0.00308515
Cs9g13610	1032.43	-1.86354	0.360915	5.16337	2.42545e-07	5.24248e-06
Cs6g01720	68.4556	-1.86457	0.5509	3.38459	0.000712835	0.00528577
Cs2g20780	934.557	-1.8698	0.507336	3.68552	0.000228233	0.00203569
Cs7g31270	1304.47	-1.87151	0.544883	3.43469	0.000593232	0.00453789
Cs9g06210	50.8287	-1.87252	0.366463	5.1097	3.22669e-07	6.81679e-06
Cs9g06720	954.012	-1.87574	0.345158	5.43443	5.49714e-08	1.38791e-06
Cs3g24230	3560.25	-1.878	0.360802	5.20508	1.93913e-07	4.26754e-06
Cs6g05990	338.868	-1.88086	0.5168	3.63944	0.000273234	0.00237746
orange1.1t00281	125.513	-1.88087	0.379537	4.9557	7.20712e-07	1.3925e-05
Cs1g09100	45.9989	-1.88137	0.374946	5.01771	5.22898e-07	1.05591e-05
Cs5g04350	40.5453	-1.88327	0.539234	3.49248	0.000478549	0.00379319
Cs1g09020	394.986	-1.88363	0.287269	6.55701	5.4897e-11	2.29131e-09
Cs6g17090	772.876	-1.88375	0.551448	3.416	0.000635485	0.00479339
orange1.1t02415	17.1684	-1.88414	0.581571	3.23975	0.00119635	0.0079771
orange1.1t03346	82.6848	-1.88694	0.551229	3.42315	0.000619009	0.00469493
Cs1g22940	48.0811	-1.89028	0.419145	4.50984	6.48774e-06	9.63191e-05
Cs1g03880	20.8914	-1.89173	0.515943	3.66656	0.000245836	0.00216973
Cs5g29220	117.501	-1.89176	0.589001	3.21182	0.00131899	0.00864869
Cs1g25510	1183.02	-1.89191	0.495812	3.81578	0.000135751	0.00131607
Cs9g08100	834.225	-1.89531	0.365122	5.19089	2.09287e-07	4.56197e-06
Cs5g04340	102.423	-1.89598	0.470034	4.03371	5.49031e-05	0.000611332
Cs1g23200	13281.8	-1.89683	0.536625	3.53473	0.000408192	0.00332385
Cs7g29760	8292.07	-1.90645	0.538606	3.53961	0.000400717	0.00328116
Cs1g16010	1616.32	-1.90857	0.175212	10.8929	1.24631e-27	1.98801e-25
Cs1g15710	688.32	-1.90929	0.414734	4.60365	4.15141e-06	6.59132e-05
Cs7g02060	1149.29	-1.90944	0.417889	4.56926	4.89458e-06	7.61268e-05
Cs8g05000	150.208	-1.90958	0.449117	4.25187	2.11997e-05	0.000269442
orange1.1t01362	33.9797	-1.91399	0.51007	3.7524	0.000175149	0.0016382
orange1.1t03484	39.1528	-1.92092	0.446236	4.30471	1.67204e-05	0.000219005
Cs8g05970	2141.34	-1.92255	0.119156	16.1348	1.45364e-58	7.12179e-56
Cs4g18130	117.695	-1.92896	0.446323	4.32189	1.547e-05	0.000204186
Cs4g01410	24.224	-1.93234	0.591497	3.26686	0.00108748	0.00739736
Cs2g16070	143.937	-1.93557	0.434079	4.45902	8.23347e-06	0.000117981
Cs5g18580	103.784	-1.93756	0.391397	4.95037	7.40722e-07	1.4258e-05
Cs3g09120	1676.11	-1.93897	0.289755	6.69177	2.20493e-11	9.73625e-10
Cs8g13960	52.5669	-1.93988	0.553774	3.50301	0.000460024	0.0036818
Cs1g02270	270.033	-1.94017	0.586382	3.30871	0.000937279	0.00658463
Cs5g03420	3344.02	-1.94118	0.545904	3.55591	0.000376673	0.00311152
Cs6g11940	1947.7	-1.94189	0.420906	4.61359	3.95769e-06	6.30809e-05
Cs2g07150	140.353	-1.94432	0.27025	7.19454	6.26731e-13	3.44819e-11
Cs6g09540	2082.29	-1.94768	0.416114	4.68065	2.8597e-06	4.74931e-05
Cs5g30490	200.961	-1.95188	0.53178	3.67047	0.000242109	0.0021409
Cs1g13710	41.4737	-1.95412	0.574757	3.39991	0.000674085	0.00504938
Cs2g18830	6003.79	-1.95696	0.499302	3.91939	8.87716e-05	0.00092442
Cs1g05350	106.744	-1.95718	0.438809	4.46022	8.18766e-06	0.000117406
Cs5g01240	113.271	-1.95832	0.534683	3.66257	0.000249693	0.00219601
Cs1g23170	1585.7	-1.97039	0.543463	3.62562	0.000288268	0.00248917
Cs7g25030	412.569	-1.97096	0.579257	3.40256	0.000667587	0.00500767
Cs8g21070	27.1328	-1.97471	0.622673	3.17135	0.00151735	0.00971753
Cs3g09090	33.1117	-1.97661	0.545558	3.6231	0.000291088	0.00251036
Cs7g07990	954.442	-1.97678	0.538407	3.67153	0.000241101	0.0021329
Cs9g10940	35.6536	-1.98013	0.484601	4.08611	4.38658e-05	0.000499793
Cs7g07120	155.739	-1.98531	0.599043	3.31414	0.000919245	0.00648229
Cs1g14060	1096.31	-1.98597	0.371729	5.34252	9.16624e-08	2.19064e-06
Cs9g10650	713.621	-1.9863	0.51007	3.89418	9.85331e-05	0.00100871
Cs3g18600	58.3787	-1.99781	0.401989	4.96981	6.70177e-07	1.31086e-05
Cs6g07420	6507.66	-2.0023	0.572872	3.4952	0.000473703	0.00376201
Cs9g14360	330.105	-2.00862	0.219199	9.16346	5.02585e-20	5.19683e-18
Cs6g07100	26.8026	-2.01851	0.537687	3.75407	0.000173988	0.00163031
Cs1g24010	46.8242	-2.02113	0.476497	4.24164	2.21891e-05	0.000278746
orange1.1t05415	69.4783	-2.02229	0.564768	3.58074	0.000342621	0.00287903
Cs2g31350	29.1048	-2.02528	0.530559	3.81725	0.000134949	0.00131045
Cs4g01850	160.795	-2.03691	0.398332	5.11359	3.16088e-07	6.6915e-06
Cs2g16050	38.8952	-2.04275	0.459275	4.44776	8.67706e-06	0.000123137
Cs8g19570	147.877	-2.04276	0.55927	3.65255	0.000259653	0.00227453
Cs7g01300	721.415	-2.04651	0.549435	3.72475	0.000195513	0.00179121
Cs3g07640	21.4982	-2.04818	0.551457	3.71414	0.000203899	0.00185143
Cs4g17400	694.724	-2.05026	0.566079	3.62186	0.000292492	0.0025193
orange1.1t04503	26.2079	-2.05495	0.546952	3.75709	0.000171903	0.00161297
Cs4g04550	1728.38	-2.0568	0.31459	6.53803	6.23357e-11	2.57567e-09
Cs1g06550	14.0571	-2.06142	0.535595	3.84884	0.000118679	0.00117576
Cs2g26323	491.241	-2.06463	0.601388	3.43311	0.000596692	0.00456093
Cs7g22830	74.4627	-2.06584	0.306384	6.74263	1.55546e-11	7.00366e-10
orange1.1t02097	148.274	-2.06992	0.483373	4.28225	1.85011e-05	0.000238831
Cs9g02930	16129.8	-2.07301	0.563629	3.67798	0.000235089	0.0020887
Cs4g07840	10725.2	-2.07412	0.391614	5.29633	1.1815e-07	2.7502e-06
Cs8g21030	51.0608	-2.07874	0.448322	4.6367	3.54011e-06	5.72229e-05
Cs2g01080	126.932	-2.08336	0.519293	4.01191	6.02298e-05	0.000660818
orange1.1t02409	212.982	-2.08742	0.626736	3.33063	0.000866498	0.00618541
Cs1g17410	14226.3	-2.09292	0.619735	3.37712	0.000732485	0.00539647
Cs8g05670	30.9287	-2.09562	0.579334	3.61729	0.000297709	0.00256014
Cs2g08730	30.4774	-2.09986	0.649622	3.23243	0.00122742	0.00813942
Cs7g30250	639.444	-2.1001	0.337538	6.22182	4.91411e-10	1.78969e-08
Cs2g28180	48.3522	-2.10068	0.66418	3.16281	0.00156252	0.00994189
orange1.1t02212	48.636	-2.10397	0.449008	4.68582	2.78839e-06	4.64213e-05
Cs2g07720	6658.08	-2.10427	0.532944	3.94839	7.86784e-05	0.000834089
Cs4g08020	19.3872	-2.10785	0.552411	3.81573	0.000135783	0.00131607
Cs6g17510	37.0216	-2.11319	0.508226	4.15796	3.21098e-05	0.000382806
Cs2g30480	141.877	-2.11539	0.416776	5.07559	3.8629e-07	8.03709e-06
Cs7g29770	1614.35	-2.11598	0.492603	4.29551	1.74292e-05	0.000226557
Cs8g20760	940.644	-2.11984	0.559425	3.78932	0.00015106	0.00144528
Cs7g01400	1109.35	-2.12025	0.415999	5.09676	3.45517e-07	7.2474e-06
Cs3g26340	74.4754	-2.12191	0.649177	3.26862	0.00108073	0.00736853
orange1.1t05024	945.978	-2.12516	0.548297	3.87593	0.000106217	0.00107347
Cs8g17810	383.651	-2.12973	0.479274	4.44367	8.84383e-06	0.000125158
Cs5g05240	1122.56	-2.13516	0.492423	4.33603	1.45081e-05	0.000192976
Cs1g19830	943.295	-2.13517	0.526276	4.05712	4.96807e-05	0.000558317
Cs1g05180	22.5936	-2.13605	0.629391	3.39384	0.0006892	0.00514015
Cs7g31430	26243.5	-2.13872	0.527465	4.05472	5.01954e-05	0.000563179
Cs4g17300	2188.03	-2.14215	0.498801	4.29461	1.75003e-05	0.000227339
orange1.1t02108	1084.81	-2.1429	0.515097	4.16019	3.17978e-05	0.000379526
Cs3g11690	521.659	-2.14452	0.35755	5.99781	1.99995e-09	6.56346e-08
Cs5g30290	142.407	-2.1524	0.549027	3.92038	8.84096e-05	0.000921116
Cs1g13130	11.3437	-2.15405	0.623997	3.45201	0.000556422	0.00430756
orange1.1t02079	150.778	-2.15638	0.460855	4.67909	2.88151e-06	4.77398e-05
Cs2g30390	6321.87	-2.15863	0.204841	10.5381	5.76702e-26	8.184e-24
Cs3g26570	14.818	-2.16217	0.611795	3.53415	0.000409096	0.00332989
Cs5g29370	327.352	-2.16268	0.350809	6.16485	7.05489e-10	2.49002e-08
Cs2g30650	395.741	-2.16351	0.370732	5.83579	5.35377e-09	1.6059e-07
Cs4g13350	970.336	-2.16476	0.283888	7.62539	2.43289e-14	1.55471e-12
Cs7g06160	33.755	-2.17241	0.569894	3.81195	0.000137875	0.0013332
orange1.1t00647	11940.8	-2.1735	0.435553	4.9902	6.03154e-07	1.19569e-05
Cs6g18090	94.5098	-2.17453	0.652084	3.33474	0.000853782	0.0061108
Cs5g25900	48.5566	-2.18763	0.378246	5.78362	7.31122e-09	2.14918e-07
Cs7g15540	1220.02	-2.18861	0.387467	5.64851	1.61844e-08	4.52483e-07
Cs2g01750	161.824	-2.19156	0.56766	3.8607	0.000113065	0.00112884
Cs7g01700	97.9578	-2.19343	0.549567	3.99119	6.57427e-05	0.000713119
Cs4g05530	48.4225	-2.19544	0.499475	4.39549	1.10523e-05	0.000151979
Cs6g11950	7095.24	-2.19598	0.558209	3.93397	8.35536e-05	0.000877633
Cs3g18560	11.5596	-2.20783	0.633738	3.48383	0.000494299	0.00389552
orange1.1t04941	340.244	-2.20997	0.661126	3.34273	0.000829572	0.00597274
Cs8g19120	41.9027	-2.21075	0.54136	4.0837	4.43246e-05	0.000504741
Cs6g09670	28.893	-2.21189	0.672294	3.29006	0.00100166	0.0069281
Cs8g08820	88.1549	-2.21642	0.542859	4.08286	4.44842e-05	0.000506279
Cs6g13560	72.0015	-2.21944	0.394393	5.62748	1.82863e-08	5.07112e-07
Cs5g20930	27.8086	-2.22109	0.48062	4.6213	3.81349e-06	6.11614e-05
Cs9g14540	545.586	-2.22326	0.565557	3.9311	8.45595e-05	0.000887293
Cs1g12670	19.044	-2.23137	0.634297	3.51786	0.000435044	0.00351883
Cs1g18810	20.8835	-2.23276	0.489294	4.56323	5.03716e-06	7.79906e-05
Cs3g02125	66.7332	-2.23599	0.58683	3.81028	0.000138812	0.00134038
Cs8g16650	13.6455	-2.23745	0.591128	3.78505	0.000153675	0.00146397
Cs5g14160	225.849	-2.23863	0.587042	3.81341	0.000137062	0.00132596
orange1.1t00643	5300.56	-2.24073	0.498127	4.49831	6.84965e-06	0.000101036
Cs1g15970	1335.73	-2.242	0.527462	4.25055	2.13248e-05	0.00027053
Cs3g12930	52.7092	-2.24754	0.531517	4.22855	2.35203e-05	0.000294211
Cs6g09940	3723.72	-2.25006	0.516594	4.35557	1.32722e-05	0.000178614
Cs7g25460	137.168	-2.25041	0.570792	3.94261	8.06003e-05	0.000851393
Cs1g17440	36.1573	-2.25211	0.584151	3.85536	0.000115561	0.00114986
Cs9g06650	51.796	-2.25513	0.552553	4.0813	4.47852e-05	0.000508299
Cs8g19280	317.1	-2.25865	0.537211	4.2044	2.61773e-05	0.000321967
Cs7g28170	165.196	-2.25899	0.595873	3.79106	0.000150006	0.00143633
Cs4g06030	290.825	-2.26096	0.532075	4.24932	2.1442e-05	0.000271682
orange1.1t02796	3782.19	-2.26407	0.593033	3.81779	0.000134654	0.0013082
Cs6g20540	201.634	-2.26452	0.531246	4.26266	2.02007e-05	0.00025802
Cs2g01100	116.753	-2.26504	0.62844	3.60422	0.000313086	0.00267318
Cs2g07450	319.373	-2.26689	0.612187	3.70293	0.000213122	0.00192427
Cs2g17160	5629.38	-2.26768	0.565517	4.00993	6.07358e-05	0.00066512
orange1.1t03726	2433.19	-2.2733	0.505008	4.50152	6.74687e-06	9.97344e-05
Cs2g05090	3744.4	-2.27831	0.564946	4.03279	5.51182e-05	0.000613063
Cs8g12370	4738.9	-2.28041	0.567278	4.01991	5.82216e-05	0.000641685
Cs7g03030	478.829	-2.2843	0.429623	5.317	1.05491e-07	2.49218e-06
orange1.1t03154	62.9255	-2.28858	0.417464	5.48211	4.20278e-08	1.08644e-06
orange1.1t01595	219.382	-2.29288	0.305532	7.50456	6.16355e-14	3.77463e-12
Cs7g29720	97.5302	-2.29498	0.333393	6.8837	5.83196e-12	2.79079e-10
Cs1g15390	50.9539	-2.29613	0.416953	5.50692	3.65169e-08	9.68309e-07
Cs8g14010	72.0928	-2.29718	0.527271	4.35674	1.32014e-05	0.000177778
Cs1g08550	93.2165	-2.29731	0.330017	6.96118	3.37442e-12	1.67718e-10
Cs6g10660	72.1103	-2.30262	0.655288	3.5139	0.000441581	0.00355911
Cs2g07420	491.89	-2.3027	0.370872	6.20888	5.33623e-10	1.92638e-08
Cs3g09690	298.515	-2.30875	0.636942	3.62475	0.000289246	0.00249657
Cs8g09390	139.774	-2.30918	0.649417	3.55577	0.000376867	0.00311187
orange1.1t01984	104.234	-2.31074	0.447745	5.16084	2.45842e-07	5.30261e-06
Cs1g02550	16.875	-2.31174	0.564364	4.09619	4.20001e-05	0.000481469
Cs6g17970	24.0239	-2.31244	0.531648	4.34956	1.3641e-05	0.000182623
Cs3g18090	768.167	-2.31571	0.524246	4.41722	9.99788e-06	0.000139119
orange1.1t02547	1552.95	-2.31837	0.547454	4.23483	2.28729e-05	0.00028681
Cs7g10800	175.514	-2.32253	0.289722	8.01643	1.08865e-15	8.29674e-14
Cs9g06040	767.942	-2.32477	0.445158	5.22235	1.76665e-07	3.94278e-06
Cs5g23120	16.4559	-2.32688	0.604867	3.84692	0.000119611	0.00118271
Cs6g15290	31525.4	-2.32699	0.56117	4.14668	3.37336e-05	0.000398014
Cs3g26380	107.871	-2.33328	0.535329	4.3586	1.30896e-05	0.000176388
Cs5g11610	607.32	-2.33575	0.368662	6.33577	2.36165e-10	8.95979e-09
Cs4g18510	11.5028	-2.3376	0.632346	3.6967	0.000218416	0.00196517
orange1.1t03155	233.608	-2.33874	0.471587	4.95929	7.07508e-07	1.3705e-05
Cs8g03780	47.2708	-2.34636	0.484839	4.83946	1.30191e-06	2.35408e-05
orange1.1t01937	203.299	-2.34656	0.667853	3.51359	0.000442102	0.00356191
Cs9g06060	6450.5	-2.34817	0.638051	3.68023	0.000233027	0.00207575
Cs9g01410	3082.48	-2.34979	0.354288	6.63244	3.30173e-11	1.43333e-09
Cs2g18080	10.6391	-2.35717	0.659568	3.57381	0.000351825	0.00293811
Cs4g07400	512.476	-2.35826	0.553394	4.26144	2.03111e-05	0.000259109
Cs6g03330	67.4867	-2.37854	0.702512	3.38576	0.000709805	0.00527471
orange1.1t02050	112.112	-2.38345	0.648617	3.67466	0.000238164	0.00211025
Cs4g19980	3340	-2.38546	0.335462	7.11099	1.15213e-12	6.14179e-11
Cs1g14920	844.537	-2.39017	0.527388	4.5321	5.83997e-06	8.8036e-05
Cs2g14640	14.0297	-2.39572	0.722797	3.31451	0.000918042	0.00647824
Cs1g04870	4717.48	-2.39593	0.525539	4.559	5.13983e-06	7.9282e-05
orange1.1t00577	3406.99	-2.39665	0.510278	4.69675	2.64327e-06	4.44005e-05
Cs9g03820	2353.69	-2.40048	0.345545	6.94696	3.73243e-12	1.84621e-10
Cs1g19350	54.5332	-2.41326	0.556774	4.33437	1.46178e-05	0.000194309
orange1.1t00550	35.6411	-2.42066	0.52742	4.58963	4.44027e-06	6.96929e-05
Cs9g01710	84.6016	-2.42587	0.544575	4.45461	8.40456e-06	0.000120014
Cs9g03000	879.374	-2.43041	0.526844	4.61315	3.96618e-06	6.31673e-05
Cs7g25580	242.805	-2.43975	0.60773	4.01453	5.9564e-05	0.000655162
Cs8g13950	116.416	-2.45514	0.72638	3.37997	0.000724942	0.00535624
Cs7g15480	399.696	-2.45583	0.166516	14.7483	3.15503e-49	1.1593e-46
Cs3g09280	382.16	-2.46029	0.457355	5.3794	7.4736e-08	1.81993e-06
Cs1g15670	428.113	-2.46149	0.453382	5.42916	5.66188e-08	1.42426e-06
Cs7g16260	55.911	-2.46222	0.530959	4.63731	3.52976e-06	5.71564e-05
orange1.1t01956	889.13	-2.46597	0.471204	5.23334	1.66473e-07	3.74373e-06
Cs5g24610	438.416	-2.4706	0.451762	5.46881	4.53068e-08	1.16244e-06
Cs5g17880	478.009	-2.47726	0.587507	4.21655	2.48064e-05	0.00030861
Cs1g15990	53.8253	-2.48484	0.455883	5.4506	5.01992e-08	1.276e-06
Cs8g16790	8.39388	-2.48575	0.712086	3.49081	0.000481564	0.00380828
Cs5g21900	5868.42	-2.48694	0.31862	7.80533	5.9346e-15	4.13953e-13
Cs7g04260	272.005	-2.49177	0.529383	4.70693	2.51474e-06	4.24493e-05
Cs4g17320	497.746	-2.50072	0.553001	4.52208	6.12343e-06	9.18352e-05
Cs5g24990	1479.86	-2.50541	0.481108	5.20759	1.91307e-07	4.22373e-06
orange1.1t01599	336.904	-2.5103	0.287081	8.74424	2.2453e-18	2.0534e-16
Cs2g03810	21.2432	-2.51272	0.699045	3.5945	0.00032501	0.00275896
orange1.1t00633	51.7177	-2.51362	0.540093	4.65405	3.25471e-06	5.34494e-05
orange1.1t02887	472.349	-2.51851	0.400019	6.29598	3.05459e-10	1.14281e-08
Cs5g27290	223.204	-2.52218	0.435532	5.79102	6.99608e-09	2.07134e-07
Cs4g14510	909.718	-2.52532	0.500292	5.04769	4.47192e-07	9.22032e-06
Cs1g17380	3212.94	-2.52654	0.475803	5.31007	1.09586e-07	2.57708e-06
Cs2g11140	62.8966	-2.53403	0.561156	4.51573	6.31003e-06	9.42982e-05
Cs6g15610	667.928	-2.53821	0.383913	6.61141	3.80686e-11	1.63536e-09
Cs3g18540	917.374	-2.53921	0.51465	4.93386	8.06214e-07	1.53749e-05
Cs4g11410	498.58	-2.54484	0.538224	4.72821	2.26508e-06	3.85513e-05
Cs6g05130	52.9536	-2.54518	0.552944	4.60297	4.16515e-06	6.60804e-05
Cs1g21680	719.305	-2.55378	0.526389	4.8515	1.22533e-06	2.2313e-05
orange1.1t02398	36.8609	-2.55462	0.695689	3.67207	0.000240597	0.00212936
Cs4g05910	71.0233	-2.55485	0.592593	4.3113	1.62295e-05	0.000212981
Cs4g05200	9382.07	-2.56644	0.526694	4.87273	1.10065e-06	2.03487e-05
Cs7g13310	608.704	-2.57092	0.394974	6.50909	7.56098e-11	3.09309e-09
Cs5g30300	186.736	-2.57338	0.604135	4.25962	2.04776e-05	0.00026107
Cs2g07600	2237.75	-2.58643	0.539297	4.79594	1.61913e-06	2.85981e-05
Cs8g02010	674.845	-2.5885	0.399846	6.47374	9.56072e-11	3.86505e-09
Cs2g23840	13.3277	-2.58878	0.624684	4.14414	3.41089e-05	0.000401521
orange1.1t00549	19.1285	-2.59323	0.816901	3.17447	0.00150112	0.0096316
Cs4g11870	31.5488	-2.59325	0.444063	5.83982	5.22562e-09	1.57204e-07
Cs5g25010	138.34	-2.59529	0.460911	5.63077	1.79405e-08	4.98866e-07
Cs2g22820	65.6992	-2.59843	0.438589	5.92452	3.13202e-09	9.91501e-08
Cs5g08030	60.5694	-2.60376	0.431825	6.02966	1.64308e-09	5.46198e-08
orange1.1t01026	103.348	-2.6044	0.436768	5.96289	2.47822e-09	7.96788e-08
Cs3g17150	71.5802	-2.60551	0.656721	3.96745	7.26456e-05	0.000779369
Cs7g24360	76.8837	-2.60918	0.548596	4.7561	1.9737e-06	3.40141e-05
Cs8g09350	23.7127	-2.61197	0.628939	4.15298	3.28171e-05	0.000389658
Cs5g13560	397.052	-2.61269	0.502719	5.19712	2.024e-07	4.4212e-06
Cs4g01330	49.0638	-2.61298	0.453547	5.76122	8.35099e-09	2.42367e-07
orange1.1t03462	13.4836	-2.61444	0.784257	3.33365	0.000857151	0.00612842
Cs1g10540	159.861	-2.61591	0.538185	4.86062	1.17019e-06	2.14799e-05
Cs1g16720	16.0802	-2.61683	0.759387	3.44598	0.000568998	0.00438841
orange1.1t01872	14.8302	-2.61815	0.68939	3.79777	0.000146003	0.00140257
Cs5g17530	185.131	-2.62018	0.511081	5.12675	2.94789e-07	6.28588e-06
orange1.1t02947	37.7256	-2.62038	0.574396	4.56196	5.06774e-06	7.82874e-05
Cs8g03230	218.669	-2.62384	0.755807	3.47157	0.000517419	0.00404829
Cs1g22570	301.855	-2.62602	0.663663	3.95686	7.59407e-05	0.000808435
Cs2g01740	1296.15	-2.63634	0.406861	6.47972	9.18954e-11	3.72965e-09
Cs1g06450	6.86946	-2.63662	0.797674	3.30538	0.00094847	0.00663832
Cs4g19230	86.2462	-2.6399	0.712619	3.7045	0.000211805	0.00191322
orange1.1t00578	848.55	-2.64318	0.549814	4.80741	1.52899e-06	2.71224e-05
Cs5g33380	332.167	-2.65154	0.617811	4.29184	1.77201e-05	0.000229903
orange1.1t05942	135.327	-2.65291	0.801191	3.3112	0.000928955	0.00653284
orange1.1t00880	29.1525	-2.65309	0.604653	4.38779	1.14507e-05	0.000156558
orange1.1t04496	428.399	-2.65687	0.425661	6.24175	4.32705e-10	1.58712e-08
Cs2g02980	1987.42	-2.65793	0.146026	18.2018	4.9945e-74	3.67042e-71
Cs8g14090	94.3498	-2.66061	0.660808	4.02629	5.66629e-05	0.000627193
Cs9g18100	11.5098	-2.66229	0.826487	3.22122	0.00127648	0.00842672
orange1.1t01614	69.5591	-2.66287	0.689295	3.86319	0.000111917	0.00112064
Cs3g26540	18.5122	-2.66481	0.801838	3.32337	0.000889355	0.00630826
orange1.1t04224	108.429	-2.66534	0.550227	4.84407	1.27204e-06	2.31226e-05
Cs1g05840	10.652	-2.68716	0.672919	3.9933	6.51606e-05	0.000707178
Cs8g03790	17.8874	-2.69338	0.785272	3.42987	0.000603879	0.00460564
Cs6g13010	220.452	-2.69642	0.436945	6.17107	6.78292e-10	2.40641e-08
orange1.1t04318	31.9739	-2.70209	0.804201	3.35996	0.000779525	0.00567819
orange1.1t04497	1471.1	-2.70879	0.360645	7.51098	5.86874e-14	3.6156e-12
Cs6g15160	31.3729	-2.71664	0.464252	5.85165	4.8672e-09	1.46748e-07
Cs6g18060	54.623	-2.72505	0.420984	6.47304	9.60484e-11	3.87527e-09
Cs7g29750	583.554	-2.72577	0.584102	4.6666	3.06228e-06	5.05312e-05
Cs5g17900	94.9761	-2.72859	0.711042	3.83745	0.00012432	0.00122219
Cs8g13070	44.3526	-2.73375	0.658957	4.14861	3.34504e-05	0.000395807
orange1.1t00562	7.21472	-2.7346	0.851283	3.21233	0.00131662	0.00863632
orange1.1t00742	306.345	-2.74292	0.610428	4.49345	7.00799e-06	0.000102782
Cs7g06170	1063.91	-2.7469	0.259054	10.6036	2.86789e-26	4.15581e-24
Cs8g19470	83.715	-2.75264	0.817848	3.36571	0.000763478	0.0055868
Cs8g13820	190.78	-2.75741	0.623181	4.42473	9.65625e-06	0.000135168
Cs7g18230	69.7158	-2.76471	0.459612	6.0153	1.79551e-09	5.94948e-08
Cs6g15380	940.783	-2.76934	0.557711	4.96554	6.8509e-07	1.33369e-05
Cs2g18910	117.259	-2.77088	0.415351	6.67119	2.53735e-11	1.11801e-09
orange1.1t03176	160.455	-2.77525	0.720702	3.85075	0.000117756	0.00116916
orange1.1t03165	382.434	-2.77814	0.613176	4.53074	5.87761e-06	8.8409e-05
orange1.1t03054	13.7726	-2.78715	0.726812	3.83476	0.000125688	0.00123273
Cs2g20210	16390.6	-2.7903	0.425163	6.5629	5.27695e-11	2.216e-09
Cs8g18490	6.38853	-2.79638	0.881947	3.1707	0.00152075	0.00973042
Cs9g05680	487.998	-2.79828	0.554594	5.04564	4.52002e-07	9.29155e-06
Cs2g20140	2175.11	-2.79849	0.567957	4.9273	8.33721e-07	1.57824e-05
Cs2g29090	67.4973	-2.80513	0.440742	6.36457	1.95834e-10	7.56038e-09
Cs5g25880	15.3936	-2.80731	0.717622	3.91196	9.15492e-05	0.000946381
Cs9g15180	331.507	-2.80754	0.538728	5.21142	1.87396e-07	4.1421e-06
Cs2g18070	80.2524	-2.81062	0.541107	5.1942	2.05607e-07	4.48651e-06
Cs2g18870	1374.5	-2.81166	0.538218	5.22402	1.75077e-07	3.91158e-06
Cs5g25000	17.749	-2.81178	0.665559	4.22469	2.3927e-05	0.000298935
Cs7g28340	62.0702	-2.81384	0.471893	5.96289	2.47819e-09	7.96788e-08
Cs3g09710	602.926	-2.81736	0.56459	4.9901	6.03472e-07	1.19569e-05
Cs1g14850	1222.37	-2.81917	0.546094	5.16243	2.43769e-07	5.26343e-06
Cs7g25700	42.4717	-2.82496	0.415733	6.79514	1.08204e-11	4.96992e-10
Cs4g04240	32.2744	-2.82742	0.443481	6.37551	1.82349e-10	7.0663e-09
Cs3g04900	21.8492	-2.82842	0.754414	3.74916	0.000177428	0.00165576
Cs7g31500	2190.51	-2.83403	0.805034	3.52039	0.000430919	0.00349233
Cs5g25930	230.257	-2.83467	0.526508	5.38391	7.28864e-08	1.78122e-06
Cs6g08220	106.087	-2.84311	0.479595	5.92815	3.06371e-09	9.71369e-08
orange1.1t01735	10.4839	-2.84679	0.821136	3.46689	0.000526517	0.00410851
Cs7g30860	62.9956	-2.85115	0.815623	3.49567	0.00047288	0.00375983
Cs7g29740	838.242	-2.85262	0.519029	5.49607	3.88359e-08	1.01706e-06
Cs7g29080	4624.69	-2.85451	0.506448	5.63634	1.73699e-08	4.83655e-07
Cs7g06970	18.4852	-2.87025	0.637696	4.50096	6.7646e-06	9.99248e-05
Cs1g05850	9.31291	-2.87277	0.726023	3.95685	7.59442e-05	0.000808435
Cs6g09950	121.5	-2.87315	0.842201	3.41148	0.000646116	0.00486466
Cs2g18880	53.1179	-2.87405	0.575269	4.99601	5.8529e-07	1.16475e-05
Cs5g17920	90.1349	-2.87776	0.631695	4.55562	5.22305e-06	8.02649e-05
Cs1g01800	4936.81	-2.87802	0.585224	4.91782	8.75153e-07	1.64909e-05
Cs8g08710	739.485	-2.88131	0.579961	4.96811	6.76097e-07	1.31993e-05
Cs7g08460	78.3715	-2.88686	0.485151	5.95043	2.67447e-09	8.53217e-08
Cs3g22910	3112.46	-2.88973	0.84048	3.4382	0.000585601	0.00449456
Cs9g15870	29.7016	-2.90659	0.737411	3.94161	8.09374e-05	0.000854514
orange1.1t00001	12816.7	-2.90668	0.522884	5.55894	2.71411e-08	7.33879e-07
Cs8g09070	87.8217	-2.92262	0.675142	4.3289	1.49854e-05	0.000198426
orange1.1t04991	15.049	-2.92444	0.683708	4.27732	1.89153e-05	0.000243262
Cs3g16440	1268.43	-2.9258	0.781896	3.74193	0.000182614	0.00169111
Cs7g07000	186.22	-2.9281	0.424486	6.89798	5.27469e-12	2.55382e-10
orange1.1t04897	89.0251	-2.93275	0.635013	4.61841	3.867e-06	6.19231e-05
Cs2g18706	19.5861	-2.93929	0.890284	3.30151	0.000961646	0.00670318
Cs6g02260	560.276	-2.94268	0.546879	5.38086	7.41322e-08	1.80737e-06
Cs1g03980	167.701	-2.94325	0.552928	5.32303	1.02053e-07	2.41651e-06
orange1.1t03775	18.2064	-2.94774	0.798001	3.69391	0.000220835	0.00198001
Cs8g11560	100.677	-2.94809	0.381692	7.72373	1.12974e-14	7.59693e-13
Cs5g24950	211.847	-2.95005	0.482244	6.11733	9.51538e-10	3.27421e-08
Cs9g07540	146.18	-2.95226	0.446081	6.61823	3.6352e-11	1.57146e-09
orange1.1t01986	120.088	-2.95685	0.544276	5.43263	5.55284e-08	1.40025e-06
Cs7g16240	94.8389	-2.96756	0.537385	5.52222	3.34741e-08	8.95704e-07
Cs1g18530	108.259	-2.96945	0.348018	8.53245	1.43284e-17	1.23881e-15
Cs2g08540	316.494	-2.97931	0.614328	4.84971	1.23641e-06	2.24947e-05
orange1.1t01456	825.691	-2.98552	0.920225	3.24434	0.00117722	0.00786737
Cs6g09480	459.598	-2.99463	0.913269	3.27902	0.00104167	0.00714957
Cs6g13180	289.543	-3.00064	0.66853	4.48842	7.17529e-06	0.000104862
orange1.1t03164	147.624	-3.00302	0.714755	4.20146	2.65195e-05	0.000325398
Cs9g06360	295.852	-3.0051	0.550941	5.45449	4.91132e-08	1.2523e-06
Cs3g12960	403.279	-3.01721	0.230061	13.1149	2.70715e-39	7.14167e-37
Cs3g23810	1134.64	-3.01815	0.864296	3.49203	0.000479361	0.00379577
Cs6g21530	29.2452	-3.02009	0.734547	4.11151	3.93082e-05	0.000454918
orange1.1t01041	17.341	-3.02703	0.608463	4.97487	6.529e-07	1.27828e-05
Cs1g03700	44.3633	-3.02915	0.625551	4.84237	1.28302e-06	2.32629e-05
Cs3g11770	62.2655	-3.04516	0.790643	3.8515	0.000117398	0.00116644
Cs2g22390	21.1564	-3.04642	0.861843	3.53477	0.000408125	0.00332385
Cs4g09050	31.0341	-3.04702	0.446042	6.83125	8.41786e-12	3.93669e-10
Cs6g07030	49.6029	-3.06547	0.438073	6.99763	2.60321e-12	1.32919e-10
Cs7g11790	12.0875	-3.06874	0.783971	3.91436	9.06443e-05	0.000941538
Cs4g14150	7.59919	-3.08638	0.864776	3.56899	0.000358354	0.00297933
Cs4g13170	12.1377	-3.09288	0.800856	3.86197	0.000112479	0.00112517
Cs1g12470	187.657	-3.12786	0.519565	6.02015	1.7426e-09	5.78346e-08
Cs5g34260	750.97	-3.12806	0.394039	7.93844	2.04739e-15	1.49394e-13
Cs3g11490	61.9905	-3.12855	0.983165	3.18212	0.001462	0.00942766
Cs5g07854	36.1068	-3.12873	0.842307	3.71448	0.000203619	0.00184984
Cs7g10570	3648.03	-3.13046	0.925294	3.38321	0.000716447	0.00530767
orange1.1t00342	105.894	-3.13566	0.617039	5.08179	3.73902e-07	7.79513e-06
Cs8g17090	1437.43	-3.13728	0.918562	3.41543	0.000636809	0.00480162
Cs4g09040	34.5106	-3.14583	0.496435	6.33685	2.34515e-10	8.91979e-09
Cs2g16880	231.912	-3.14721	0.395225	7.9631	1.67776e-15	1.23739e-13
Cs1g17210	647.971	-3.1478	0.571058	5.51222	3.54341e-08	9.43244e-07
Cs4g19580	76.4741	-3.14969	0.459544	6.85395	7.18401e-12	3.39829e-10
Cs9g08360	70.9231	-3.15803	0.629797	5.01436	5.32092e-07	1.07342e-05
Cs1g06770	7.94744	-3.15918	0.846566	3.73176	0.000190145	0.00175296
Cs1g12480	2177.82	-3.16234	0.458229	6.90121	5.156e-12	2.50224e-10
Cs6g18760	51.0568	-3.18401	0.762463	4.17595	2.96745e-05	0.000357857
Cs2g29990	951.946	-3.1892	0.514823	6.19476	5.8375e-10	2.08901e-08
Cs3g02610	8.14516	-3.19722	0.848542	3.7679	0.000164627	0.0015532
Cs3g18660	305.541	-3.20216	0.951858	3.36411	0.000767903	0.00561319
Cs7g03390	71.0161	-3.2157	0.437362	7.35249	1.9455e-13	1.12136e-11
Cs5g18930	164.623	-3.22614	0.580194	5.56045	2.69087e-08	7.28552e-07
Cs1g03730	1020.94	-3.22754	0.792384	4.0732	4.6371e-05	0.000524849
Cs6g21850	884.573	-3.23345	0.977069	3.30934	0.000935156	0.00657196
Cs9g08270	108.033	-3.23523	0.716965	4.51239	6.41001e-06	9.54405e-05
Cs8g20740	128.095	-3.24082	0.52475	6.17593	6.57759e-10	2.33846e-08
Cs5g30790	6073	-3.25534	0.526954	6.17766	6.50606e-10	2.3202e-08
orange1.1t04971	127.186	-3.25556	0.537681	6.05481	1.40583e-09	4.73451e-08
Cs6g13640	1542.19	-3.2645	0.807773	4.04135	5.31435e-05	0.000593022
Cs5g29870	849.742	-3.26566	1.00506	3.24921	0.00115726	0.00776261
Cs3g14500	255.64	-3.27309	0.625093	5.23616	1.63949e-07	3.70316e-06
Cs7g20700	366.558	-3.27937	1.00771	3.25426	0.00113687	0.0076476
orange1.1t00291	31.0271	-3.28535	0.824654	3.98392	6.77879e-05	0.000730828
Cs7g05210	5.19509	-3.29175	1.03734	3.17325	0.00150742	0.00966597
Cs2g21210	13.7101	-3.29522	0.79496	4.14514	3.39601e-05	0.000399999
Cs2g29650	20.7664	-3.29572	1.01363	3.25141	0.00114833	0.00770915
Cs8g12360	15.3607	-3.30242	0.97599	3.38366	0.000715265	0.00530188
Cs9g19160	151.322	-3.30541	0.647249	5.10686	3.27554e-07	6.90581e-06
Cs2g04190	42.0816	-3.31971	0.596689	5.56355	2.64334e-08	7.17572e-07
orange1.1t04859	72.0177	-3.32511	0.783551	4.24365	2.19915e-05	0.000276939
orange1.1t02627	72.455	-3.33287	0.73376	4.54218	5.56744e-06	8.48094e-05
Cs5g29990	10.6179	-3.34546	0.973387	3.43693	0.000588353	0.00451063
Cs5g13580	835.359	-3.34975	0.944272	3.54744	0.000388998	0.00320048
orange1.1t02072	18.1021	-3.36262	0.7319	4.59437	4.34058e-06	6.85464e-05
orange1.1t03589	9.03033	-3.3687	0.970762	3.47016	0.000520157	0.00406814
Cs7g13290	503.934	-3.37628	0.982638	3.43594	0.000590511	0.00452305
Cs2g04980	172.555	-3.37934	0.28732	11.7616	6.15629e-32	1.20646e-29
Cs8g19110	511.043	-3.38465	0.846326	3.99922	6.35507e-05	0.00069153
Cs7g10210	12.7459	-3.3896	0.966235	3.50805	0.000451399	0.00362123
Cs4g04370	23.9939	-3.39152	0.910051	3.72674	0.000193974	0.00178028
orange1.1t04860	223.78	-3.40488	0.517233	6.58287	4.61447e-11	1.95374e-09
Cs9g12890	12.9783	-3.4088	0.842583	4.04566	5.21754e-05	0.000584121
Cs2g08000	31.435	-3.41433	0.503499	6.78121	1.19171e-11	5.46142e-10
Cs9g06230	3133.82	-3.42143	0.428358	7.98732	1.37901e-15	1.03561e-13
Cs5g02430	26.2351	-3.42185	0.590376	5.79606	6.78915e-09	2.01297e-07
orange1.1t01720	146.98	-3.42328	0.432861	7.90851	2.60498e-15	1.87422e-13
Cs2g13180	926.587	-3.42713	0.882842	3.88193	0.000103633	0.00105099
Cs7g08620	18.9461	-3.43269	0.754305	4.5508	5.3442e-06	8.19431e-05
Cs4g03470	166.562	-3.4354	0.628827	5.46318	4.67687e-08	1.19696e-06
Cs5g01660	269.641	-3.44256	0.566783	6.07386	1.24871e-09	4.24707e-08
Cs7g31640	87.7771	-3.44762	0.895916	3.84816	0.00011901	0.00117791
Cs9g08110	5.64125	-3.4477	1.08858	3.16716	0.00153934	0.00982779
Cs8g10860	143.479	-3.46689	0.559489	6.19653	5.77214e-10	2.06922e-08
Cs6g22200	36.6261	-3.4727	0.714732	4.85874	1.18138e-06	2.16274e-05
orange1.1t03813	62.5985	-3.48099	1.00999	3.44656	0.000567774	0.00438226
Cs2g22010	1784.34	-3.48623	0.435425	8.00649	1.18026e-15	8.92874e-14
orange1.1t05494	25.3802	-3.49569	0.736043	4.74931	2.04113e-06	3.50414e-05
Cs8g09120	23.6223	-3.51629	1.00408	3.50198	0.000461807	0.0036932
Cs5g24980	9.75706	-3.51637	1.01575	3.46185	0.000536483	0.00417361
Cs4g01120	29.4569	-3.52083	1.03956	3.38684	0.000707014	0.00526156
Cs1g21870	25.5417	-3.5221	0.905865	3.88811	0.000101029	0.00102812
orange1.1t00402	179.503	-3.52698	0.639759	5.51299	3.52797e-08	9.4157e-07
Cs3g01640	8.0847	-3.53998	0.945336	3.74468	0.000180626	0.00167723
Cs2g03330	226.221	-3.55459	0.576789	6.16272	7.1507e-10	2.51952e-08
Cs4g06670	47.7479	-3.57301	0.788227	4.53297	5.81604e-06	8.78039e-05
orange1.1t05423	44.3624	-3.57365	0.826064	4.32612	1.51761e-05	0.000200693
Cs7g08880	16.532	-3.5757	0.851488	4.19935	2.67682e-05	0.000327667
Cs8g05520	27.3448	-3.59578	0.878743	4.09196	4.27747e-05	0.00048953
Cs7g27270	748.458	-3.60315	0.855159	4.21343	2.51527e-05	0.000311975
Cs3g27810	377.127	-3.65209	0.95743	3.81447	0.000136478	0.00132156
orange1.1t01519	24.1904	-3.67302	0.667742	5.50065	3.78388e-08	9.96937e-07
Cs4g10040	172.033	-3.67457	0.508764	7.22253	5.10282e-13	2.83021e-11
Cs3g02310	40.3092	-3.67934	1.11826	3.29025	0.00100098	0.00692575
Cs1g02540	13.1852	-3.69503	0.808119	4.57239	4.82195e-06	7.51676e-05
Cs2g13140	27.4312	-3.75723	0.915548	4.1038	4.06415e-05	0.000467457
Cs9g19070	166.178	-3.75788	0.601004	6.25267	4.03494e-10	1.48794e-08
Cs5g25410	2377.2	-3.76811	0.960147	3.92451	8.69058e-05	0.000908669
Cs2g21000	117.63	-3.77588	0.789879	4.78033	1.75005e-06	3.03888e-05
Cs1g16000	471.309	-3.78117	0.310989	12.1586	5.16643e-34	1.10739e-31
Cs5g16850	727.78	-3.79773	0.827093	4.59166	4.39733e-06	6.91772e-05
Cs3g03130	1289.93	-3.80544	0.509007	7.47621	7.64995e-14	4.64345e-12
orange1.1t04846	14.2843	-3.8055	0.980928	3.87949	0.000104676	0.00106105
orange1.1t00313	485.019	-3.83122	0.866881	4.41954	9.89093e-06	0.00013789
Cs5g26580	79.0912	-3.84843	0.916083	4.20096	2.6578e-05	0.000325921
Cs2g01840	44.4607	-3.86047	0.763321	5.05747	4.24855e-07	8.77735e-06
Cs2g13790	192.126	-3.8678	0.669122	5.78041	7.45183e-09	2.18428e-07
Cs4g11660	35.0653	-3.87483	0.653198	5.9321	2.99087e-09	9.49738e-08
Cs1g08110	20.2799	-3.88585	0.830418	4.67939	2.87728e-06	4.77082e-05
Cs9g08410	7.57338	-3.90251	1.05074	3.71404	0.000203975	0.00185143
orange1.1t05125	25.5781	-3.91099	0.674274	5.80029	6.61987e-09	1.96562e-07
Cs7g28110	54.2536	-3.92674	0.408894	9.60332	7.74095e-22	8.89863e-20
Cs5g17230	10.4413	-3.93955	0.936734	4.20562	2.60369e-05	0.000320623
Cs2g02870	345.985	-3.9702	0.670993	5.9169	3.28066e-09	1.0322e-07
Cs7g03380	21.6448	-3.97926	0.965701	4.12059	3.77896e-05	0.000438824
Cs9g04250	72.7425	-3.98362	0.75565	5.27178	1.35109e-07	3.08903e-06
Cs5g15150	39.937	-3.99247	0.755502	5.28453	1.2603e-07	2.91385e-06
Cs2g02880	930.377	-4.01007	0.793248	5.05525	4.29834e-07	8.87131e-06
orange1.1t04842	116.657	-4.0116	0.757308	5.29719	1.17598e-07	2.74046e-06
Cs5g19100	55.3811	-4.01864	0.782531	5.13544	2.81481e-07	6.02709e-06
orange1.1t01780	773.437	-4.02098	0.449576	8.94394	3.75541e-19	3.71515e-17
orange1.1t04194	47.6139	-4.04498	0.97351	4.15505	3.25221e-05	0.000387048
Cs5g13930	22.2625	-4.05823	1.15938	3.50035	0.00046464	0.00370578
Cs4g06430	264.884	-4.06784	0.345057	11.7889	4.45416e-32	8.81281e-30
orange1.1t04376	1214.04	-4.08121	0.513559	7.94691	1.91218e-15	1.40025e-13
orange1.1t03769	1474.21	-4.09287	0.829819	4.93224	8.12916e-07	1.54313e-05
orange1.1t05466	11.5496	-4.09793	0.898248	4.56213	5.06362e-06	7.82826e-05
Cs7g08300	96.2152	-4.09796	0.986628	4.15351	3.2742e-05	0.000388991
orange1.1t04874	70.2619	-4.10433	0.830637	4.94119	7.76485e-07	1.4863e-05
Cs5g03060	718.364	-4.10725	0.435154	9.4386	3.77805e-21	4.15727e-19
orange1.1t01006	5.89402	-4.12467	1.20994	3.40897	0.00065208	0.00490777
orange1.1t03770	2178	-4.12826	0.519211	7.95103	1.84969e-15	1.35932e-13
orange1.1t02946	20.8419	-4.14068	1.01998	4.05956	4.91648e-05	0.000553427
Cs7g27480	351.554	-4.17569	0.60659	6.88387	5.82461e-12	2.79079e-10
Cs1g13370	9.24445	-4.1985	1.06894	3.92773	8.57521e-05	0.00089889
Cs1g19540	56.2252	-4.20237	0.797188	5.27148	1.35326e-07	3.09056e-06
Cs5g03430	1208.1	-4.22754	1.22322	3.45608	0.000548084	0.00425261
Cs5g16780	82.2013	-4.22843	0.597606	7.07561	1.48793e-12	7.89104e-11
Cs3g01480	25.4374	-4.23029	0.705496	5.99619	2.01995e-09	6.61855e-08
Cs6g05660	435.933	-4.25774	0.64425	6.60883	3.87364e-11	1.66058e-09
Cs1g01730	9.61912	-4.2686	1.0286	4.14991	3.32607e-05	0.00039379
Cs3g19630	222.19	-4.29881	0.569718	7.54551	4.50533e-14	2.81782e-12
Cs3g03970	1631.17	-4.3024	1.02067	4.21528	2.49469e-05	0.000310171
Cs7g06980	29.5884	-4.304	0.777555	5.5353	3.10696e-08	8.32446e-07
Cs9g06680	9.93722	-4.31186	1.1586	3.72161	0.000197954	0.00180875
Cs5g16830	128.613	-4.3139	0.510464	8.45094	2.88967e-17	2.43692e-15
Cs2g20400	31.8395	-4.38836	0.952065	4.60931	4.04007e-06	6.42943e-05
Cs1g08030	308.129	-4.41277	0.535651	8.23814	1.74902e-16	1.40038e-14
Cs8g15850	3.83474	-4.42345	1.38309	3.19824	0.00138267	0.00898649
orange1.1t00825	17.7406	-4.43114	1.19214	3.71696	0.000201637	0.00183506
Cs8g05500	10.7813	-4.44217	1.10962	4.00333	6.24567e-05	0.000680451
Cs3g10980	21.7199	-4.44885	0.786105	5.65935	1.51946e-08	4.27715e-07
orange1.1t02150	73.7767	-4.45305	0.819046	5.43688	5.42221e-08	1.37067e-06
Cs1g23990	10.8343	-4.46222	1.13788	3.92152	8.7992e-05	0.000917695
Cs1g01190	106.711	-4.46876	0.73278	6.09837	1.07156e-09	3.66881e-08
Cs9g02190	468.969	-4.47441	0.487601	9.17637	4.45864e-20	4.65713e-18
Cs7g18280	18.683	-4.48288	0.864007	5.18848	2.12016e-07	4.60682e-06
Cs3g12690	25.9764	-4.49819	1.02292	4.39742	1.09545e-05	0.000150979
Cs4g06700	11.4127	-4.502	1.08913	4.13358	3.57148e-05	0.000417559
Cs1g17510	15.089	-4.50921	0.840795	5.36303	8.18378e-08	1.97418e-06
Cs9g06170	123.266	-4.5311	0.784039	5.77918	7.50664e-09	2.19721e-07
Cs9g17460	23.0874	-4.54532	0.760446	5.97717	2.27045e-09	7.36892e-08
orange1.1t03357	31.7463	-4.59634	0.839999	5.47184	4.4539e-08	1.1456e-06
Cs9g08390	8.08952	-4.61101	1.45663	3.16554	0.00154797	0.00986757
Cs4g18010	4.35572	-4.61519	1.36569	3.37939	0.000726463	0.00536362
Cs9g05140	1163.75	-4.62357	0.776234	5.95641	2.57833e-09	8.25106e-08
orange1.1t04796	8.25457	-4.63837	1.29938	3.56967	0.000357428	0.00297404
Cs7g16220	45.3369	-4.65088	0.797086	5.83485	5.38396e-09	1.6126e-07
Cs4g02470	4.49764	-4.66448	1.35749	3.4361	0.000590159	0.00452279
Cs4g09010	4.6684	-4.72383	1.45196	3.25342	0.00114023	0.007665
Cs6g09790	8.76225	-4.73779	1.28883	3.67605	0.000236869	0.00210089
orange1.1t02231	21.9543	-4.74551	0.997153	4.75907	1.94492e-06	3.35462e-05
Cs6g07830	6873.33	-4.75624	0.645129	7.37253	1.6742e-13	9.73162e-12
Cs9g14450	97.5722	-4.7632	0.896668	5.31211	1.08362e-07	2.55414e-06
orange1.1t02808	72.0387	-4.77502	0.99639	4.79231	1.64869e-06	2.8971e-05
Cs7g20260	95.3551	-4.80149	0.598722	8.01957	1.06117e-15	8.11733e-14
Cs9g14960	36.9697	-4.80902	0.589486	8.158	3.40623e-16	2.69577e-14
Cs3g03960	1476.53	-4.82576	0.551348	8.75265	2.08393e-18	1.91433e-16
Cs9g17800	5.06645	-4.83818	1.34653	3.59307	0.000326808	0.00277194
Cs8g21040	35.6368	-4.96133	0.759663	6.53096	6.53496e-11	2.69479e-09
Cs7g28370	1058.72	-4.9632	1.21058	4.09984	4.13428e-05	0.000474462
Cs2g16870	61.2276	-4.97551	0.643366	7.73355	1.04585e-14	7.05591e-13
Cs5g28190	5.61026	-4.98932	1.37372	3.63197	0.000281269	0.00243589
orange1.1t04845	11.0113	-5.07348	1.22544	4.14013	3.47116e-05	0.000407218
Cs8g19080	2.99513	-5.08855	1.54251	3.29887	0.000970731	0.00675279
orange1.1t04973	22.2261	-5.08927	0.893477	5.69603	1.22632e-08	3.48054e-07
Cs6g06060	84.256	-5.09679	0.567168	8.98639	2.55485e-19	2.57702e-17
orange1.1t02400	11.2985	-5.10482	1.14417	4.46158	8.13588e-06	0.000116908
Cs5g17430	6.28697	-5.16145	1.36379	3.78463	0.000153937	0.00146578
Cs7g15750	3.28815	-5.22898	1.47244	3.55124	0.000383418	0.00315963
Cs4g12080	3.35417	-5.25217	1.59155	3.30003	0.000966761	0.00672972
Cs2g08520	181.225	-5.29893	0.854731	6.19953	5.66313e-10	2.03724e-08
Cs7g12100	946.833	-5.33967	0.774891	6.89087	5.54528e-12	2.67226e-10
Cs9g06180	7.20548	-5.36421	1.49087	3.59805	0.000320616	0.00273067
Cs3g16870	3.64473	-5.3766	1.4288	3.76301	0.000167879	0.00157809
Cs7g21760	7.41626	-5.40772	1.38237	3.91191	9.15704e-05	0.000946381
Cs4g04730	7.45078	-5.41514	1.31017	4.13317	3.57794e-05	0.000418014
Cs5g13960	27.6833	-5.44314	1.41962	3.83423	0.000125959	0.00123363
orange1.1t02081	58.7456	-5.49334	0.722995	7.59804	3.00656e-14	1.90944e-12
Cs9g08460	171.577	-5.54882	0.787118	7.04954	1.79506e-12	9.4227e-11
Cs2g14250	15.6067	-5.55765	1.53187	3.62803	0.000285591	0.00246813
orange1.1t03794	4.15893	-5.5676	1.39681	3.98595	6.72093e-05	0.000726632
Cs9g06010	158.775	-5.5686	1.27102	4.38122	1.18017e-05	0.000160611
Cs1g02450	4.60065	-5.70898	1.66164	3.43576	0.000590893	0.00452336
Cs7g13860	4.68146	-5.73813	1.37387	4.17663	2.95856e-05	0.000357267
orange1.1t04629	26.1475	-5.75456	1.0605	5.42627	5.75429e-08	1.44398e-06
orange1.1t04633	78.162	-5.76612	0.892808	6.45841	1.05808e-10	4.26067e-09
Cs2g01990	100.876	-5.77926	1.81348	3.18684	0.00143835	0.00930427
Cs6g05160	9.97798	-5.84143	1.31391	4.44585	8.75466e-06	0.000124067
Cs5g10170	30.6025	-5.97173	1.21281	4.92386	8.48541e-07	1.60187e-05
Cs5g25590	116.513	-6.03169	0.787763	7.65673	1.90731e-14	1.24593e-12
Cs7g19180	5.78482	-6.04025	1.43582	4.20682	2.58991e-05	0.000319691
Cs5g29880	74.6197	-6.08494	1.61097	3.7772	0.000158602	0.00150186
Cs3g21030	11.7969	-6.08919	1.30432	4.66848	3.03436e-06	5.01108e-05
Cs8g11290	12.0255	-6.1182	1.43656	4.25893	2.05407e-05	0.000261712
Cs2g22180	24.3123	-6.23611	1.40175	4.44879	8.63539e-06	0.00012263
orange1.1t02879	13.0752	-6.23807	1.26315	4.93852	7.8717e-07	1.50535e-05
Cs1g13880	49.7866	-6.26737	0.89476	7.00453	2.47823e-12	1.26852e-10
Cs2g28670	13.364	-6.26851	1.39172	4.50414	6.66434e-06	9.86563e-05
Cs7g03950	13.6685	-6.30664	1.4159	4.45416	8.42231e-06	0.000120184
Cs5g24970	7.14015	-6.34817	1.63839	3.87465	0.000106779	0.00107683
Cs6g09500	67.0762	-6.3775	0.803925	7.93296	2.13989e-15	1.55592e-13
orange1.1t04974	55.271	-6.42039	0.885093	7.25392	4.04876e-13	2.25776e-11
orange1.1t01032	97.1637	-6.43906	0.822546	7.82821	4.94874e-15	3.49932e-13
orange1.1t03893	7.74044	-6.4598	1.39917	4.61686	3.89585e-06	6.22881e-05
Cs2g28680	100.427	-6.49169	0.864862	7.50605	6.09393e-14	3.74313e-12
orange1.1t02091	29.2854	-6.51775	1.16069	5.6154	1.96108e-08	5.37325e-07
orange1.1t02085	44.7545	-6.54399	0.988145	6.6225	3.53172e-11	1.52994e-09
Cs3g26520	8.59206	-6.61495	1.4234	4.64729	3.36329e-06	5.48822e-05
Cs9g09710	17.5981	-6.67187	1.33753	4.98819	6.09479e-07	1.20473e-05
Cs4g12060	9.18248	-6.7067	1.48946	4.50278	6.70704e-06	9.92169e-05
Cs5g30390	9.73674	-6.79488	1.57554	4.31273	1.61254e-05	0.00021175
Cs5g16770	9.92402	-6.81923	1.64883	4.1358	3.53719e-05	0.00041402
orange1.1t02087	643.52	-7.13764	0.968461	7.37008	1.70522e-13	9.86373e-12
orange1.1t00644	12.5663	-7.15988	1.55919	4.59206	4.38898e-06	6.90987e-05
Cs9g10570	31.1078	-7.50103	1.40303	5.34631	8.97656e-08	2.1528e-06
Cs4g06710	31.769	-7.52942	1.40788	5.34804	8.89142e-08	2.13487e-06
Cs7g23040	134.651	-8.1357	1.14669	7.09494	1.29408e-12	6.88069e-11
Cs6g20060	33.2602	-8.56612	1.57092	5.45292	4.95487e-08	1.26184e-06
Cs6g18050	497.74	-8.61112	0.539507	15.9611	2.3857e-57	1.11569e-54
