# Supplementary material for: The immunity of Meiwa kumquat against Xanthomonas citri is associated with a known susceptibility gene induced by a transcription activator-like effector
Source: PLoS Pathog. 2020 Sep 15;16(9):e1008886. doi: 10.1371/journal.ppat.1008886 (PMC7518600; doi:10.1371/journal.ppat.1008886)
Supplement: S4 Table — (XLSX) [file ppat.1008886.s014.xlsx]

## Sheet: Sheet1
	S4 Table. qRT PCR validation of RNA-seq data at 4 DPI
	Gene name	Gene symbole	LOG2(fold change) qPCR	LOG2(fold change) RNAseq
1	LOB1	Cs7g27640	6.34452	5.7731
2	GEM-like protein 4	Cs7g13465	1.68068	2.07548
3	MATE	Cs2g15080	6.18747	12.3745
4	14-3-3	Cs7g11330	9.00936	9.99593
5	HSTFA2	Cs4g14590	6.6678	7.14536
6	ACS2	orange1.1t00416	3.67194	1.80766
7	ACS6	Cs5g03060	-0.380339	-4.10725
8	PR2	orange1.1t00643	0.986571	-2.24073
9	PR3	Cs1g26330	2.80931	2.27
10	PR5	Cs3g24410	2.5066	3.05678
11	ACO	Cs3g20140	2.38271	3.74276
12	PR10	Cs9g05330	6.7998	8.02626
13	SPX	Cs1g12640	8.37803	7.53192
14	PR1b	Cs8g03360	3.20805	2.76101
15	PR1c	Cs4g02980	6.6344	7.01568
16	CML	Cs7g07260	6.67109	6.15522
17	PP2C	Cs5g02310	5.6154	4.7395
18	LOB40	Cs6g18700	3.81919	5.63963
19	Cysteine protease	Cs9g13580	2.03931	4.21929
20	Cytochrome P450	orange1.1t01519	-3.47951	-3.67302
21	3-ketoacyl-CoA synthase	Cs4g06430	-3.47951	-4.06784
22	Endoglucanase 8	Cs2g17090	2.41328	2.58888
23	Endoglucanase 11	Cs2g20750	4.95844	6.35336
24	Endoglucanase CX	Cs5g01400	3.98252	5.68178
25	Endoglucanase 6	Cs5g02320	5.978	5.56308
26	Endoglucanase 9	Cs5g20320	5.81967	7.01188
27	Desiccation-related protein	Cs9g17250	1.57271	2.08042
28	ERD1	Cs6g07270	2.05348	3.58555
29	NCED	Cs5g14370	2.1594	4.4196
30	HSP22	Cs9g14675	3.10872	3.49599
31	HSP18.1	Cs7g32260	4.05425	3.64026
32	HVA22-I	Cs3g25990	1.88903	0.39281
33	HVA22-D	orange1.1t02608	5.64802	4.10499
34	PAP	Cs3g25470	2.2213	3.30773
35	SAM-1	Cs6g18060	-3.77072	-2.72505
36	SAM-2	Cs7g31430	-2.7474	-2.13872
37	SAM-3	Cs6g18050	-7.09333	-8.61112
38	SNK-1	Cs2g31040	5.76555	6.90875
39	SNK-2	Cs6g20220	1.5273	4.79373
40	PPO	Cs2g06420	6.8071	6.93117
41	ERF	orange1.1t00851	5.58337	4.07007
42	EXPANSIN	Cs9g15150	2.37812	8.82685
43	LOB2	Cs7g27620	3.80357	2.24933
