# Supplementary material for: The immunity of Meiwa kumquat against Xanthomonas citri is associated with a known susceptibility gene induced by a transcription activator-like effector
Source: PLoS Pathog. 2020 Sep 15;16(9):e1008886. doi: 10.1371/journal.ppat.1008886 (PMC7518600; doi:10.1371/journal.ppat.1008886)
Supplement: S5 Table — (XLSX) [file ppat.1008886.s015.xlsx]

## Sheet: S5A. Day 1 Meiwa kumquat
S5A Table. KEGG classification of DEGs from Meiwa kumquat day 1 samples
Pathway	FDR	Number of genes: Xcc pthA4:Tn5	Number of gene: Xcc WT	KOs: Xcc pthA4:Tn5	KOs: Xcc WT	Genes: Xcc pthA4:Tn5	Genes: Xcc WT
Peptidases	3.18453e-05	4	2	K01285	K16297,K18592	Cs7g17710,Cs8g15340,Cs8g01630,Cs7g17740	Cs2g28940,Cs1g02370
Phenylpropanoid biosynthesis	2.76697e-06	4	2	K00430,K13065	K05350,K13066	Cs9g05140,Cs5g34200,Cs1g14450,Cs4g02380	Cs2g07740,Cs5g19020
Sesquiterpenoid and triterpenoid biosynthesis	7.88414e-14	7	1	K14175,K15803,K15813	K00511	Cs2g07240,Cs4g12080,Cs4g12060,Cs4g12350,Cs4g12400,Cs2g08540,Cs2g08520	Cs4g04640
Starch and sucrose metabolism	0.000398314	0	4	K00695,K05350,K01179,K00975	K00695,K05350,K01179,K00975		Cs6g15930,Cs2g07740,Cs5g02320,Cs8g07230

## Sheet: S5B. Day 4 Meiwa kumquat
S5B Table. KEGG classification of DEGs from Meiwa kumquat day 4 samples
Pathway	FDR	Number of genes: Xcc pthA4:Tn5	Number of gene:: Xcc WT	KOs: Xcc pthA4:Tn5	KOs: Xcc WT	Genes: Xcc pthA4:Tn5	Genes: Xcc WT
alpha-Linolenic acid metabolism	1.4417e-07	10	3	K01047,K00454,K01723,K05894,K10528,K10529	K10525,K18857	Cs5g18580,Cs1g17380,Cs3g24230,Cs5g17920,Cs5g17880,Cs5g17900,Cs2g21000,Cs2g28680,Cs2g28670,orange1.1t00037	Cs7g12890,Cs3g20810,Cs3g20800
Amino sugar and nucleotide sugar metabolism	0.163546	7	2	K01183,K20547,K12373,K01784,K00975	K00770,K08679	Cs7g06170,Cs5g21900,Cs7g18230,Cs8g01850,orange1.1t02150,orange1.1t01956,Cs9g06360	Cs5g33670,orange1.1t01884
AMPK signaling pathway	0.167013	1	5	K00850	K06627	Cs1g15970	Cs8g04640,Cs3g20030,Cs4g20290,Cs1g13940,Cs3g15600
Arginine and proline metabolism	0.0703859	5	1	K01611,K12259,K13366,K00128,K01426	K14455	Cs9g05430,Cs4g14150,Cs7g02060,Cs5g05240,Cs8g09350	Cs6g09690
beta-Alanine metabolism	0.0955448	4	1	K12259,K13366,K00276,K00128	K01580	Cs4g14150,Cs7g02060,Cs9g06720,Cs5g05240	Cs5g16440
Brassinosteroid biosynthesis	0.035957	4	0	K09587,K12639,K20623		Cs1g24010,Cs2g18810,Cs1g17410,Cs2g08630
Carbon fixation in photosynthetic organisms	0.086269	4	2	K01623,K01100,K01595,K00026	K14455,K00025	Cs8g08710,Cs7g31640,Cs2g15520,Cs8g03230	Cs6g09690,Cs1g03610
Cellular senescence	2.29717e-05	3	12	K02183,K05863,K15040	K02206,K06627,K21776,K04368,K06268	Cs5g30610,Cs2g29990,Cs5g04250	Cs6g07630,orange1.1t01618,Cs8g04640,Cs3g20030,Cs4g20290,Cs1g13940,Cs3g15600,Cs7g05040,Cs1g13210,Cs4g12870,Cs1g18400,Cs4g02050
Chaperones and folding catalysts	0.949991	2	6	K04077,K12373	K09493,K13993,K17479	Cs7g12310,orange1.1t02150	orange1.1t00180,Cs9g14675,Cs7g32260,Cs6g14520,Cs6g13510,Cs5g02010
Cyanoamino acid metabolism	0.00263498	6	2	K12153,K00600	K05349	Cs7g29740,Cs7g29750,Cs7g29770,Cs7g29760,orange1.1t01456,Cs1g20705	Cs5g26860,Cs8g13810
Cysteine and methionine metabolism	0.000335309	10	5	K01738,K00789,K01611,K00815,K20772,K00826,K00026	K00558,K05933,K14455,K00025	Cs3g11490,Cs9g01410,Cs6g01310,Cs9g05430,Cs2g23840,Cs2g23860,Cs2g23850,Cs5g03060,Cs3g16440,Cs8g03230	orange1.1t02057,Cs3g01520,Cs3g20140,Cs6g09690,Cs1g03610
Cytochrome P450	4.57689e-07	18	1	K01723,K10528,K21995,K12153,K04123,K09587,K20623,K09754,K12639,K20562	K20667	Cs3g24230,Cs2g21000,orange1.1t01519,Cs7g29740,Cs7g29750,Cs7g29770,Cs7g29760,orange1.1t01456,Cs7g22830,Cs7g22820,Cs7g22840,Cs1g24010,Cs1g17410,Cs2g08630,Cs6g16650,Cs2g18810,Cs1g02540,Cs1g02550	Cs8g20910
Cytoskeleton proteins	1.46831e-05	1	20	K10406	K05759,K17275,K07374,K10393,K10395,K10398,K10400,K10401,K10405,K10418,K10436,K16732	Cs4g08170	Cs4g12970,orange1.1t01572,Cs6g21100,Cs8g03680,Cs1g14980,Cs3g17220,Cs6g14360,Cs9g01520,Cs8g14100,Cs4g09380,Cs5g06940,Cs5g34300,Cs3g26310,Cs2g07340,Cs2g17190,Cs9g14750,Cs1g22310,orange1.1t00243,Cs3g07140,Cs9g16010
Diterpenoid biosynthesis	0.0653908	4	0	K04123,K05282		Cs7g22830,Cs7g22820,Cs7g22840,Cs9g16520
DNA repair and recombination proteins	0.116105	1	18	K15077	K01669,K02324,K02325,K07466,K10739,K08740,K10746,K08775,K04482,K10901,K10730,K10878,K11511,K13960,K10904,K06630,K06632,K08857	orange1.1t01595	Cs5g09590,Cs3g07490,Cs5g16430,Cs2g05590,Cs4g03540,Cs5g08630,Cs2g04160,Cs6g09250,Cs4g06720,Cs3g03740,Cs7g10300,Cs5g03020,Cs7g19690,Cs4g15850,Cs3g02650,Cs7g11330,Cs5g32760,Cs3g12970
DNA replication proteins	2.26861e-20	0	40		K02603,K02604,K02605,K10727,K02540,K02541,K02212,K02209,K02542,K02210,K06627,K02206,K02214,K10733,K10730,K10737,K10738,K10736,K02321,K02685,K02324,K02325,K07466,K10739,K10742,K10746,K00558,K21777,K10901,K03164		Cs2g30180,Cs6g05960,Cs7g15230,Cs5g16970,Cs5g21760,Cs2g03610,Cs8g08340,Cs4g01350,Cs2g12000,orange1.1t01670,Cs8g04640,Cs3g20030,Cs4g20290,Cs1g13940,Cs3g15600,Cs6g07630,orange1.1t01618,Cs5g07910,Cs7g32510,Cs7g10300,Cs6g04980,orange1.1t01988,Cs8g02680,Cs7g10250,Cs7g11000,Cs3g07490,Cs5g16430,Cs2g05590,Cs4g03540,Cs1g02730,Cs2g04160,orange1.1t02057,Cs3g01520,Cs2g29280,Cs8g01560,Cs6g16880,Cs3g27260,Cs1g2…
Exosome	0.368984	11	16	K01623,K12183,K04077,K01897,K01593,K01915,K05658,K02183,K03247,K01834	K05759,K06630,K07374,K09493,K03257,K04392,K12462,K11251,K17275,K08486,K17279,K07904,K03098	Cs8g08710,Cs5g30490,Cs7g12310,orange1.1t01720,Cs3g22910,Cs9g05680,Cs3g26380,Cs6g20270,Cs5g30610,Cs7g04250,Cs3g18540	Cs4g12970,Cs7g11330,Cs6g21100,Cs8g03680,orange1.1t00180,Cs4g05590,Cs4g16130,Cs2g20020,Cs5g32200,Cs3g14190,Cs8g18050,orange1.1t01572,Cs5g26090,Cs7g03990,orange1.1t00536,Cs4g01600
Flavonoid biosynthesis	0.0233657	6	1	K00660,K13065,K09754,K00588	K01859	Cs1g03730,Cs7g29080,Cs5g18930,Cs1g11780,Cs6g16650,Cs1g12670	Cs7g28130
Galactose metabolism	0.0452945	5	2	K01784,K18819,K06617,K07407,K00850	K06611	orange1.1t01956,Cs9g01710,Cs4g07840,Cs5g17230,Cs1g15970	orange1.1t01707,Cs9g02140
Glucosinolate biosynthesis	1.53955e-05	5	1	K12153	K11820	Cs7g29740,Cs7g29750,Cs7g29770,Cs7g29760,orange1.1t01456	Cs7g08110
Glycine, serine and threonine metabolism	0.222595	5	0	K00600,K01834,K00276,K00306		Cs1g20705,Cs3g18540,Cs9g06720,Cs7g07120,Cs1g06440
Glycolysis / Gluconeogenesis	0.33299	4	3	K00850,K01623,K01834,K00128	K01568,K18857	Cs1g15970,Cs8g08710,Cs3g18540,Cs5g05240	Cs6g08840,Cs3g20810,Cs3g20800
Glycosyltransferases	0.00860927	6	14	K10999,K13496,K08237	K07432,K00737,K00703,K13679,K20887,K00770,K20888,K13680,K20924,K11820,K13691,K16055	Cs4g02000,orange1.1t01984,orange1.1t01977,orange1.1t01983,Cs2g14250,Cs6g03330	Cs3g13420,Cs4g18220,Cs2g03070,Cs5g01280,Cs2g28730,Cs5g33670,orange1.1t01879,Cs9g17930,Cs7g18460,Cs6g15560,Cs3g09000,Cs7g08110,Cs2g23790,Cs5g05200
Homologous recombination	0.102514	0	5		K08775,K07466,K10739,K04482,K10901		Cs6g09250,Cs2g05590,Cs4g03540,Cs4g06720,Cs3g03740
Inositol phosphate metabolism	0.371664	0	4		K01114,K00999,K01106,K00469		Cs7g15620,Cs8g02580,Cs3g24350,Cs4g13120
Isoquinoline alkaloid biosynthesis	0.00250106	5	2	K00815,K01593,K00276	K14455,K00422	Cs2g23840,Cs2g23860,Cs2g23850,Cs3g22910,Cs9g06720	Cs6g09690,Cs2g06420
MAPK signaling pathway	0.0956895	0	4		K06268,K04368,K04392		Cs1g18400,Cs4g02050,Cs4g12870,Cs4g16130
Messenger RNA Biogenesis	0.999262	2	6	K00850,K04077	K12881,K03257,K13126,K03265,K07374	Cs1g15970,Cs7g12310	Cs7g28850,Cs4g05590,Cs3g22010,Cs7g23180,Cs6g21100,Cs8g03680
Nucleotide excision repair	0.322629	0	4		K07466,K10739,K02324,K02325		Cs2g05590,Cs4g03540,Cs3g07490,Cs5g16430
Pentose and glucuronate interconversions	0.0316931	3	8	K01051	K01728,K01184	Cs4g06710,Cs9g14450,Cs7g19180	Cs2g23970,Cs8g11330,Cs5g06600,orange1.1t00910,Cs4g08770,Cs5g34710,Cs2g27910,Cs7g01690
Peptidases	0.994555	6	1	K01301,K16297,K01285	K09597	Cs6g13180,Cs4g15570,Cs4g01850,Cs6g22200,Cs7g13860,Cs8g01630	orange1.1t00372
Peroxisome	0.650085	4	0	K13347,K01897,K00306		Cs9g09740,orange1.1t01720,Cs7g07120,Cs1g06440
Phenylalanine metabolism	0.0036895	9	1	K01593,K00276,K00815,K01426,K10775,K00588	K14455	Cs3g22910,Cs9g06720,Cs2g23840,Cs2g23860,Cs2g23850,Cs8g09350,Cs6g11940,Cs6g11950,Cs1g12670	Cs6g09690
Phenylalanine, tyrosine and tryptophan biosynthesis	0.00263498	6	2	K01626,K01657,K15227,K00815	K05359,K14455	Cs1g19830,Cs7g31270,Cs4g05200,Cs2g23840,Cs2g23860,Cs2g23850	Cs9g10010,Cs6g09690
Phenylpropanoid biosynthesis	1.52548e-07	27	2	K10775,K00430,K13065,K09754,K13066,K00588,K06892	K05349	Cs6g11940,Cs6g11950,Cs9g05140,Cs1g19540,Cs3g02310,Cs7g20700,Cs1g20230,Cs5g34200,Cs7g29080,Cs5g18930,Cs1g11780,Cs6g16650,orange1.1t02085,Cs5g24950,Cs5g25010,orange1.1t02091,Cs5g24990,Cs5g13560,orange1.1t00578,orange1.1t00577,Cs5g25000,Cs7g25580,Cs5g13580,Cs5g24980,Cs5g24930,Cs1g12670,Cs9g02930	Cs5g26860,Cs8g13810
Photosynthesis	0.193251	4	0	K02706,K02717,K02639,K02641		Cs1g18810,Cs7g28600,Cs9g06950,Cs1g25510
Plant hormone signal transduction	0.000630974	11	14	K14484,K14487,K14488,K14496,K14516,K13464,K13422	K14486,K14492,K14497,K14505,K13449	Cs1g15390,Cs9g08100,Cs5g30390,Cs9g08110,orange1.1t00825,Cs7g03030,orange1.1t01026,Cs9g10650,Cs5g29870,Cs1g17210,orange1.1t00550	orange1.1t00508,Cs3g19780,Cs7g29660,Cs3g01890,Cs4g15360,Cs5g02310,Cs9g18020,Cs9g16360,Cs3g23120,Cs8g03480,Cs8g03360,Cs2g05870,Cs8g03430,Cs8g03500
Plant-pathogen interaction	0.0158066	8	10	K05391,K02183,K13420,K13424,K13425,K13457,K13459	K13448,K04368,K13449	Cs6g21850,Cs5g30610,Cs5g23120,Cs6g09420,Cs9g19070,Cs4g08020,Cs1g12190,Cs1g14110	Cs3g09320,Cs5g22810,Cs2g17400,Cs6g10520,Cs4g12870,Cs8g03480,Cs8g03360,Cs2g05870,Cs8g03430,Cs8g03500
Protein kinases	0.179549	1	14	K13420	K08794,K02206,K07760,K04368,K20606,K08850,K02178,K02214,K08857,K08866,K06228,K17545,K06632	Cs5g23120	Cs9g10520,Cs6g07630,orange1.1t01618,Cs6g10590,Cs4g12870,Cs9g06390,orange1.1t00256,Cs2g23540,Cs5g07910,Cs3g12970,Cs3g19190,Cs3g16980,Cs9g05040,Cs5g32760
Purine metabolism	0.864099	1	4	K01513	K02321,K02685,K02324,K02325	Cs3g03130	Cs7g10250,Cs7g11000,Cs3g07490,Cs5g16430
Pyrimidine metabolism	0.421569	1	5	K01513	K01937,K02321,K02685,K02324,K02325	Cs3g03130	Cs2g12080,Cs7g10250,Cs7g11000,Cs3g07490,Cs5g16430
Ribosome	1	0	4		K02919,K02920,K02920,K02919		Cs4g17920,orange1.1t01672,orange1.1t01672,Cs4g17920
RNA transport	0.886991	1	4	K03247	K03236,K03257,K13126,K12881	Cs7g04250	orange1.1t00449,Cs4g05590,Cs3g22010,Cs7g28850
Sesquiterpenoid and triterpenoid biosynthesis	0.262183	4	0	K15803,K15813		Cs4g12060,Cs4g12080,Cs2g08520,Cs2g08540
Sphingolipid signaling pathway	0.383909	0	4		K04712,K01115,K04368,K04392		Cs2g06240,Cs3g26720,Cs4g12870,Cs4g16130
Spliceosome	1	0	5		K12881,K12900,K12900,K12881,K13126		Cs7g28850,Cs9g02960,Cs9g02960,Cs7g28850,Cs3g22010
Starch and sucrose metabolism	0.464471	3	6	K01513,K01179,K00975	K05349,K00703,K13679,K01087,K16055	Cs3g03130,Cs7g13990,Cs9g06360	Cs5g26860,Cs8g13810,Cs2g03070,Cs5g01280,Cs5g09200,Cs5g05200
Stilbenoid, diarylheptanoid and gingerol biosynthesis	0.00344931	7	0	K16040,K13065,K09754,K00588		Cs2g16070,Cs2g16050,Cs7g29080,Cs5g18930,Cs1g11780,Cs6g16650,Cs1g12670
Transcription factors	0.205078	14	7	K13422,K09338,K09422,K08064,K09286,K14516,K13425,K13424	K09060,K07466,K09391,K09419,K09264,K09273	orange1.1t00550,Cs4g04370,Cs8g05000,Cs6g21530,Cs4g13170,Cs6g21210,Cs6g01750,Cs6g13560,Cs9g03820,Cs9g13610,Cs9g10650,Cs5g29870,Cs9g19070,Cs6g09420	Cs8g06860,Cs2g05590,Cs5g04850,Cs2g28770,Cs4g14590,Cs3g25600,Cs5g02490
Tropane, piperidine and pyridine alkaloid biosynthesis	6.45237e-05	8	1	K00276,K08081,K00815	K14455	Cs9g06720,Cs8g19120,Cs8g19110,Cs8g19080,Cs8g19105,Cs2g23840,Cs2g23860,Cs2g23850	Cs6g09690
Tyrosine metabolism	0.00327518	5	4	K00815,K01593,K00276	K14455,K00422,K18857	Cs2g23840,Cs2g23860,Cs2g23850,Cs3g22910,Cs9g06720	Cs6g09690,Cs2g06420,Cs3g20810,Cs3g20800
Ubiquinone and other terpenoid-quinone biosynthesis	0.444499	4	0	K00815,K09833		Cs2g23840,Cs2g23860,Cs2g23850,Cs3g03960
Ubiquitin mediated proteolysis	0.752041	0	5		K06688,K10688,K03363,K03364		Cs2g30950,Cs1g24680,orange1.1t01111,Cs6g13270,Cs7g32370
