# Supplementary material for: The immunity of Meiwa kumquat against Xanthomonas citri is associated with a known susceptibility gene induced by a transcription activator-like effector
Source: PLoS Pathog. 2020 Sep 15;16(9):e1008886. doi: 10.1371/journal.ppat.1008886 (PMC7518600; doi:10.1371/journal.ppat.1008886)
Supplement: S6 Table — (XLSX) [file ppat.1008886.s016.xlsx]

## Sheet: S6A
S6A Table. GO enrichment of biological processes in up-regulated DEGs
GO term	Num' of DEGs	Total num'	FDR	DEGs ID
developmental process	64	71	2.9e-54	// Cs3g16980 // orange1.1t02111 // Cs2g20980 // Cs2g19790 // Cs9g14790 // Cs5g31260 // Cs7g16670 // Cs6g07630 // Cs5g28480 // Cs3g07490 // Cs2g04170 // Cs2g10630 // Cs1g25850 // Cs1g09510 // Cs1g22310 // Cs5g21760 // Cs4g09360 // Cs1g14690 // Cs2g17400 // Cs5g33670 // Cs2g20020 // Cs2g27790 // Cs5g31250 // Cs4g06840 // Cs7g16520 // Cs1g05510 // Cs7g14270 // Cs2g08250 // Cs4g15750 // Cs2g06960 // …
anatomical structure development	55	60	8.8e-47	// Cs5g26880 // Cs9g14790 // Cs5g21760 // Cs7g16670 // Cs6g07630 // Cs5g31250 // Cs3g07490 // Cs2g04170 // Cs2g10630 // Cs1g09510 // Cs1g22310 // Cs4g09360 // Cs1g14690 // Cs2g17400 // Cs5g33670 // Cs2g20020 // Cs3g16980 // Cs4g06840 // Cs7g16520 // Cs1g05510 // Cs2g08250 // orange1.1t01283 // Cs6g07410 // Cs4g02220 // Cs7g04130 // Cs4g09890 // Cs7g01690 // Cs2g03610 // Cs6g06530 // Cs4g01350 // …
multicellular organismal process	59	131	1.8e-37	// Cs3g16980 // Cs2g20980 // Cs2g19790 // Cs9g14790 // Cs5g31260 // Cs7g16670 // Cs6g07630 // Cs5g28480 // Cs3g07490 // Cs2g04170 // Cs2g10630 // Cs1g25850 // Cs1g09510 // Cs1g22310 // Cs1g14690 // Cs2g17400 // Cs5g33670 // Cs2g20020 // Cs5g21760 // Cs5g31250 // Cs4g06840 // Cs7g16520 // Cs1g05510 // Cs7g14270 // Cs2g08250 // Cs4g15750 // Cs2g06960 // Cs6g07410 // Cs4g02220 // Cs7g04130 // Cs4g09…
response to chemical stimulus	59	159	8.1e-34	// Cs8g07520 // Cs7g26410 // Cs2g28110 // Cs9g14790 // Cs5g31260 // Cs3g25880 // Cs3g24410 // Cs2g04720 // Cs2g04170 // Cs8g08010 // Cs2g12700 // Cs5g17080 // Cs4g03740 // Cs2g27610 // Cs4g05590 // Cs7g29660 // Cs6g18700 // Cs3g20810 // Cs5g33670 // Cs6g20170 // Cs7g10300 // Cs9g18700 // Cs2g27790 // Cs5g27060 // Cs5g32930 // Cs6g17360 // Cs2g15310 // Cs5g20910 // Cs1g20210 // Cs2g06960 // Cs6g07…
response to stimulus	113	784	2.3e-32	// Cs8g07520 // Cs1g15020 // Cs3g25880 // Cs6g07630 // Cs8g05290 // Cs2g12700 // Cs1g18400 // Cs4g03740 // Cs3g20810 // Cs5g20910 // Cs7g15230 // Cs2g06960 // Cs6g07410 // Cs7g08110 // Cs1g09170 // Cs7g18860 // Cs5g03020 // Cs2g14920 // Cs5g14370 // Cs1g26330 // Cs2g04160 // Cs7g30020 // orange1.1t04783 // Cs1g22310 // Cs9g14675 // Cs3g09000 // Cs3g19260 // Cs7g26410 // Cs9g14790 // Cs2g04170 // …
response to stress	74	336	2.5e-30	// Cs8g07520 // Cs7g26410 // Cs2g27790 // Cs2g28110 // Cs9g14790 // Cs1g15020 // Cs5g20910 // Cs6g07630 // Cs6g17960 // orange1.1t02111 // Cs6g08100 // Cs6g21280 // Cs2g12700 // Cs1g09170 // Cs1g18400 // Cs5g17080 // Cs4g03740 // Cs2g27610 // Cs4g05590 // Cs5g10550 // orange1.1t00937 // Cs1g14690 // Cs3g20810 // Cs5g33670 // Cs6g20170 // Cs7g10300 // Cs9g18700 // Cs5g31260 // Cs5g26450 // Cs5g329…
cellular component organization	72	331	3.3e-29	// Cs7g10300 // Cs9g14790 // Cs1g15020 // Cs5g26450 // Cs1g16550 // Cs7g23180 // Cs3g14190 // Cs6g21280 // Cs2g27910 // Cs1g22310 // Cs2g08390 // Cs5g03170 // orange1.1t01618 // Cs5g33670 // Cs7g16520 // Cs2g20020 // Cs7g13110 // Cs3g16980 // Cs5g24760 // Cs4g06840 // Cs2g03610 // Cs1g05510 // Cs2g17090 // Cs2g08250 // Cs8g16140 // Cs4g12970 // orange1.1t01283 // Cs4g02220 // orange1.1t02530 // C…
cell cycle	42	85	8.7e-28	// Cs9g14790 // Cs1g15020 // Cs6g07630 // Cs5g28480 // Cs6g21280 // Cs7g21930 // orange1.1t03269 // Cs5g33670 // Cs2g10240 // Cs3g16980 // Cs4g06840 // Cs7g13110 // Cs7g08180 // orange1.1t01649 // Cs1g20210 // Cs7g15230 // Cs1g20310 // Cs8g04640 // Cs4g09890 // Cs3g07490 // Cs2g03610 // Cs4g01350 // Cs5g12860 // orange1.1t02378 // Cs5g03020 // Cs5g06160 // orange1.1t00031 // Cs9g05040 // Cs2g0416…
cell cycle process	34	55	9.7e-25	// Cs9g14790 // Cs3g16980 // Cs6g07630 // Cs6g21280 // Cs7g21930 // Cs5g33670 // Cs1g15020 // Cs4g06840 // Cs7g13110 // Cs7g15230 // Cs1g20310 // Cs4g09890 // Cs3g07490 // Cs2g03610 // Cs4g01350 // Cs5g12860 // orange1.1t02378 // Cs5g03020 // Cs5g06160 // orange1.1t00031 // Cs9g05040 // Cs2g04160 // Cs8g15680 // Cs7g10700 // Cs7g30020 // Cs2g20980 // Cs1g22310 // Cs3g23120 // Cs1g13590 // Cs5g048…
response to biotic stimulus	24	28	1.3e-19	// orange1.1t02111 // Cs9g14790 // Cs5g33460 // Cs6g17960 // Cs8g05290 // Cs6g08100 // Cs5g10550 // Cs3g24410 // orange1.1t03024 // Cs4g09140 // Cs2g27790 // Cs6g17360 // Cs1g04220 // Cs8g05280 // Cs1g16550 // Cs7g08110 // Cs1g09170 // Cs4g20090 // Cs5g33590 // Cs6g17950 // Cs1g26330 // orange1.1t04783 // orange1.1t00937 // Cs7g14240
cellular process	273	4729	1.6e-18	// Cs8g20130 // Cs9g15480 // Cs1g15020 // Cs3g25880 // Cs8g02580 // Cs6g07630 // Cs8g05290 // Cs2g17400 // Cs3g26310 // Cs1g14770 // Cs2g16610 // Cs2g12700 // Cs1g11880 // Cs3g23690 // Cs6g06530 // Cs5g33670 // Cs2g01540 // Cs7g16520 // Cs6g12740 // Cs5g27950 // Cs4g10020 // Cs4g09470 // Cs5g22220 // Cs4g10220 // Cs3g01870 // Cs7g15230 // Cs8g16340 // Cs1g14260 // Cs3g19780 // Cs6g04980 // orange…
DNA replication	26	44	1.9e-18	// Cs9g14790 // Cs3g16980 // Cs6g07630 // Cs2g30180 // Cs5g16430 // Cs5g17080 // Cs1g02730 // Cs7g10300 // Cs5g21760 // Cs7g13110 // Cs7g15230 // Cs6g04980 // Cs4g09890 // Cs3g07490 // Cs2g03610 // Cs4g01350 // Cs5g04850 // orange1.1t00031 // Cs1g15020 // Cs1g07700 // Cs7g32510 // Cs7g10250 // Cs3g03740 // Cs7g30020 // Cs2g20980 // orange1.1t01988
reproduction	32	84	2.2e-18	// Cs9g14790 // Cs3g16980 // Cs6g07630 // orange1.1t00031 // Cs2g30180 // Cs2g17400 // Cs3g07490 // Cs7g16520 // Cs2g08250 // Cs9g15150 // Cs6g07410 // Cs4g02220 // Cs4g09890 // Cs7g01690 // Cs2g03610 // Cs4g01350 // Cs4g11490 // Cs2g10070 // orange1.1t00187 // Cs3g02660 // Cs7g10700 // Cs2g20980 // Cs1g22310 // orange1.1t00937 // Cs1g13590 // Cs5g03020 // orange1.1t04063 // Cs3g03520 // Cs2g0839…
biological regulation	114	1221	2.9e-18	// Cs1g15020 // Cs3g25880 // Cs6g07630 // Cs2g10630 // Cs1g11880 // Cs3g23690 // Cs4g10020 // Cs4g09470 // Cs5g22220 // Cs3g01870 // Cs2g06960 // Cs6g14520 // Cs4g02220 // orange1.1t00456 // Cs1g09170 // Cs9g02040 // Cs3g09320 // Cs4g01350 // orange1.1t00214 // Cs7g17180 // Cs3g27390 // Cs5g03020 // Cs2g14920 // Cs3g02660 // Cs2g04160 // Cs7g30020 // orange1.1t00851 // Cs5g26880 // Cs9g13780 // C…
organelle organization	44	192	2.9e-18	// Cs9g14790 // Cs1g15020 // Cs5g24760 // Cs3g14190 // Cs6g21280 // Cs5g33670 // Cs7g10300 // Cs2g20020 // Cs3g16980 // Cs2g10070 // Cs4g06840 // Cs7g13110 // Cs4g12970 // Cs1g20310 // Cs4g02220 // Cs4g09890 // Cs2g03610 // Cs2g16700 // Cs4g01350 // Cs5g12860 // orange1.1t02378 // Cs5g32200 // Cs7g10700 // Cs6g21100 // orange1.1t00031 // Cs9g05040 // Cs7g30020 // Cs8g18050 // Cs2g04160 // Cs4g034…
chromosome organization	30	90	5.9e-16	// Cs9g14790 // Cs1g15020 // Cs3g14190 // Cs6g21280 // Cs7g10300 // Cs3g16980 // Cs5g24760 // Cs7g13110 // Cs4g02220 // Cs4g09890 // Cs2g03610 // Cs2g16700 // Cs4g01350 // Cs5g12860 // orange1.1t02378 // Cs5g32200 // Cs7g10700 // Cs5g03020 // orange1.1t00031 // Cs8g18050 // Cs2g04160 // Cs4g03450 // Cs3g03740 // Cs7g30020 // Cs2g20980 // Cs1g22310 // Cs1g13590 // orange1.1t04063 // Cs2g08390 // o…
reproductive process	29	84	9.2e-16	// Cs9g14790 // Cs3g16980 // Cs6g07630 // Cs2g30180 // Cs7g16520 // Cs3g07490 // Cs2g03610 // Cs2g08250 // Cs6g07410 // Cs4g02220 // Cs4g09890 // Cs7g01690 // Cs2g17400 // Cs4g01350 // Cs4g11490 // Cs5g03020 // orange1.1t00031 // Cs3g02660 // Cs2g20980 // Cs1g22310 // orange1.1t00937 // Cs1g13590 // Cs2g10070 // orange1.1t04063 // Cs3g03520 // Cs2g08390 // Cs6g07400 // orange1.1t00180 // Cs3g19260
cell wall organization	26	66	3.2e-15	// Cs5g33670 // Cs7g08110 // Cs2g27910 // Cs5g03170 // Cs7g29830 // Cs2g10240 // Cs5g26450 // Cs1g05510 // Cs2g17090 // Cs2g08250 // Cs1g04220 // orange1.1t02530 // Cs1g16550 // orange1.1t02532 // Cs7g01690 // Cs1g09130 // Cs6g06530 // orange1.1t00214 // Cs5g03020 // Cs7g32410 // Cs7g18460 // orange1.1t04027 // orange1.1t00937 // orange1.1t02529 // Cs3g09000 // Cs6g15990
regulation of molecular function	19	25	6.2e-15	// Cs8g04640 // Cs1g16550 // orange1.1t03269 // Cs1g09170 // Cs1g20760 // Cs2g20020 // Cs9g13780 // Cs4g07340 // orange1.1t00214 // Cs9g14320 // Cs2g07650 // Cs1g05510 // Cs5g22220 // Cs7g08180 // Cs6g08100 // Cs1g20210 // Cs2g17080 // Cs5g09360 // Cs7g14240
multi-organism process	27	78	1e-14	// orange1.1t02111 // Cs9g14790 // Cs5g33460 // Cs6g17960 // Cs8g05290 // Cs6g08100 // Cs5g10550 // Cs3g24410 // orange1.1t03024 // Cs4g09140 // Cs2g27790 // Cs6g17360 // Cs2g08250 // Cs1g04220 // Cs7g14240 // Cs1g16550 // Cs7g08110 // Cs1g09170 // Cs4g20090 // Cs2g17400 // Cs8g05280 // Cs4g11490 // Cs6g17950 // Cs1g26330 // orange1.1t04783 // orange1.1t00937 // Cs3g03520
cell wall organization or biogenesis	28	89	2e-14	// Cs5g33670 // Cs7g08110 // Cs2g27910 // Cs5g03170 // Cs7g29830 // Cs2g10240 // Cs5g27950 // Cs5g26450 // Cs1g05510 // Cs2g17090 // Cs2g08250 // Cs1g04220 // orange1.1t02530 // Cs1g16550 // orange1.1t02532 // Cs7g01690 // Cs1g09130 // Cs6g06530 // orange1.1t00214 // Cs5g03020 // Cs1g26330 // Cs7g32410 // Cs7g18460 // orange1.1t04027 // orange1.1t00937 // orange1.1t02529 // Cs3g09000 // Cs6g15990
response to organic substance	28	95	7.6e-14	// Cs7g26410 // Cs9g14790 // Cs5g31260 // Cs3g25880 // Cs2g04720 // Cs2g04170 // Cs2g12700 // Cs2g27610 // Cs7g29660 // Cs6g18700 // Cs5g33670 // Cs2g27790 // Cs5g32930 // Cs6g17360 // Cs1g20210 // Cs2g06960 // Cs1g06220 // Cs5g12860 // Cs1g06650 // Cs2g14920 // Cs3g26970 // Cs9g07220 // orange1.1t02111 // Cs5g08460 // orange1.1t00937 // Cs3g23120 // Cs7g11920 // Cs8g08010
histone modification	17	21	1e-13	// Cs4g02220 // Cs3g16980 // Cs4g09890 // Cs7g30020 // Cs9g14790 // Cs7g10300 // Cs2g03610 // Cs2g20980 // Cs5g24760 // Cs4g01350 // Cs5g12860 // Cs1g22310 // Cs1g13590 // orange1.1t00031 // orange1.1t04063 // Cs2g08390 // orange1.1t00180
covalent chromatin modification	17	21	1e-13	// Cs4g02220 // Cs3g16980 // Cs4g09890 // Cs7g30020 // Cs9g14790 // Cs7g10300 // Cs2g03610 // Cs2g20980 // Cs5g24760 // Cs4g01350 // Cs5g12860 // Cs1g22310 // Cs1g13590 // orange1.1t00031 // orange1.1t04063 // Cs2g08390 // orange1.1t00180
chromatin organization	22	51	1.4e-13	// Cs9g14790 // Cs3g16980 // Cs3g14190 // Cs7g10300 // Cs5g24760 // Cs4g02220 // Cs4g09890 // Cs2g03610 // Cs2g16700 // Cs4g01350 // Cs5g12860 // Cs5g32200 // orange1.1t00031 // Cs8g18050 // Cs4g03450 // Cs7g30020 // Cs2g20980 // Cs1g22310 // Cs1g13590 // orange1.1t04063 // Cs2g08390 // orange1.1t00180
DNA metabolic process	37	191	1.9e-13	// Cs3g16980 // Cs9g14790 // Cs5g21760 // Cs6g07630 // Cs2g30180 // Cs5g16430 // Cs6g21280 // Cs5g17080 // Cs1g02730 // Cs5g33670 // Cs7g10300 // Cs1g15020 // Cs7g13110 // Cs2g06670 // Cs7g15230 // Cs1g13590 // Cs6g04980 // Cs4g09890 // Cs3g07490 // Cs2g03610 // Cs7g18860 // Cs4g01350 // orange1.1t02378 // Cs7g10700 // Cs5g04850 // orange1.1t00031 // Cs1g07700 // Cs7g32510 // Cs2g04160 // Cs7g102…
negative regulation of biological process	18	30	5.7e-13	// Cs4g02220 // Cs3g25930 // Cs4g09890 // Cs7g30020 // Cs9g14790 // Cs5g31260 // Cs2g03610 // Cs4g08390 // Cs2g20980 // Cs3g07490 // Cs5g04850 // Cs1g13590 // orange1.1t00031 // orange1.1t04063 // Cs3g03520 // Cs2g08390 // Cs3g16980 // Cs2g04160
regulation of catalytic activity	16	23	3.2e-12	// Cs8g04640 // Cs1g16550 // orange1.1t03269 // Cs1g20760 // Cs2g20020 // Cs9g13780 // Cs4g07340 // orange1.1t00214 // Cs9g14320 // Cs2g07650 // Cs1g05510 // Cs5g22220 // Cs7g08180 // Cs1g20210 // Cs2g17080 // Cs5g09360
response to external stimulus	15	19	5e-12	// Cs3g25470 // Cs1g14690 // Cs1g09170 // Cs7g10300 // Cs1g06220 // Cs7g15620 // Cs1g22310 // orange1.1t00937 // Cs6g08100 // Cs2g14920 // Cs9g18700 // Cs2g12700 // Cs8g05230 // Cs7g14240 // Cs1g25850
cellular response to stress	28	126	2.3e-11	// Cs9g14790 // Cs1g15020 // Cs7g08110 // Cs6g08100 // Cs6g21280 // Cs2g12700 // Cs1g14690 // Cs5g33670 // Cs7g10300 // Cs9g18700 // Cs7g13110 // Cs1g04220 // Cs7g15230 // Cs4g08390 // Cs7g14240 // Cs1g09170 // Cs7g15620 // Cs3g25470 // Cs7g18860 // Cs7g10700 // Cs5g03020 // orange1.1t00031 // Cs3g11670 // Cs2g04160 // Cs3g03740 // Cs7g30020 // Cs1g13590 // Cs8g05230
defense response	19	47	2.3e-11	// orange1.1t02111 // Cs2g27790 // Cs1g09170 // Cs9g14790 // Cs5g33590 // Cs7g08110 // Cs3g24410 // Cs4g08390 // Cs6g17960 // Cs5g26450 // Cs1g08330 // orange1.1t03024 // Cs6g08100 // Cs6g17950 // Cs1g04220 // Cs5g10550 // Cs3g11670 // Cs1g26330 // Cs7g14240
regulation of cell cycle	17	36	5.2e-11	// Cs8g04640 // Cs4g09890 // orange1.1t03269 // Cs7g30020 // Cs9g14790 // Cs3g16980 // Cs2g03610 // Cs6g07630 // Cs2g20980 // Cs9g13780 // Cs4g01350 // Cs3g07490 // Cs7g08180 // Cs1g13590 // orange1.1t00031 // Cs1g20210 // Cs5g04850
negative regulation of macromolecule metabolic process	13	15	8.6e-11	// Cs4g02220 // Cs4g09890 // Cs7g30020 // Cs9g14790 // Cs3g16980 // Cs2g03610 // Cs2g20980 // Cs5g04850 // Cs1g13590 // orange1.1t00031 // orange1.1t04063 // Cs2g08390 // Cs2g04160
negative regulation of metabolic process	13	15	8.6e-11	// Cs4g02220 // Cs4g09890 // Cs7g30020 // Cs9g14790 // Cs3g16980 // Cs2g03610 // Cs2g20980 // Cs5g04850 // Cs1g13590 // orange1.1t00031 // orange1.1t04063 // Cs2g08390 // Cs2g04160
response to hormone stimulus	23	90	2.1e-10	// Cs7g26410 // Cs5g31260 // Cs3g25880 // Cs2g04720 // Cs2g04170 // Cs2g27610 // Cs7g29660 // Cs6g18700 // Cs2g27790 // Cs5g32930 // Cs6g17360 // Cs2g06960 // Cs1g06220 // Cs1g06650 // Cs2g14920 // Cs9g07220 // orange1.1t02111 // Cs3g26970 // orange1.1t00937 // Cs3g23120 // Cs5g08460 // Cs7g11920 // Cs8g08010
response to endogenous stimulus	23	90	2.1e-10	// Cs7g26410 // Cs5g31260 // Cs3g25880 // Cs2g04720 // Cs2g04170 // Cs2g27610 // Cs7g29660 // Cs6g18700 // Cs2g27790 // Cs5g32930 // Cs6g17360 // Cs2g06960 // Cs1g06220 // Cs1g06650 // Cs2g14920 // Cs9g07220 // orange1.1t02111 // Cs3g26970 // orange1.1t00937 // Cs3g23120 // Cs5g08460 // Cs7g11920 // Cs8g08010
protein amino acid methylation	14	22	2.1e-10	// Cs4g02220 // Cs3g16980 // Cs4g09890 // Cs7g30020 // Cs9g14790 // Cs7g10300 // Cs2g03610 // Cs2g20980 // Cs4g01350 // Cs1g13590 // orange1.1t00031 // orange1.1t04063 // Cs2g08390 // orange1.1t00180
methylation	16	34	2.1e-10	// Cs4g02220 // Cs3g16980 // Cs4g09890 // Cs7g30020 // Cs9g14790 // Cs7g10300 // Cs2g03610 // Cs2g20980 // Cs4g01350 // Cs1g13590 // orange1.1t00031 // Cs9g12620 // orange1.1t04063 // Cs3g03520 // Cs2g08390 // orange1.1t00180
protein amino acid alkylation	14	22	2.1e-10	// Cs4g02220 // Cs3g16980 // Cs4g09890 // Cs7g30020 // Cs9g14790 // Cs7g10300 // Cs2g03610 // Cs2g20980 // Cs4g01350 // Cs1g13590 // orange1.1t00031 // orange1.1t04063 // Cs2g08390 // orange1.1t00180
cytoskeleton organization	19	56	2.2e-10	// Cs4g03450 // Cs4g06840 // Cs4g09890 // Cs9g14190 // Cs9g06390 // Cs5g33670 // Cs3g16980 // Cs2g20020 // Cs2g08390 // Cs2g20980 // Cs5g12860 // orange1.1t00937 // Cs5g03020 // Cs1g13590 // Cs4g12970 // Cs9g05040 // Cs6g21100 // Cs4g02530 // orange1.1t00180
microtubule-based process	24	101	2.3e-10	// Cs3g13810 // Cs3g17000 // Cs5g33670 // Cs3g16980 // Cs3g26310 // Cs4g06840 // Cs6g14360 // Cs8g14100 // Cs4g09890 // Cs5g33590 // Cs5g12860 // Cs6g21100 // Cs5g06940 // orange1.1t03949 // Cs9g01520 // Cs3g11670 // Cs4g09380 // Cs9g14190 // Cs9g06390 // Cs4g02530 // Cs2g20980 // Cs9g14750 // Cs1g13590 // Cs2g08390
negative regulation of gene expression	12	13	3e-10	// Cs4g02220 // Cs4g09890 // Cs7g30020 // Cs9g14790 // Cs3g16980 // Cs2g03610 // Cs2g20980 // Cs1g13590 // orange1.1t00031 // orange1.1t04063 // Cs2g08390 // Cs2g04160
catabolic process	33	204	3e-10	// Cs8g20130 // Cs3g22010 // Cs1g15020 // Cs3g26720 // Cs2g27090 // Cs4g05590 // orange1.1t01884 // Cs4g09140 // Cs6g12740 // Cs9g18700 // Cs1g05510 // Cs2g17090 // Cs2g06670 // Cs6g07410 // Cs1g16550 // Cs7g15620 // orange1.1t00214 // orange1.1t02378 // Cs6g21100 // Cs5g22810 // Cs1g26330 // Cs4g03450 // Cs2g27100 // Cs7g10700 // Cs7g14800 // Cs6g07400 // orange1.1t00937 // orange1.1t00910 // Cs…
macromolecule methylation	15	30	4.3e-10	// Cs4g02220 // Cs3g16980 // Cs4g09890 // Cs7g30020 // Cs9g14790 // Cs7g10300 // Cs2g03610 // Cs2g20980 // Cs4g01350 // Cs1g13590 // orange1.1t00031 // orange1.1t04063 // Cs3g03520 // Cs2g08390 // orange1.1t00180
regulation of biological quality	26	127	5.2e-10	// Cs4g14320 // Cs1g15020 // orange1.1t01884 // Cs2g12620 // Cs2g20020 // Cs6g13870 // Cs4g09470 // Cs2g17090 // Cs2g08250 // Cs1g04220 // Cs3g01870 // Cs6g14520 // Cs2g17400 // Cs7g01770 // Cs1g06650 // Cs5g03020 // Cs2g14920 // Cs3g02660 // Cs3g25930 // Cs7g10700 // Cs7g14800 // Cs4g09360 // orange1.1t00937 // Cs6g21100 // Cs3g09000 // Cs5g08460
regulation of biological process	91	1183	5.2e-10	// Cs1g15020 // Cs3g25880 // Cs6g07630 // Cs2g10630 // Cs1g11880 // Cs3g23690 // Cs4g10020 // Cs5g22220 // Cs2g06960 // Cs6g14520 // Cs4g02220 // orange1.1t00456 // Cs1g09170 // Cs9g02040 // Cs8g05770 // Cs4g01350 // Cs7g17180 // Cs3g27390 // Cs5g03020 // Cs3g02660 // Cs2g04160 // Cs7g30020 // orange1.1t00851 // Cs5g26880 // Cs9g13780 // Cs3g19260 // Cs5g04160 // Cs3g23300 // Cs9g14790 // Cs5g217…
DNA conformation change	15	32	8.3e-10	// Cs4g03450 // Cs4g09890 // Cs9g14790 // Cs2g03610 // Cs7g18860 // Cs2g20980 // Cs2g16700 // Cs4g01350 // Cs5g32200 // orange1.1t00031 // Cs1g13590 // Cs3g14190 // Cs6g21280 // Cs8g18050 // Cs3g19260
regulation of cellular component size	11	11	1.1e-09	// orange1.1t00937 // Cs2g20020 // Cs4g09360 // Cs1g06650 // Cs2g17400 // Cs2g17090 // Cs6g21100 // Cs2g08250 // Cs2g14920 // Cs3g09000 // Cs5g08460
regulation of anatomical structure size	11	11	1.1e-09	// orange1.1t00937 // Cs2g20020 // Cs4g09360 // Cs1g06650 // Cs2g17400 // Cs2g17090 // Cs6g21100 // Cs2g08250 // Cs2g14920 // Cs3g09000 // Cs5g08460
response to light stimulus	11	11	1.1e-09	// Cs2g19790 // Cs3g07490 // Cs9g18700 // orange1.1t00937 // Cs2g14920 // Cs1g04220 // Cs2g01310 // Cs3g24410 // Cs5g08460 // orange1.1t00180 // Cs4g01600
cellular catabolic process	26	135	1.5e-09	// Cs8g20130 // Cs3g22010 // Cs1g15020 // Cs6g12810 // Cs4g05590 // orange1.1t01884 // Cs4g09140 // Cs6g12740 // Cs1g05510 // Cs2g06670 // Cs6g07410 // Cs1g16550 // Cs7g15620 // orange1.1t00214 // orange1.1t02378 // Cs6g21100 // Cs4g03450 // Cs7g10700 // Cs7g14800 // Cs6g07400 // orange1.1t00937 // orange1.1t00910 // Cs5g03020 // Cs1g07450 // orange1.1t00180 // Cs5g01270
cellular amino acid derivative metabolic process	12	17	2.2e-09	// orange1.1t01884 // Cs7g14800 // Cs3g26720 // Cs3g24410 // Cs8g05280 // Cs8g05290 // Cs4g05610 // Cs6g07410 // Cs1g04220 // Cs3g11670 // Cs6g07400 // orange1.1t00416
external encapsulating structure organization	18	66	1.2e-08	// orange1.1t02530 // Cs1g16550 // orange1.1t02532 // Cs5g33670 // Cs7g18460 // Cs7g01690 // Cs1g09130 // orange1.1t04027 // Cs5g26450 // orange1.1t00214 // Cs7g16520 // Cs1g05510 // Cs2g17090 // orange1.1t02529 // Cs2g27910 // Cs3g09000 // Cs6g15990 // Cs5g03170
small molecule metabolic process	48	470	1.4e-08	// Cs7g10300 // Cs4g10710 // Cs8g20130 // Cs9g14790 // Cs3g16980 // Cs8g05290 // Cs2g12700 // Cs6g12810 // Cs9g12620 // Cs3g24410 // Cs2g27610 // Cs4g05590 // orange1.1t01884 // Cs4g09140 // Cs2g10240 // Cs6g12740 // Cs6g07410 // Cs1g04220 // orange1.1t00416 // Cs4g02220 // Cs4g09890 // Cs1g07450 // Cs2g03610 // Cs3g26720 // Cs8g05280 // Cs9g10010 // Cs4g01350 // Cs6g21100 // orange1.1t00031 // C…
cell growth	10	11	1.4e-08	// Cs2g20020 // Cs4g09360 // Cs1g06650 // Cs2g17400 // Cs2g17090 // Cs6g21100 // Cs2g08250 // Cs2g14920 // Cs3g09000 // Cs5g08460
mitotic cell cycle	13	29	2.3e-08	// Cs3g07490 // Cs4g09890 // Cs7g30020 // Cs5g33670 // Cs9g14790 // Cs3g16980 // Cs2g20980 // Cs4g01350 // Cs5g12860 // orange1.1t01618 // Cs3g23120 // Cs1g20310 // orange1.1t00180
microtubule cytoskeleton organization	12	23	2.6e-08	// Cs4g09890 // Cs9g14190 // Cs9g06390 // Cs5g33670 // Cs3g16980 // Cs2g08390 // Cs2g20980 // Cs5g12860 // Cs4g06840 // Cs6g21100 // Cs1g13590 // Cs4g02530
alcohol metabolic process	10	13	4.2e-08	// Cs4g03450 // Cs3g10940 // Cs2g10240 // Cs3g26720 // Cs5g10520 // Cs6g21100 // orange1.1t00180 // Cs4g05590 // Cs2g27610 // Cs5g01270
amine metabolic process	13	32	5.6e-08	// orange1.1t01884 // Cs3g25930 // Cs9g18700 // Cs4g14320 // Cs2g12620 // Cs7g14800 // Cs6g13870 // Cs3g26720 // Cs9g10010 // Cs6g09690 // Cs1g04220 // Cs1g26330 // orange1.1t00416
DNA packaging	11	21	1.2e-07	// Cs4g03450 // Cs4g09890 // Cs9g14790 // Cs2g20980 // Cs2g16700 // Cs5g32200 // orange1.1t00031 // Cs1g13590 // Cs3g14190 // Cs6g21280 // Cs8g18050
cellular carbohydrate metabolic process	21	111	1.2e-07	// Cs4g03450 // Cs3g09000 // Cs1g16550 // Cs7g08110 // orange1.1t03668 // Cs5g33670 // Cs5g10520 // orange1.1t04027 // Cs2g27610 // orange1.1t00214 // orange1.1t00910 // Cs1g05510 // Cs6g21100 // orange1.1t00180 // Cs2g14920 // Cs1g04220 // Cs5g05200 // Cs4g05590 // Cs5g27950 // Cs5g01280 // Cs5g01270
cellular component biogenesis	23	141	2.6e-07	// Cs5g33670 // Cs3g16980 // Cs6g12810 // Cs3g14190 // Cs6g12740 // Cs5g27950 // Cs7g16520 // Cs7g13110 // Cs4g15750 // Cs2g16700 // orange1.1t02378 // Cs5g32200 // Cs6g21100 // orange1.1t00031 // Cs9g05040 // Cs8g18050 // Cs4g03450 // Cs7g10700 // Cs7g19690 // Cs2g20630 // Cs1g13590 // Cs5g03020 // Cs2g08390
negative regulation of cellular process	10	19	5.6e-07	// Cs3g25930 // Cs4g09890 // Cs9g14790 // Cs3g16980 // Cs4g08390 // Cs2g20980 // Cs5g04850 // Cs1g13590 // orange1.1t04063 // Cs2g04160
regulation of metabolic process	61	781	7.5e-07	// Cs5g04160 // Cs8g04640 // Cs3g23300 // Cs9g14790 // Cs1g15020 // Cs1g20760 // Cs4g09890 // Cs2g04170 // Cs1g09510 // Cs2g05640 // Cs3g24410 // Cs1g11880 // Cs3g23690 // Cs2g07650 // orange1.1t03269 // Cs7g06120 // Cs7g10300 // Cs3g16980 // Cs4g10020 // Cs5g29650 // Cs3g01890 // Cs5g22220 // Cs7g08180 // Cs8g05770 // Cs1g20210 // Cs7g30760 // Cs2g19790 // Cs3g19780 // orange1.1t00456 // Cs9g185…
gene silencing by RNA	8	9	7.5e-07	// Cs4g09890 // Cs7g30020 // Cs9g14790 // Cs3g16980 // Cs2g20980 // Cs1g13590 // orange1.1t00031 // Cs2g04160
polysaccharide catabolic process	8	9	7.5e-07	// Cs1g16550 // Cs9g18700 // orange1.1t00214 // orange1.1t00910 // Cs1g05510 // Cs2g17090 // Cs5g22810 // Cs1g26330
DNA recombination	12	35	9.5e-07	// Cs3g03740 // Cs7g30020 // Cs5g33670 // Cs9g14790 // Cs1g15020 // Cs7g18860 // Cs7g10300 // Cs5g03020 // Cs1g13590 // orange1.1t00031 // Cs6g21280 // Cs7g15230
microtubule-based movement	14	53	1.1e-06	// Cs4g09380 // Cs5g06940 // Cs3g17000 // Cs5g33590 // Cs3g13810 // Cs5g12860 // Cs4g06840 // Cs3g26310 // Cs6g21100 // Cs6g14360 // orange1.1t03949 // Cs9g01520 // Cs3g11670 // Cs8g14100
cellular component assembly	18	95	1.3e-06	// Cs4g03450 // Cs7g10700 // Cs7g19690 // Cs3g16980 // Cs8g18050 // Cs2g16700 // Cs2g20630 // orange1.1t02378 // Cs5g32200 // Cs7g16520 // Cs7g13110 // Cs5g03020 // Cs1g13590 // Cs3g14190 // orange1.1t00031 // Cs9g05040 // Cs6g21100 // Cs2g08390
regulation of cellular process	79	1161	1.6e-06	// Cs3g16980 // Cs8g04640 // Cs3g23300 // Cs9g14790 // Cs1g15020 // Cs3g25880 // Cs6g07630 // Cs1g20760 // Cs4g09890 // Cs3g07490 // Cs6g08100 // Cs1g09510 // Cs2g05640 // Cs3g24410 // Cs1g11880 // Cs3g23690 // Cs7g29660 // Cs3g02660 // Cs5g31260 // Cs5g33670 // Cs6g14520 // Cs2g19790 // Cs5g21760 // Cs4g10020 // Cs5g29650 // Cs3g01890 // Cs7g30020 // Cs7g08180 // Cs8g05770 // Cs1g20210 // Cs7g30…
carbohydrate metabolic process	46	529	2.3e-06	// Cs5g01400 // Cs3g09000 // Cs5g33670 // Cs5g33460 // Cs7g08110 // Cs5g10520 // orange1.1t03668 // Cs2g27910 // Cs2g27610 // Cs4g05590 // orange1.1t01884 // Cs3g25940 // Cs2g10240 // Cs9g18700 // Cs5g27950 // Cs5g26450 // Cs7g16520 // Cs1g05510 // Cs2g17090 // orange1.1t04644 // Cs3g25100 // Cs1g04220 // Cs5g20320 // Cs8g16800 // orange1.1t02530 // Cs1g16550 // orange1.1t02532 // Cs7g01690 // Cs…
primary metabolic process	216	4432	2.6e-06	// Cs1g16180 // Cs8g20130 // Cs9g15480 // Cs1g15020 // Cs8g02580 // Cs6g07630 // Cs8g05290 // orange1.1t00449 // Cs5g10520 // Cs2g12700 // Cs1g11880 // Cs3g23690 // Cs2g01540 // Cs7g16520 // Cs6g12740 // Cs5g27950 // Cs3g16980 // Cs4g10020 // Cs8g05200 // orange1.1t04644 // Cs5g20320 // Cs7g15230 // Cs1g14260 // Cs3g19780 // Cs6g04980 // orange1.1t00456 // orange1.1t02532 // Cs1g09170 // Cs9g0204…
macromolecule catabolic process	19	120	6.3e-06	// Cs4g03450 // Cs1g16550 // Cs7g10700 // Cs3g22010 // Cs1g15020 // Cs9g18700 // orange1.1t00214 // orange1.1t02378 // orange1.1t00910 // Cs1g05510 // Cs2g17090 // Cs5g03020 // Cs2g06670 // Cs5g22810 // Cs6g21100 // Cs4g05590 // Cs1g26330 // orange1.1t00180 // Cs5g01270
cellular response to extracellular stimulus	7	9	9e-06	// Cs1g14690 // Cs7g10300 // Cs9g18700 // Cs7g15620 // Cs3g25470 // Cs2g12700 // Cs8g05230
cellular response to external stimulus	7	9	9e-06	// Cs1g14690 // Cs7g10300 // Cs9g18700 // Cs7g15620 // Cs3g25470 // Cs2g12700 // Cs8g05230
response to extracellular stimulus	7	9	9e-06	// Cs1g14690 // Cs7g10300 // Cs9g18700 // Cs7g15620 // Cs3g25470 // Cs2g12700 // Cs8g05230
polysaccharide metabolic process	15	77	1e-05	// Cs1g16550 // Cs5g33670 // Cs2g10240 // Cs9g18700 // orange1.1t04027 // orange1.1t00214 // Cs1g26330 // orange1.1t00910 // Cs1g05510 // Cs2g17090 // Cs2g14920 // Cs5g22810 // Cs3g09000 // Cs5g27950 // Cs5g01280
positive regulation of biological process	9	22	1.2e-05	// Cs1g09170 // Cs3g07490 // Cs6g07630 // Cs1g13590 // Cs5g07910 // Cs3g11670 // Cs2g06960 // Cs7g14240 // Cs6g08100
signaling	30	288	1.2e-05	// Cs3g25880 // Cs1g20760 // Cs2g04720 // Cs6g08100 // Cs2g19790 // Cs2g12700 // Cs1g09170 // Cs7g29660 // Cs1g14690 // Cs7g10300 // Cs9g18700 // Cs3g01890 // Cs5g22220 // orange1.1t00536 // Cs7g14240 // Cs3g19780 // Cs4g09890 // Cs7g16860 // Cs7g15620 // Cs3g25470 // Cs4g11490 // Cs1g06650 // Cs2g01310 // Cs2g07650 // Cs2g20980 // Cs5g08460 // orange1.1t00937 // Cs8g14610 // Cs8g08010 // Cs8g052…
plant-type cell wall organization	7	10	1.4e-05	// Cs7g29830 // Cs2g10240 // Cs6g06530 // Cs2g17090 // Cs2g08250 // Cs6g15990 // Cs7g32410
regulation of protein kinase activity	8	16	1.5e-05	// Cs8g04640 // orange1.1t03269 // Cs9g13780 // Cs1g20760 // Cs2g07650 // Cs5g22220 // Cs7g08180 // Cs1g20210
nuclear division	9	23	1.5e-05	// Cs4g09890 // Cs7g30020 // Cs9g14790 // Cs3g16980 // Cs2g20980 // orange1.1t01618 // orange1.1t00031 // Cs2g08390 // Cs1g20310
regulation of cellular metabolic process	56	768	1.8e-05	// Cs5g04160 // Cs8g04640 // Cs3g23300 // Cs9g14790 // Cs1g15020 // Cs1g20760 // Cs4g09890 // Cs1g09510 // Cs2g05640 // Cs3g24410 // Cs1g11880 // Cs3g23690 // Cs2g07650 // orange1.1t03269 // Cs7g06120 // Cs3g16980 // Cs4g10020 // Cs5g29650 // Cs3g01890 // Cs5g22220 // Cs7g08180 // Cs8g05770 // Cs1g20210 // Cs7g30760 // Cs2g19790 // Cs3g19780 // orange1.1t00456 // Cs9g18590 // Cs9g02040 // Cs6g156…
regulation of cell cycle process	8	17	2e-05	// Cs4g09890 // Cs9g14790 // Cs3g16980 // Cs6g07630 // Cs2g20980 // Cs4g01350 // Cs3g07490 // Cs5g04850
regulation of phosphorylation	8	17	2e-05	// Cs8g04640 // orange1.1t03269 // Cs9g13780 // Cs1g20760 // Cs2g07650 // Cs5g22220 // Cs7g08180 // Cs1g20210
regulation of kinase activity	8	17	2e-05	// Cs8g04640 // orange1.1t03269 // Cs9g13780 // Cs1g20760 // Cs2g07650 // Cs5g22220 // Cs7g08180 // Cs1g20210
regulation of transferase activity	8	17	2e-05	// Cs8g04640 // orange1.1t03269 // Cs9g13780 // Cs1g20760 // Cs2g07650 // Cs5g22220 // Cs7g08180 // Cs1g20210
plant-type cell wall organization or biogenesis	7	11	2e-05	// Cs7g29830 // Cs2g10240 // Cs6g06530 // Cs2g17090 // Cs2g08250 // Cs6g15990 // Cs7g32410
heterocycle catabolic process	9	25	2.5e-05	// orange1.1t01884 // Cs8g20130 // Cs7g14800 // orange1.1t00937 // Cs6g12740 // Cs6g12810 // Cs4g09140 // Cs6g21100 // Cs1g07450
regulation of phosphate metabolic process	8	19	3.7e-05	// Cs8g04640 // orange1.1t03269 // Cs9g13780 // Cs1g20760 // Cs2g07650 // Cs5g22220 // Cs7g08180 // Cs1g20210
regulation of phosphorus metabolic process	8	19	3.7e-05	// Cs8g04640 // orange1.1t03269 // Cs9g13780 // Cs1g20760 // Cs2g07650 // Cs5g22220 // Cs7g08180 // Cs1g20210
organelle fission	9	27	4.1e-05	// Cs4g09890 // Cs7g30020 // Cs9g14790 // Cs3g16980 // Cs2g20980 // orange1.1t01618 // orange1.1t00031 // Cs2g08390 // Cs1g20310
cellular macromolecule catabolic process	15	91	5.4e-05	// Cs4g03450 // Cs1g16550 // Cs7g10700 // Cs3g22010 // Cs1g15020 // orange1.1t00214 // orange1.1t02378 // orange1.1t00910 // Cs1g05510 // Cs5g03020 // Cs2g06670 // Cs6g21100 // Cs4g05590 // orange1.1t00180 // Cs5g01270
cellular amino acid derivative biosynthetic process	7	14	6.4e-05	// Cs3g24410 // Cs8g05280 // Cs8g05290 // Cs4g05610 // Cs1g04220 // Cs3g11670 // orange1.1t00416
chromosome segregation	8	21	6.4e-05	// Cs7g21930 // Cs8g15680 // Cs7g10700 // Cs7g30020 // Cs9g14790 // Cs5g03020 // Cs6g21280 // Cs2g04160
cellular carbohydrate biosynthetic process	12	60	8.7e-05	// Cs3g09000 // Cs5g33670 // orange1.1t04027 // Cs7g08110 // orange1.1t00180 // Cs6g21100 // Cs5g01280 // Cs1g04220 // Cs5g05200 // Cs5g27950 // Cs2g27610 // Cs4g05590
chromatin assembly	7	15	8.7e-05	// Cs4g03450 // Cs2g16700 // Cs5g32200 // Cs1g13590 // Cs3g14190 // orange1.1t00031 // Cs8g18050
cellular amine metabolic process	7	15	8.7e-05	// orange1.1t01884 // Cs7g14800 // Cs3g26720 // Cs9g10010 // Cs6g09690 // Cs1g04220 // orange1.1t00416
cellular biosynthetic process	95	1670	0.0001	// Cs1g15020 // Cs8g02580 // Cs6g07630 // Cs8g05290 // orange1.1t00449 // Cs2g12700 // Cs1g11880 // Cs3g23690 // Cs5g27950 // Cs4g10020 // Cs7g15230 // Cs3g19780 // Cs6g04980 // orange1.1t00456 // Cs9g18590 // Cs9g02040 // Cs8g05770 // Cs4g01350 // Cs7g17180 // Cs3g27390 // Cs2g04160 // Cs7g30020 // orange1.1t00851 // orange1.1t04027 // orange1.1t01988 // Cs3g09000 // Cs1g23230 // Cs3g19260 // Cs…
cellular metabolic process	186	3891	0.00011	// Cs8g20130 // Cs9g15480 // Cs1g15020 // Cs8g02580 // Cs6g07630 // Cs8g05290 // orange1.1t00449 // Cs5g10520 // Cs1g14770 // Cs2g12700 // Cs1g11880 // Cs3g23690 // Cs2g01540 // Cs6g12740 // Cs5g27950 // Cs4g10020 // Cs5g22220 // Cs4g10220 // Cs7g15230 // Cs1g14260 // Cs3g19780 // Cs6g04980 // orange1.1t00456 // Cs1g09170 // Cs9g02040 // Cs7g18860 // Cs8g05770 // Cs4g01350 // orange1.1t00214 // C…
cellular response to stimulus	35	420	0.00013	// Cs9g14790 // Cs1g15020 // Cs3g25880 // Cs7g08110 // Cs6g08100 // Cs6g21280 // Cs2g12700 // Cs7g29660 // Cs1g14690 // Cs5g33670 // Cs7g10300 // Cs9g18700 // Cs7g13110 // Cs1g04220 // Cs7g15230 // Cs4g08390 // Cs7g14240 // Cs1g09170 // Cs7g15620 // Cs3g25470 // Cs7g18860 // Cs1g06650 // Cs7g10700 // Cs5g03020 // orange1.1t00031 // Cs3g11670 // Cs2g04160 // Cs3g03740 // Cs7g30020 // Cs8g08010 // …
chromatin assembly or disassembly	7	17	0.00016	// Cs4g03450 // Cs2g16700 // Cs5g32200 // Cs1g13590 // Cs3g14190 // orange1.1t00031 // Cs8g18050
carbohydrate catabolic process	11	54	0.00017	// Cs4g03450 // Cs1g16550 // Cs9g18700 // orange1.1t00214 // orange1.1t00910 // Cs1g05510 // Cs2g17090 // Cs5g22810 // Cs4g05590 // Cs1g26330 // Cs5g01270
carbohydrate biosynthetic process	12	68	0.00025	// Cs3g09000 // Cs5g33670 // orange1.1t04027 // Cs7g08110 // orange1.1t00180 // Cs6g21100 // Cs5g01280 // Cs1g04220 // Cs5g05200 // Cs5g27950 // Cs2g27610 // Cs4g05590
biosynthetic process	99	1804	0.00025	// Cs1g15020 // Cs8g02580 // Cs6g07630 // Cs8g05290 // orange1.1t00449 // Cs2g12700 // Cs1g11880 // Cs3g23690 // Cs2g10240 // Cs5g27950 // Cs4g10020 // Cs7g15230 // Cs3g19780 // Cs6g04980 // orange1.1t00456 // Cs9g18590 // Cs9g02040 // Cs8g05770 // Cs4g01350 // Cs7g17180 // Cs3g27390 // Cs2g04160 // Cs7g30020 // orange1.1t00851 // orange1.1t04027 // orange1.1t01988 // Cs3g09000 // Cs1g23230 // Cs…
small molecule catabolic process	7	19	0.00027	// orange1.1t01884 // Cs4g03450 // Cs7g14800 // Cs4g05590 // Cs6g07400 // Cs6g07410 // Cs5g01270
actin filament-based process	8	28	0.00032	// orange1.1t01572 // Cs9g17930 // Cs2g20020 // orange1.1t00937 // Cs5g03020 // Cs9g05040 // Cs4g12970 // Cs2g08390
regulation of response to stimulus	6	14	0.00054	// Cs1g09170 // Cs3g07490 // Cs4g08390 // Cs6g08100 // Cs3g11670 // Cs7g14240
DNA catabolic process	5	8	0.00062	// orange1.1t02378 // Cs7g10700 // Cs5g03020 // Cs2g06670 // Cs1g15020
regulation of macromolecule metabolic process	51	778	0.00064	// Cs5g04160 // Cs4g02220 // Cs3g23300 // Cs9g14790 // Cs1g15020 // Cs4g09890 // Cs2g04170 // Cs1g09510 // Cs2g05640 // Cs1g11880 // Cs3g23690 // Cs7g06120 // Cs7g10300 // Cs3g16980 // Cs4g10020 // Cs5g29650 // Cs3g01890 // Cs7g30760 // Cs8g05770 // Cs2g19790 // Cs3g19780 // orange1.1t00456 // Cs9g18590 // Cs9g02040 // Cs6g15650 // Cs2g03610 // Cs1g23230 // Cs2g30180 // Cs4g01350 // Cs7g17180 // …
lipid localization	6	15	0.0007	// Cs5g31030 // orange1.1t02290 // Cs7g13770 // Cs5g09090 // Cs6g18330 // Cs2g31050
lipid transport	6	15	0.0007	// Cs5g31030 // orange1.1t02290 // Cs7g13770 // Cs5g09090 // Cs6g18330 // Cs2g31050
hexose metabolic process	7	23	0.0007	// Cs4g03450 // Cs5g10520 // Cs6g21100 // orange1.1t00180 // Cs4g05590 // Cs2g27610 // Cs5g01270
nucleobase, nucleoside, nucleotide and nucleic acid metabolic process	81	1441	0.00072	// Cs3g16980 // Cs5g04160 // Cs8g20130 // Cs3g23300 // Cs9g14790 // Cs1g15020 // Cs6g07630 // Cs4g09890 // Cs3g07490 // Cs5g16430 // Cs6g12810 // Cs1g09510 // Cs6g21280 // Cs2g05640 // Cs3g08920 // Cs5g17080 // Cs1g11880 // Cs3g23690 // Cs7g29660 // Cs1g02730 // Cs7g06120 // Cs3g22010 // Cs7g10300 // Cs6g12740 // Cs5g21760 // Cs5g04850 // Cs4g10020 // Cs5g29650 // Cs3g01890 // Cs5g33670 // Cs7g13…
small molecule biosynthetic process	16	133	0.00073	// orange1.1t01884 // Cs4g10710 // Cs7g14800 // Cs3g24410 // Cs2g27610 // Cs8g05290 // Cs9g10010 // Cs8g05280 // Cs4g05610 // orange1.1t00416 // Cs1g04220 // Cs2g12700 // Cs6g21100 // Cs3g11670 // orange1.1t00180 // Cs4g05590
regulation of cyclin-dependent protein kinase activity	5	9	0.00088	// Cs1g20210 // Cs8g04640 // Cs7g08180 // Cs9g13780 // orange1.1t03269
monosaccharide metabolic process	7	25	0.0011	// Cs4g03450 // Cs5g10520 // Cs6g21100 // orange1.1t00180 // Cs4g05590 // Cs2g27610 // Cs5g01270
regulation of mitotic cell cycle	6	17	0.0012	// Cs3g16980 // Cs4g09890 // Cs9g14790 // Cs3g07490 // Cs2g20980 // Cs4g01350
cellular localization	16	140	0.0012	// orange1.1t01572 // Cs9g17930 // Cs1g09170 // Cs7g08110 // Cs4g01270 // Cs8g05280 // Cs8g05290 // orange1.1t01388 // Cs6g21100 // Cs6g08100 // Cs1g04220 // Cs5g26090 // Cs3g01870 // Cs3g11670 // Cs4g08390 // Cs7g14240
protein-DNA complex assembly	6	18	0.0015	// Cs4g03450 // Cs2g16700 // Cs5g32200 // Cs3g14190 // orange1.1t00031 // Cs8g18050
regulation of gene expression	48	759	0.0022	// Cs5g04160 // Cs4g02220 // Cs3g23300 // Cs9g14790 // Cs3g16980 // Cs4g09890 // Cs2g04170 // Cs1g09510 // Cs2g05640 // Cs1g11880 // Cs3g23690 // Cs7g06120 // Cs7g10300 // Cs4g10020 // Cs5g29650 // Cs3g01890 // Cs7g30760 // Cs8g05770 // Cs2g19790 // Cs3g19780 // orange1.1t00456 // Cs9g18590 // Cs9g02040 // Cs6g15650 // Cs2g03610 // Cs1g23230 // Cs2g30180 // Cs4g01350 // Cs7g17180 // Cs3g27390 // …
mitosis	6	20	0.0024	// Cs4g09890 // Cs7g30020 // Cs9g14790 // Cs2g20980 // orange1.1t01618 // Cs1g20310
regulation of primary metabolic process	48	768	0.0027	// Cs5g04160 // Cs3g23300 // Cs9g14790 // Cs1g15020 // Cs4g09890 // Cs1g09510 // Cs2g05640 // Cs3g24410 // Cs1g11880 // Cs3g23690 // Cs7g06120 // Cs3g16980 // Cs4g10020 // Cs5g29650 // Cs3g01890 // Cs7g30760 // Cs8g05770 // Cs2g19790 // Cs3g19780 // orange1.1t00456 // Cs9g18590 // Cs9g02040 // Cs6g15650 // Cs2g03610 // Cs1g23230 // Cs2g30180 // Cs4g01350 // Cs7g17180 // Cs3g27390 // Cs5g10360 // …
response to DNA damage stimulus	14	123	0.0032	// Cs3g03740 // Cs7g30020 // Cs5g33670 // Cs9g14790 // Cs1g15020 // Cs7g18860 // orange1.1t00031 // Cs7g13110 // Cs5g03020 // Cs1g13590 // Cs6g21280 // Cs7g10700 // Cs7g15230 // Cs2g04160
cellular polysaccharide metabolic process	10	68	0.0038	// Cs1g16550 // Cs5g33670 // orange1.1t04027 // orange1.1t00214 // orange1.1t00910 // Cs1g05510 // Cs2g14920 // Cs3g09000 // Cs5g27950 // Cs5g01280
macromolecular complex assembly	9	58	0.0052	// Cs4g03450 // Cs7g19690 // Cs2g16700 // Cs2g20630 // Cs5g32200 // Cs6g21100 // Cs3g14190 // orange1.1t00031 // Cs8g18050
nucleosome assembly	5	15	0.0052	// Cs5g32200 // Cs4g03450 // Cs2g16700 // Cs8g18050 // Cs3g14190
nucleosome organization	5	16	0.0066	// Cs5g32200 // Cs4g03450 // Cs2g16700 // Cs8g18050 // Cs3g14190
glucose metabolic process	5	16	0.0066	// Cs4g03450 // Cs4g05590 // Cs6g21100 // orange1.1t00180 // Cs5g01270
DNA repair	13	121	0.0082	// Cs3g03740 // Cs7g30020 // Cs5g33670 // Cs9g14790 // Cs7g18860 // orange1.1t00031 // Cs7g13110 // Cs5g03020 // Cs1g13590 // Cs6g21280 // Cs7g10700 // Cs7g15230 // Cs2g04160
regulation of biosynthetic process	45	749	0.0087	// Cs5g04160 // Cs3g23300 // Cs9g14790 // Cs3g16980 // Cs4g09890 // Cs1g09510 // Cs2g05640 // Cs3g24410 // Cs1g11880 // Cs3g23690 // Cs7g06120 // Cs4g10020 // Cs5g29650 // Cs3g01890 // Cs7g30760 // Cs8g05770 // Cs2g19790 // Cs3g19780 // orange1.1t00456 // Cs9g18590 // Cs9g02040 // Cs6g15650 // Cs2g03610 // Cs1g23230 // Cs2g30180 // Cs4g01350 // Cs7g17180 // Cs3g27390 // Cs5g10360 // Cs5g04850 // …
regulation of cellular biosynthetic process	45	749	0.0087	// Cs5g04160 // Cs3g23300 // Cs9g14790 // Cs3g16980 // Cs4g09890 // Cs1g09510 // Cs2g05640 // Cs3g24410 // Cs1g11880 // Cs3g23690 // Cs7g06120 // Cs4g10020 // Cs5g29650 // Cs3g01890 // Cs7g30760 // Cs8g05770 // Cs2g19790 // Cs3g19780 // orange1.1t00456 // Cs9g18590 // Cs9g02040 // Cs6g15650 // Cs2g03610 // Cs1g23230 // Cs2g30180 // Cs4g01350 // Cs7g17180 // Cs3g27390 // Cs5g10360 // Cs5g04850 // …
cellular macromolecule biosynthetic process	71	1338	0.0089	// Cs3g16980 // Cs5g04160 // Cs3g23300 // Cs9g14790 // Cs1g15020 // Cs6g07630 // Cs4g09890 // orange1.1t00449 // Cs5g16430 // Cs1g09510 // Cs2g05640 // Cs3g08920 // Cs5g17080 // Cs1g11880 // Cs5g01280 // Cs3g23690 // Cs1g02730 // Cs7g06120 // Cs3g22010 // Cs7g10300 // Cs5g27950 // Cs5g21760 // Cs4g10020 // Cs5g29650 // Cs3g01890 // Cs5g33670 // Cs7g13110 // Cs8g05770 // Cs7g30760 // Cs2g19790 // …
regulation of nucleobase, nucleoside, nucleotide and nucleic acid metabolic process	45	751	0.009	// Cs5g04160 // Cs3g23300 // Cs9g14790 // Cs1g15020 // Cs4g09890 // Cs1g09510 // Cs2g05640 // Cs1g11880 // Cs3g23690 // Cs7g06120 // Cs3g16980 // Cs4g10020 // Cs5g29650 // Cs3g01890 // Cs7g30760 // Cs8g05770 // Cs2g19790 // Cs3g19780 // orange1.1t00456 // Cs9g18590 // Cs9g02040 // Cs6g15650 // Cs2g03610 // Cs1g23230 // Cs2g30180 // Cs4g01350 // Cs7g17180 // Cs3g27390 // Cs5g10360 // Cs5g03020 // …
macromolecule biosynthetic process	71	1339	0.009	// Cs3g16980 // Cs5g04160 // Cs3g23300 // Cs9g14790 // Cs1g15020 // Cs6g07630 // Cs4g09890 // orange1.1t00449 // Cs5g16430 // Cs1g09510 // Cs2g05640 // Cs3g08920 // Cs5g17080 // Cs1g11880 // Cs5g01280 // Cs3g23690 // Cs1g02730 // Cs7g06120 // Cs3g22010 // Cs7g10300 // Cs5g27950 // Cs5g21760 // Cs4g10020 // Cs5g29650 // Cs3g01890 // Cs5g33670 // Cs7g13110 // Cs8g05770 // Cs7g30760 // Cs2g19790 // …
cellular macromolecular complex assembly	8	51	0.0092	// Cs4g03450 // Cs2g16700 // Cs2g20630 // Cs5g32200 // Cs6g21100 // Cs3g14190 // orange1.1t00031 // Cs8g18050
actin cytoskeleton organization	6	28	0.0097	// Cs2g20020 // orange1.1t00937 // Cs5g03020 // Cs9g05040 // Cs4g12970 // Cs2g08390
regulation of nitrogen compound metabolic process	45	755	0.0098	// Cs5g04160 // Cs3g23300 // Cs9g14790 // Cs1g15020 // Cs4g09890 // Cs1g09510 // Cs2g05640 // Cs1g11880 // Cs3g23690 // Cs7g06120 // Cs3g16980 // Cs4g10020 // Cs5g29650 // Cs3g01890 // Cs7g30760 // Cs8g05770 // Cs2g19790 // Cs3g19780 // orange1.1t00456 // Cs9g18590 // Cs9g02040 // Cs6g15650 // Cs2g03610 // Cs1g23230 // Cs2g30180 // Cs4g01350 // Cs7g17180 // Cs3g27390 // Cs5g10360 // Cs5g03020 // …
metabolic process	262	6289	0.01	// Cs1g16180 // Cs8g20130 // Cs9g15480 // Cs1g15020 // Cs8g02580 // Cs6g07630 // Cs8g05290 // orange1.1t00449 // Cs2g12620 // Cs5g10520 // Cs1g14770 // Cs2g17400 // Cs9g12620 // Cs2g28370 // Cs1g18400 // Cs4g03740 // Cs1g11880 // Cs3g23690 // Cs3g20810 // Cs2g01540 // Cs7g16520 // Cs6g12740 // Cs5g27950 // Cs3g16980 // Cs4g10020 // Cs8g05280 // Cs8g05200 // orange1.1t04644 // Cs5g20910 // Cs5g203…
establishment of localization in cell	13	128	0.012	// orange1.1t01572 // Cs9g17930 // Cs1g09170 // Cs4g01270 // Cs8g05280 // Cs8g05290 // orange1.1t01388 // Cs6g21100 // Cs6g08100 // Cs5g26090 // Cs3g11670 // Cs4g08390 // Cs7g14240
macromolecule localization	15	163	0.013	// orange1.1t02290 // Cs3g01870 // Cs5g26090 // Cs2g01540 // Cs4g08390 // Cs7g08110 // Cs7g13770 // Cs5g09090 // Cs1g04220 // Cs7g16860 // Cs6g18330 // Cs3g11670 // orange1.1t00536 // Cs5g31030 // Cs2g31050
localization	58	1063	0.014	// Cs9g17930 // Cs8g20130 // Cs2g16610 // Cs3g20130 // Cs8g16340 // Cs7g08110 // Cs8g05290 // Cs2g20630 // Cs6g08100 // Cs7g07060 // Cs1g09170 // Cs6g18330 // Cs4g01600 // Cs6g09750 // Cs2g04480 // Cs8g15700 // Cs4g19270 // Cs2g01540 // Cs2g10240 // Cs9g18910 // Cs4g20090 // Cs8g05280 // Cs4g09470 // Cs2g01250 // Cs7g13770 // Cs3g09320 // Cs3g01870 // orange1.1t00536 // Cs7g14240 // orange1.1t015…
carboxylic acid transport	5	20	0.014	// orange1.1t01388 // Cs4g08390 // Cs6g12790 // Cs7g01770 // Cs3g20130
positive regulation of cellular process	5	21	0.016	// Cs3g11670 // Cs6g07630 // Cs5g07910 // Cs1g13590 // Cs3g07490
macromolecule metabolic process	158	3576	0.023	// Cs1g16180 // Cs9g15480 // Cs1g15020 // Cs6g07630 // orange1.1t00449 // Cs1g11880 // Cs3g23690 // Cs2g01540 // Cs2g10240 // Cs5g27950 // Cs4g10020 // Cs8g05200 // Cs7g15230 // Cs1g14260 // Cs3g19780 // Cs6g04980 // orange1.1t00456 // Cs1g09170 // Cs9g02040 // Cs7g18860 // Cs4g01350 // orange1.1t00214 // Cs7g17180 // Cs3g27390 // Cs5g03020 // Cs2g14920 // Cs5g22810 // Cs1g26330 // Cs5g22220 // C…
regulation of macromolecule biosynthetic process	43	749	0.023	// Cs5g04160 // Cs3g23300 // Cs9g14790 // Cs3g16980 // Cs4g09890 // Cs1g09510 // Cs2g05640 // Cs1g11880 // Cs3g23690 // Cs7g06120 // Cs4g10020 // Cs5g29650 // Cs3g01890 // Cs7g30760 // Cs8g05770 // Cs2g19790 // Cs3g19780 // orange1.1t00456 // Cs9g18590 // Cs9g02040 // Cs6g15650 // Cs2g03610 // Cs1g23230 // Cs2g30180 // Cs4g01350 // Cs7g17180 // Cs3g27390 // Cs5g10360 // Cs5g04850 // orange1.1t000…
phosphorylation	64	1232	0.024	// Cs3g17530 // Cs2g28250 // Cs1g06650 // Cs9g15480 // Cs3g16980 // Cs6g07630 // orange1.1t02118 // Cs1g20760 // Cs2g04720 // Cs5g13070 // Cs5g12860 // Cs6g08100 // Cs7g12860 // Cs1g22310 // Cs2g07650 // orange1.1t01618 // orange1.1t03175 // Cs5g08290 // Cs5g32760 // Cs5g24760 // Cs7g04660 // orange1.1t01865 // Cs6g17360 // Cs5g22220 // Cs7g08180 // Cs1g20210 // Cs9g15380 // Cs1g14260 // Cs6g1006…
organic acid transport	5	25	0.031	// orange1.1t01388 // Cs4g08390 // Cs6g12790 // Cs7g01770 // Cs3g20130
nitrogen compound metabolic process	93	1968	0.04	// Cs8g20130 // Cs1g15020 // Cs6g07630 // Cs1g11880 // Cs3g23690 // Cs6g12740 // Cs4g10020 // Cs7g15230 // Cs3g19780 // Cs6g04980 // orange1.1t00456 // Cs9g18590 // Cs9g02040 // Cs7g18860 // Cs8g05770 // Cs4g01350 // Cs7g17180 // Cs3g27390 // Cs5g03020 // Cs1g26330 // Cs2g04160 // Cs7g30020 // orange1.1t00851 // orange1.1t01988 // Cs3g19260 // Cs5g04160 // Cs3g23300 // Cs9g14790 // Cs5g21760 // C…
transport	55	1051	0.04	// Cs9g17930 // Cs8g20130 // Cs2g16610 // Cs3g20130 // Cs8g16340 // Cs8g05290 // Cs2g20630 // Cs6g08100 // Cs7g07060 // Cs1g09170 // Cs6g18330 // Cs4g01600 // Cs6g09750 // Cs2g04480 // Cs8g15700 // Cs4g09140 // Cs2g01540 // Cs2g10240 // Cs9g18910 // Cs4g20090 // Cs4g09470 // Cs2g01250 // Cs7g13770 // Cs3g09320 // Cs4g19270 // orange1.1t00536 // Cs7g14240 // orange1.1t01572 // Cs8g05280 // Cs7g168…
establishment of localization	55	1055	0.043	// Cs9g17930 // Cs8g20130 // Cs2g16610 // Cs3g20130 // Cs8g16340 // Cs8g05290 // Cs2g20630 // Cs6g08100 // Cs7g07060 // Cs1g09170 // Cs6g18330 // Cs4g01600 // Cs6g09750 // Cs2g04480 // Cs8g15700 // Cs4g09140 // Cs2g01540 // Cs2g10240 // Cs9g18910 // Cs4g20090 // Cs4g09470 // Cs2g01250 // Cs7g13770 // Cs3g09320 // Cs4g19270 // orange1.1t00536 // Cs7g14240 // orange1.1t01572 // Cs8g05280 // Cs7g168…
ribonucleoside triphosphate metabolic process	8	69	0.045	// Cs8g20130 // Cs6g12740 // orange1.1t00937 // Cs6g12810 // Cs4g09140 // Cs6g21100 // Cs9g07790 // Cs1g07450
purine ribonucleoside triphosphate metabolic process	8	69	0.045	// Cs8g20130 // Cs6g12740 // orange1.1t00937 // Cs6g12810 // Cs4g09140 // Cs6g21100 // Cs9g07790 // Cs1g07450
purine nucleoside triphosphate metabolic process	8	69	0.045	// Cs8g20130 // Cs6g12740 // orange1.1t00937 // Cs6g12810 // Cs4g09140 // Cs6g21100 // Cs9g07790 // Cs1g07450
signal transduction	20	288	0.049	// Cs2g07650 // orange1.1t00937 // Cs4g09890 // Cs1g09170 // Cs2g19790 // Cs3g25880 // Cs2g20980 // Cs1g20760 // Cs2g04720 // Cs8g08010 // Cs1g06650 // Cs5g22220 // orange1.1t00536 // Cs6g08100 // Cs8g14610 // Cs7g29660 // Cs7g16860 // Cs2g01310 // Cs5g08460 // Cs7g14240
ribonucleotide metabolic process	9	86	0.049	// Cs8g20130 // Cs6g12740 // orange1.1t00937 // Cs6g12810 // Cs4g09140 // Cs6g21100 // Cs9g07790 // Cs1g07450 // orange1.1t00180

## Sheet: S6B
S6B Table. GO enrichment of molecular functions in up-regulated DEGs
GO term	Num' of DEGs	Total num'	FDR	DEGs ID
protein serine/threonine kinase activity	35	56	4.7e-25	// Cs3g17530 // Cs2g28250 // Cs1g06650 // Cs9g15480 // Cs3g16980 // Cs6g07630 // Cs6g22000 // Cs2g04720 // Cs5g13070 // Cs6g08100 // orange1.1t01618 // Cs5g08290 // orange1.1t01865 // Cs5g22220 // Cs2g05510 // Cs1g14260 // Cs1g14770 // Cs1g09170 // Cs5g32760 // Cs7g31940 // Cs1g20760 // Cs4g11490 // orange1.1t03806 // Cs9g05040 // orange1.1t05643 // Cs5g07910 // Cs9g06390 // orange1.1t04450 // or…
molecular transducer activity	30	34	1.1e-24	// Cs9g15380 // orange1.1t02118 // Cs1g20760 // Cs6g08100 // Cs2g19790 // Cs2g07650 // Cs5g27950 // Cs7g04660 // Cs5g32930 // Cs3g01890 // Cs5g22220 // Cs3g21170 // orange1.1t03970 // Cs7g14240 // Cs6g10060 // Cs3g19780 // Cs6g15650 // orange1.1t03964 // orange1.1t04484 // orange1.1t03963 // orange1.1t00620 // Cs5g06160 // Cs2g01310 // orange1.1t05643 // Cs6g09290 // Cs2g05510 // Cs7g29660 // ora…
signal transducer activity	30	57	4.3e-20	// Cs9g15380 // orange1.1t02118 // Cs1g20760 // Cs6g08100 // Cs2g19790 // Cs2g07650 // Cs5g27950 // Cs7g04660 // Cs5g32930 // Cs3g01890 // Cs5g22220 // Cs3g21170 // orange1.1t03970 // Cs7g14240 // Cs6g10060 // Cs3g19780 // Cs6g15650 // orange1.1t03964 // orange1.1t04484 // orange1.1t03963 // orange1.1t00620 // Cs5g06160 // Cs2g01310 // orange1.1t05643 // Cs6g09290 // Cs2g05510 // Cs7g29660 // ora…
receptor activity	24	34	3.4e-18	// Cs9g15380 // orange1.1t02118 // Cs1g20760 // Cs6g08100 // Cs5g27950 // Cs7g04660 // Cs5g32930 // Cs5g22220 // Cs3g21170 // orange1.1t03970 // Cs7g14240 // Cs6g10060 // Cs6g15650 // orange1.1t03964 // orange1.1t04484 // orange1.1t03963 // orange1.1t00620 // Cs5g06160 // orange1.1t05643 // Cs6g09290 // Cs2g05510 // orange1.1t04412 // orange1.1t04063 // Cs5g08290
ATP binding	87	1309	4.9e-06	// Cs8g20130 // Cs9g15480 // Cs1g15020 // Cs6g07630 // Cs3g26310 // Cs5g27950 // Cs5g22220 // Cs1g14260 // Cs6g04980 // Cs1g09170 // Cs7g18860 // Cs4g01350 // Cs1g24510 // Cs5g03020 // Cs5g06160 // Cs9g11000 // Cs1g14250 // orange1.1t01988 // orange1.1t04412 // Cs1g14150 // Cs3g17530 // Cs2g28250 // Cs9g14790 // Cs5g21760 // Cs9g15380 // Cs6g08100 // Cs6g21280 // Cs4g06840 // Cs5g33590 // Cs4g114…
nucleoside-triphosphatase activity	35	355	2.7e-05	// Cs3g13810 // Cs8g20130 // Cs3g17000 // Cs1g15020 // Cs3g26310 // Cs6g12810 // Cs4g05590 // Cs1g02730 // Cs4g09140 // Cs7g10300 // Cs6g12740 // Cs4g06840 // Cs6g14360 // Cs8g14100 // Cs6g04980 // Cs2g30180 // Cs2g03610 // Cs7g18860 // Cs5g33590 // Cs5g12860 // Cs1g24510 // Cs6g21100 // Cs5g06160 // orange1.1t03949 // Cs9g01520 // Cs3g11670 // Cs1g08330 // Cs4g09380 // Cs3g03740 // Cs5g06940 // …
microtubule motor activity	13	53	2.8e-05	// Cs4g09380 // Cs5g06940 // Cs3g17000 // Cs5g33590 // Cs3g13810 // Cs5g12860 // Cs4g06840 // Cs3g26310 // Cs6g14360 // orange1.1t03949 // Cs9g01520 // Cs3g11670 // Cs8g14100
hydrolase activity	102	1718	3.1e-05	// Cs1g16180 // Cs8g20130 // Cs2g14920 // Cs1g15020 // Cs2g03760 // Cs3g26310 // Cs5g13050 // orange1.1t02582 // Cs6g12740 // Cs8g05200 // orange1.1t04644 // Cs5g20320 // orange1.1t00536 // orange1.1t02530 // orange1.1t02532 // Cs5g27880 // Cs7g01690 // Cs7g18860 // orange1.1t00214 // Cs1g24510 // Cs5g03020 // Cs5g06160 // Cs1g26330 // Cs2g04160 // Cs9g11000 // orange1.1t01988 // orange1.1t03231 …
pyrophosphatase activity	35	363	3.1e-05	// Cs3g13810 // Cs8g20130 // Cs3g17000 // Cs1g15020 // Cs3g26310 // Cs6g12810 // Cs4g05590 // Cs1g02730 // Cs4g09140 // Cs7g10300 // Cs6g12740 // Cs4g06840 // Cs6g14360 // Cs8g14100 // Cs6g04980 // Cs2g30180 // Cs2g03610 // Cs7g18860 // Cs5g33590 // Cs5g12860 // Cs1g24510 // Cs6g21100 // Cs5g06160 // orange1.1t03949 // Cs9g01520 // Cs3g11670 // Cs1g08330 // Cs4g09380 // Cs3g03740 // Cs5g06940 // …
glucosyltransferase activity	12	46	3.1e-05	// Cs7g08110 // Cs2g28370 // Cs5g33670 // Cs7g18460 // orange1.1t04027 // Cs8g05280 // Cs8g05290 // orange1.1t03668 // Cs6g11540 // Cs5g05200 // Cs3g09000 // Cs5g01280
hydrolase activity, acting on acid anhydrides, in phosphorus-containing anhydrides	35	369	3.4e-05	// Cs3g13810 // Cs8g20130 // Cs3g17000 // Cs1g15020 // Cs3g26310 // Cs6g12810 // Cs4g05590 // Cs1g02730 // Cs4g09140 // Cs7g10300 // Cs6g12740 // Cs4g06840 // Cs6g14360 // Cs8g14100 // Cs6g04980 // Cs2g30180 // Cs2g03610 // Cs7g18860 // Cs5g33590 // Cs5g12860 // Cs1g24510 // Cs6g21100 // Cs5g06160 // orange1.1t03949 // Cs9g01520 // Cs3g11670 // Cs1g08330 // Cs4g09380 // Cs3g03740 // Cs5g06940 // …
hydrolase activity, acting on acid anhydrides	35	379	5.5e-05	// Cs3g13810 // Cs8g20130 // Cs3g17000 // Cs1g15020 // Cs3g26310 // Cs6g12810 // Cs4g05590 // Cs1g02730 // Cs4g09140 // Cs7g10300 // Cs6g12740 // Cs4g06840 // Cs6g14360 // Cs8g14100 // Cs6g04980 // Cs2g30180 // Cs2g03610 // Cs7g18860 // Cs5g33590 // Cs5g12860 // Cs1g24510 // Cs6g21100 // Cs5g06160 // orange1.1t03949 // Cs9g01520 // Cs3g11670 // Cs1g08330 // Cs4g09380 // Cs3g03740 // Cs5g06940 // …
motor activity	13	63	8.1e-05	// Cs4g09380 // Cs5g06940 // Cs3g17000 // Cs5g33590 // Cs3g13810 // Cs5g12860 // Cs4g06840 // Cs3g26310 // Cs6g14360 // orange1.1t03949 // Cs9g01520 // Cs3g11670 // Cs8g14100
UDP-glucosyltransferase activity	11	45	0.00011	// Cs7g08110 // Cs2g28370 // Cs5g33670 // Cs7g18460 // orange1.1t04027 // Cs8g05280 // Cs8g05290 // orange1.1t03668 // Cs6g11540 // Cs5g05200 // Cs3g09000
DNA binding	58	852	0.0002	// Cs5g04160 // Cs7g26410 // Cs3g23300 // Cs1g15020 // Cs7g04130 // Cs2g30180 // Cs3g07490 // Cs6g16000 // Cs5g16430 // Cs1g09510 // Cs2g12700 // Cs2g05640 // orange1.1t00243 // Cs1g11880 // Cs3g23690 // Cs1g02730 // Cs7g06120 // Cs5g21760 // Cs4g10020 // Cs5g29650 // Cs7g30760 // Cs2g27410 // Cs8g05770 // Cs7g15230 // Cs4g06100 // Cs6g04980 // orange1.1t00456 // Cs9g18590 // Cs9g02040 // Cs6g156…
oxidoreductase activity, acting on diphenols and related substances as donors, oxygen as acceptor	5	6	0.00066	// Cs3g26900 // Cs2g06420 // Cs1g14690 // Cs6g07400 // Cs6g07410
kinase binding	5	9	0.0023	// Cs1g20210 // Cs8g04640 // Cs7g08180 // Cs9g13780 // orange1.1t03269
protein kinase binding	5	9	0.0023	// Cs1g20210 // Cs8g04640 // Cs7g08180 // Cs9g13780 // orange1.1t03269
polygalacturonase activity	7	25	0.0027	// orange1.1t02530 // orange1.1t02532 // Cs7g01690 // Cs1g09130 // orange1.1t02529 // Cs2g27910 // Cs5g03170
purine NTP-dependent helicase activity	6	17	0.0027	// Cs3g03740 // Cs7g10300 // Cs7g18860 // Cs1g15020 // Cs1g02730 // Cs4g05590
ATP-dependent helicase activity	6	17	0.0027	// Cs3g03740 // Cs7g10300 // Cs7g18860 // Cs1g15020 // Cs1g02730 // Cs4g05590
acid phosphatase activity	5	10	0.0028	// Cs3g25470 // Cs5g29180 // Cs5g27880 // Cs6g15040 // Cs8g11340
nucleotide binding	109	2139	0.0033	// Cs8g20130 // Cs9g15480 // Cs1g15020 // Cs6g07630 // Cs3g26310 // Cs3g20810 // Cs6g12740 // Cs5g27950 // Cs5g22220 // Cs5g20910 // Cs8g16340 // Cs7g27750 // Cs6g04980 // Cs1g09170 // Cs7g18860 // Cs4g01350 // Cs1g24510 // Cs5g03020 // Cs5g06160 // Cs6g13800 // orange1.1t00536 // Cs9g11000 // Cs5g10520 // Cs1g14250 // orange1.1t01988 // orange1.1t04412 // Cs1g14150 // Cs2g19630 // Cs3g17530 // C…
DNA polymerase activity	5	11	0.0034	// Cs5g16430 // Cs7g10250 // Cs5g17080 // Cs3g07490 // Cs1g07700
oxidoreductase activity, acting on diphenols and related substances as donors	5	11	0.0034	// Cs3g26900 // Cs2g06420 // Cs1g14690 // Cs6g07400 // Cs6g07410
adenyl nucleotide binding	90	1750	0.0096	// Cs8g20130 // Cs9g15480 // Cs1g15020 // Cs6g07630 // Cs3g26310 // Cs5g27950 // Cs5g22220 // Cs8g16340 // Cs1g14260 // Cs6g04980 // Cs1g09170 // Cs7g18860 // Cs4g01350 // Cs1g24510 // Cs5g03020 // Cs5g06160 // Cs9g11000 // Cs1g14250 // orange1.1t01988 // orange1.1t04412 // Cs1g14150 // Cs3g17530 // Cs2g28250 // Cs9g14790 // Cs5g21760 // Cs9g15380 // Cs6g08100 // Cs6g21280 // Cs4g06840 // Cs5g335…
calcium ion binding	11	85	0.01	// orange1.1t01572 // Cs2g17400 // orange1.1t04590 // Cs3g26720 // Cs6g10520 // Cs5g22220 // Cs3g09320 // Cs5g22810 // Cs1g18400 // Cs2g20240 // Cs3g26970
purine nucleotide binding	96	1923	0.014	// Cs8g20130 // Cs9g15480 // Cs1g15020 // Cs6g07630 // Cs3g26310 // Cs6g12740 // Cs5g27950 // Cs5g22220 // Cs8g16340 // Cs1g14260 // Cs6g04980 // Cs1g09170 // Cs7g18860 // Cs4g01350 // Cs1g24510 // Cs5g03020 // Cs5g06160 // Cs9g11000 // Cs1g14250 // orange1.1t01988 // orange1.1t04412 // Cs1g14150 // Cs3g17530 // Cs2g28250 // Cs9g14790 // Cs5g21760 // Cs9g15380 // Cs6g12810 // Cs6g08100 // Cs6g212…
cation binding	74	1398	0.014	// Cs2g28110 // Cs2g11930 // Cs7g06440 // Cs2g17750 // Cs5g20910 // Cs8g15900 // Cs3g26720 // Cs2g30180 // Cs5g22810 // Cs6g16730 // Cs1g18400 // orange1.1t00264 // Cs4g03740 // Cs3g27500 // Cs6g21950 // Cs2g15310 // Cs8g04500 // Cs1g14690 // Cs3g20810 // Cs6g20170 // Cs9g18700 // Cs5g26450 // Cs4g17780 // Cs5g08790 // Cs7g16520 // Cs5g22220 // Cs6g16220 // Cs8g02580 // Cs8g16800 // Cs2g19630 // …
adenyl ribonucleotide binding	88	1748	0.018	// Cs8g20130 // Cs9g15480 // Cs1g15020 // Cs6g07630 // Cs3g26310 // Cs5g27950 // Cs5g22220 // Cs8g16340 // Cs1g14260 // Cs6g04980 // Cs1g09170 // Cs7g18860 // Cs4g01350 // Cs1g24510 // Cs5g03020 // Cs5g06160 // Cs9g11000 // Cs1g14250 // orange1.1t01988 // orange1.1t04412 // Cs1g14150 // Cs3g17530 // Cs2g28250 // Cs9g14790 // Cs5g21760 // Cs9g15380 // Cs6g08100 // Cs6g21280 // Cs4g06840 // Cs5g335…
UDP-glycosyltransferase activity	11	96	0.022	// Cs7g08110 // Cs2g28370 // Cs5g33670 // Cs7g18460 // orange1.1t04027 // Cs8g05280 // Cs8g05290 // orange1.1t03668 // Cs6g11540 // Cs5g05200 // Cs3g09000
nucleic acid binding	75	1457	0.024	// Cs5g04160 // Cs7g26410 // Cs3g23300 // Cs3g22010 // Cs1g15020 // Cs7g04130 // Cs2g30180 // orange1.1t00449 // Cs6g16000 // Cs5g16430 // Cs1g09510 // Cs2g12700 // Cs2g05640 // orange1.1t00243 // Cs5g17080 // Cs1g11880 // Cs3g23690 // Cs4g06100 // Cs1g02730 // Cs7g06120 // Cs7g10300 // Cs5g21760 // Cs4g10020 // Cs5g29650 // Cs7g03760 // Cs2g27410 // Cs5g08790 // Cs3g07490 // Cs6g04980 // Cs8g057…
purine ribonucleotide binding	94	1917	0.025	// Cs8g20130 // Cs9g15480 // Cs1g15020 // Cs6g07630 // Cs3g26310 // Cs6g12740 // Cs5g27950 // Cs5g22220 // Cs8g16340 // Cs1g14260 // Cs6g04980 // Cs1g09170 // Cs7g18860 // Cs4g01350 // Cs1g24510 // Cs5g03020 // Cs5g06160 // Cs9g11000 // Cs1g14250 // orange1.1t01988 // orange1.1t04412 // Cs1g14150 // Cs3g17530 // Cs2g28250 // Cs9g14790 // Cs5g21760 // Cs9g15380 // Cs6g12810 // Cs6g08100 // Cs6g212…
ATPase activity, coupled	11	101	0.029	// Cs3g03740 // Cs8g20130 // Cs1g15020 // Cs7g18860 // Cs7g10300 // orange1.1t00937 // Cs1g02730 // Cs5g06160 // Cs4g09140 // Cs9g07790 // Cs4g05590
ribonucleotide binding	94	1932	0.029	// Cs8g20130 // Cs9g15480 // Cs1g15020 // Cs6g07630 // Cs3g26310 // Cs6g12740 // Cs5g27950 // Cs5g22220 // Cs8g16340 // Cs1g14260 // Cs6g04980 // Cs1g09170 // Cs7g18860 // Cs4g01350 // Cs1g24510 // Cs5g03020 // Cs5g06160 // Cs9g11000 // Cs1g14250 // orange1.1t01988 // orange1.1t04412 // Cs1g14150 // Cs3g17530 // Cs2g28250 // Cs9g14790 // Cs5g21760 // Cs9g15380 // Cs6g12810 // Cs6g08100 // Cs6g212…
hydrolase activity, acting on glycosyl bonds	24	339	0.031	// Cs5g01400 // Cs5g33460 // Cs2g27910 // Cs5g03170 // Cs3g25940 // Cs6g13870 // Cs5g26450 // Cs7g16520 // Cs2g17090 // Cs8g16800 // Cs3g25100 // Cs5g20320 // Cs9g18700 // orange1.1t04644 // orange1.1t02530 // orange1.1t02532 // Cs7g01690 // Cs1g09130 // Cs2g14920 // Cs1g26330 // Cs3g27500 // Cs5g26860 // orange1.1t02529 // Cs4g11070
copper ion binding	8	59	0.032	// Cs1g14690 // Cs7g06440 // Cs6g09690 // Cs3g26900 // orange1.1t00264 // Cs6g07400 // Cs6g07410 // Cs6g21950
hydrolase activity, hydrolyzing O-glycosyl compounds	23	324	0.035	// Cs5g01400 // Cs5g33460 // Cs2g27910 // Cs5g03170 // Cs3g25940 // Cs9g18700 // Cs5g26450 // Cs7g16520 // Cs2g17090 // Cs8g16800 // Cs3g25100 // Cs5g20320 // orange1.1t04644 // orange1.1t02530 // orange1.1t02532 // Cs7g01690 // Cs1g09130 // Cs2g14920 // Cs1g26330 // Cs3g27500 // Cs5g26860 // orange1.1t02529 // Cs4g11070
ion binding	74	1481	0.045	// Cs2g28110 // Cs2g11930 // Cs7g06440 // Cs2g17750 // Cs5g20910 // Cs8g15900 // Cs3g26720 // Cs2g30180 // Cs5g22810 // Cs6g16730 // Cs1g18400 // orange1.1t00264 // Cs4g03740 // Cs3g27500 // Cs6g21950 // Cs2g15310 // Cs8g04500 // Cs1g14690 // Cs3g20810 // Cs6g20170 // Cs9g18700 // Cs5g26450 // Cs4g17780 // Cs5g08790 // Cs7g16520 // Cs5g22220 // Cs6g16220 // Cs8g02580 // Cs8g16800 // Cs2g19630 // …

## Sheet: S6C
S6C Table. GO enrichment of cellular components in up-regulated DEGs
GO term	Num' of DEGs	Total num'	FDR	DEGs ID
cell part	276	1618	1e-114	// Cs8g20130 // Cs9g15480 // Cs1g15020 // Cs1g20430 // Cs8g02580 // Cs6g07630 // Cs8g05290 // Cs3g26310 // Cs1g14770 // Cs2g16610 // Cs9g12620 // Cs2g27100 // Cs1g18400 // Cs1g11880 // Cs3g23690 // Cs3g20810 // Cs5g33670 // Cs2g22680 // Cs2g10240 // Cs3g16060 // Cs5g27950 // Cs5g22220 // Cs4g09470 // Cs3g25880 // Cs3g15710 // Cs5g20910 // Cs3g01870 // Cs7g15230 // Cs2g06960 // Cs1g14260 // Cs3g19…
cell	276	1618	1e-114	// Cs8g20130 // Cs9g15480 // Cs1g15020 // Cs1g20430 // Cs8g02580 // Cs6g07630 // Cs8g05290 // Cs3g26310 // Cs1g14770 // Cs2g16610 // Cs9g12620 // Cs2g27100 // Cs1g18400 // Cs1g11880 // Cs3g23690 // Cs3g20810 // Cs5g33670 // Cs2g22680 // Cs2g10240 // Cs3g16060 // Cs5g27950 // Cs5g22220 // Cs4g09470 // Cs3g25880 // Cs3g15710 // Cs5g20910 // Cs3g01870 // Cs7g15230 // Cs2g06960 // Cs1g14260 // Cs3g19…
intracellular membrane-bounded organelle	129	765	6.3e-45	// Cs1g15020 // Cs3g25880 // Cs8g02580 // Cs6g07630 // Cs8g05290 // Cs2g06420 // Cs3g23570 // Cs1g18400 // Cs1g11880 // Cs3g23690 // Cs2g10240 // Cs6g12740 // Cs4g09470 // Cs5g20910 // Cs7g15230 // Cs2g06960 // Cs4g02220 // orange1.1t00456 // Cs1g09170 // Cs3g09320 // Cs4g01350 // Cs1g21630 // Cs3g27390 // Cs7g10700 // Cs5g03020 // Cs2g14920 // Cs5g14370 // Cs2g04160 // Cs7g30020 // orange1.1t008…
membrane-bounded organelle	129	765	6.3e-45	// Cs1g15020 // Cs3g25880 // Cs8g02580 // Cs6g07630 // Cs8g05290 // Cs2g06420 // Cs3g23570 // Cs1g18400 // Cs1g11880 // Cs3g23690 // Cs2g10240 // Cs6g12740 // Cs4g09470 // Cs5g20910 // Cs7g15230 // Cs2g06960 // Cs4g02220 // orange1.1t00456 // Cs1g09170 // Cs3g09320 // Cs4g01350 // Cs1g21630 // Cs3g27390 // Cs7g10700 // Cs5g03020 // Cs2g14920 // Cs5g14370 // Cs2g04160 // Cs7g30020 // orange1.1t008…
intracellular	171	1511	4.6e-40	// Cs1g15020 // Cs3g25880 // Cs8g02580 // Cs6g07630 // Cs8g05290 // Cs3g26310 // Cs3g23570 // Cs1g18400 // Cs1g11880 // Cs3g23690 // Cs3g20810 // Cs5g33670 // Cs2g10240 // Cs6g12740 // Cs4g09470 // Cs5g20910 // Cs3g01870 // Cs7g15230 // Cs2g06960 // Cs3g19780 // orange1.1t00456 // Cs1g09170 // Cs3g09320 // Cs4g01350 // Cs1g21630 // Cs3g27390 // Cs7g10700 // Cs5g03020 // Cs2g14920 // Cs5g14370 // …
intracellular organelle	147	1169	2.6e-38	// Cs1g15020 // Cs3g25880 // Cs8g02580 // Cs6g07630 // Cs8g05290 // Cs3g26310 // Cs3g23570 // Cs1g18400 // Cs1g11880 // Cs3g23690 // Cs2g10240 // Cs6g12740 // Cs4g09470 // Cs5g20910 // Cs7g15230 // Cs2g06960 // Cs4g02220 // orange1.1t00456 // Cs1g09170 // Cs3g09320 // Cs4g01350 // Cs1g21630 // Cs3g27390 // Cs7g10700 // Cs5g03020 // Cs2g14920 // Cs5g14370 // Cs2g04160 // Cs7g30020 // orange1.1t008…
organelle	147	1170	2.6e-38	// Cs1g15020 // Cs3g25880 // Cs8g02580 // Cs6g07630 // Cs8g05290 // Cs3g26310 // Cs3g23570 // Cs1g18400 // Cs1g11880 // Cs3g23690 // Cs2g10240 // Cs6g12740 // Cs4g09470 // Cs5g20910 // Cs7g15230 // Cs2g06960 // Cs4g02220 // orange1.1t00456 // Cs1g09170 // Cs3g09320 // Cs4g01350 // Cs1g21630 // Cs3g27390 // Cs7g10700 // Cs5g03020 // Cs2g14920 // Cs5g14370 // Cs2g04160 // Cs7g30020 // orange1.1t008…
intracellular part	161	1455	2.6e-36	// Cs1g15020 // Cs3g25880 // Cs8g02580 // Cs6g07630 // Cs8g05290 // Cs3g26310 // Cs3g23570 // Cs1g18400 // Cs1g11880 // Cs3g23690 // Cs3g20810 // Cs5g33670 // Cs2g10240 // Cs6g12740 // Cs4g09470 // Cs5g20910 // Cs3g01870 // Cs7g15230 // Cs2g06960 // Cs4g02220 // orange1.1t00456 // Cs1g09170 // Cs3g09320 // Cs4g01350 // Cs1g21630 // Cs3g27390 // Cs7g10700 // Cs5g03020 // Cs2g14920 // Cs5g14370 // …
cytoplasm	94	624	1.5e-28	// Cs3g25880 // Cs8g02580 // Cs6g07630 // Cs8g05290 // Cs5g14370 // Cs1g18400 // Cs2g02340 // Cs3g20810 // Cs2g10240 // Cs4g09470 // Cs5g20910 // Cs3g01870 // orange1.1t00536 // Cs1g09170 // Cs3g09320 // Cs4g01350 // Cs1g21630 // Cs2g14920 // Cs2g06420 // Cs2g12470 // Cs7g30020 // Cs4g16970 // Cs5g26880 // Cs2g23880 // Cs3g09000 // Cs3g19260 // Cs7g26410 // Cs3g22010 // Cs6g08100 // Cs1g22310 // …
cytoplasmic part	85	517	4.9e-28	// Cs7g26410 // Cs5g29180 // Cs4g14320 // Cs3g16980 // Cs3g25880 // Cs8g02580 // Cs6g07630 // Cs8g05290 // Cs2g04720 // Cs7g15620 // Cs2g06420 // Cs4g09140 // Cs6g08100 // Cs4g19270 // Cs8g08010 // Cs7g16860 // Cs1g18400 // Cs5g17080 // Cs3g24410 // Cs2g02340 // Cs5g01280 // Cs6g21950 // orange1.1t01884 // Cs1g14690 // Cs3g20810 // Cs3g22010 // Cs4g01600 // orange1.1t03175 // Cs6g13870 // Cs2g277…
external encapsulating structure	41	84	7.8e-28	// Cs2g28110 // Cs4g07340 // Cs7g30160 // Cs2g27090 // Cs9g12620 // Cs3g24410 // Cs5g03170 // Cs4g05590 // orange1.1t00502 // Cs1g14690 // Cs6g20170 // orange1.1t03175 // Cs5g29180 // Cs5g26450 // Cs7g16520 // Cs1g05510 // Cs8g16800 // Cs1g16550 // Cs7g01690 // Cs3g25470 // Cs6g06530 // Cs2g27100 // orange1.1t00214 // Cs2g10070 // Cs2g14920 // orange1.1t01879 // Cs8g18200 // Cs7g32410 // Cs5g2686…
cell wall	41	84	7.8e-28	// Cs2g28110 // Cs4g07340 // Cs7g30160 // Cs2g27090 // Cs9g12620 // Cs3g24410 // Cs5g03170 // Cs4g05590 // orange1.1t00502 // Cs1g14690 // Cs6g20170 // orange1.1t03175 // Cs5g29180 // Cs5g26450 // Cs7g16520 // Cs1g05510 // Cs8g16800 // Cs1g16550 // Cs7g01690 // Cs3g25470 // Cs6g06530 // Cs2g27100 // orange1.1t00214 // Cs2g10070 // Cs2g14920 // orange1.1t01879 // Cs8g18200 // Cs7g32410 // Cs5g2686…
membrane	141	1579	2.1e-22	// Cs8g20130 // Cs9g15480 // Cs1g20430 // Cs8g02580 // Cs6g07630 // Cs5g10520 // Cs2g16610 // Cs1g18400 // Cs3g20810 // Cs2g22680 // Cs2g10240 // Cs9g18910 // Cs5g27950 // Cs4g09470 // Cs5g22220 // Cs5g20910 // Cs3g01870 // Cs8g16340 // Cs1g14260 // Cs3g10220 // Cs1g09170 // Cs7g30980 // Cs6g06530 // orange1.1t00214 // Cs1g21630 // Cs2g14920 // Cs5g14370 // Cs2g12470 // orange1.1t04783 // orange1…
nucleus	71	541	2.7e-18	// Cs1g21710 // Cs4g02220 // Cs3g23570 // Cs9g14790 // Cs5g31260 // Cs6g07630 // orange1.1t01111 // Cs5g28480 // Cs3g07490 // Cs2g04170 // Cs5g16430 // Cs6g12810 // Cs3g14190 // Cs6g21280 // Cs2g05640 // Cs5g21760 // Cs1g11880 // Cs3g23690 // Cs7g21930 // orange1.1t03269 // Cs7g06120 // Cs3g22010 // Cs2g10240 // Cs6g12740 // Cs6g13870 // Cs2g30180 // Cs1g15020 // Cs5g04850 // Cs2g17400 // Cs7g131…
intracellular organelle part	56	452	2.3e-13	// Cs3g13810 // Cs3g17000 // Cs4g14320 // Cs5g31260 // Cs6g07630 // orange1.1t01111 // Cs3g26310 // Cs3g14190 // Cs1g18400 // Cs4g05590 // orange1.1t01884 // Cs4g06840 // Cs4g09140 // Cs5g33670 // Cs8g18050 // Cs5g29180 // Cs5g32930 // Cs4g09470 // Cs6g14360 // Cs4g10220 // Cs8g14100 // Cs7g15230 // Cs4g02220 // Cs7g21930 // Cs2g30180 // Cs7g16860 // Cs8g10180 // Cs3g07490 // Cs5g33590 // Cs2g167…
organelle part	56	453	2.4e-13	// Cs3g13810 // Cs3g17000 // Cs4g14320 // Cs5g31260 // Cs6g07630 // orange1.1t01111 // Cs3g26310 // Cs3g14190 // Cs1g18400 // Cs4g05590 // orange1.1t01884 // Cs4g06840 // Cs4g09140 // Cs5g33670 // Cs8g18050 // Cs5g29180 // Cs5g32930 // Cs4g09470 // Cs6g14360 // Cs4g10220 // Cs8g14100 // Cs7g15230 // Cs4g02220 // Cs7g21930 // Cs2g30180 // Cs7g16860 // Cs8g10180 // Cs3g07490 // Cs5g33590 // Cs2g167…
membrane part	82	923	3.4e-12	// Cs4g12700 // Cs8g18660 // Cs8g20130 // Cs2g16610 // Cs5g33670 // Cs3g20130 // Cs7g16670 // Cs8g16340 // orange1.1t02118 // orange1.1t04063 // Cs2g20630 // Cs5g10520 // Cs6g15650 // Cs2g27090 // Cs6g08100 // Cs7g07060 // Cs6g09340 // Cs4g04910 // orange1.1t01865 // Cs1g25530 // Cs6g09750 // orange1.1t01884 // Cs8g15700 // Cs4g09140 // Cs2g22680 // orange1.1t03175 // Cs9g18910 // Cs5g27950 // Cs…
apoplast	16	27	5.7e-12	// Cs7g06730 // Cs1g16550 // Cs2g28110 // Cs9g06390 // orange1.1t03175 // Cs7g06720 // Cs3g24410 // Cs3g07490 // Cs7g30160 // orange1.1t03024 // Cs2g14920 // Cs4g09140 // Cs5g25820 // Cs6g07400 // Cs6g07410 // Cs6g21950
microtubule	15	23	1.1e-11	// Cs4g09380 // Cs5g06940 // Cs3g17000 // Cs6g07630 // Cs5g33590 // Cs3g13810 // Cs5g12860 // Cs4g06840 // Cs3g26310 // Cs6g21100 // Cs6g14360 // orange1.1t03949 // Cs9g01520 // Cs3g11670 // Cs8g14100
intrinsic to membrane	69	773	2.5e-10	// Cs8g20130 // Cs2g16610 // Cs5g33670 // Cs3g20130 // Cs7g16670 // Cs8g16340 // orange1.1t02118 // orange1.1t04063 // Cs5g10520 // Cs6g15650 // Cs6g08100 // Cs7g07060 // Cs6g09340 // Cs4g04910 // Cs6g09750 // orange1.1t01884 // Cs8g15700 // Cs4g09140 // Cs2g22680 // Cs2g10240 // Cs9g18910 // Cs5g27950 // Cs4g20090 // Cs5g26450 // Cs5g22220 // Cs5g32930 // orange1.1t01865 // Cs4g09470 // Cs4g0875…
anchored to membrane	9	10	5.6e-08	// Cs2g22680 // Cs6g17360 // Cs1g25530 // Cs5g26450 // orange1.1t00910 // orange1.1t00255 // Cs4g08750 // Cs4g19270 // Cs6g21950
integral to membrane	62	763	8.2e-08	// Cs8g20130 // Cs2g16610 // Cs5g33670 // Cs3g20130 // Cs7g16670 // Cs8g16340 // orange1.1t02118 // orange1.1t04063 // Cs5g10520 // Cs6g15650 // Cs6g08100 // Cs7g07060 // Cs6g09340 // Cs4g04910 // Cs6g09750 // orange1.1t01884 // Cs8g15700 // Cs4g09140 // Cs2g10240 // Cs9g18910 // Cs5g27950 // Cs4g20090 // Cs5g22220 // Cs5g32930 // orange1.1t01865 // Cs4g09470 // Cs6g17360 // Cs1g14250 // Cs8g0258…
chromosome	18	84	1.4e-07	// Cs4g03450 // Cs4g02220 // Cs8g15680 // Cs7g10700 // Cs7g30020 // Cs9g14790 // Cs3g07490 // Cs8g18050 // orange1.1t00031 // Cs2g16700 // Cs2g30180 // Cs5g32200 // Cs5g16430 // Cs5g03020 // Cs3g14190 // Cs6g21280 // Cs7g15230 // Cs7g21930
Golgi apparatus	11	28	5.9e-07	// orange1.1t01884 // Cs4g03450 // Cs7g16860 // Cs5g33670 // Cs7g18460 // Cs8g02580 // Cs8g18660 // Cs5g32930 // Cs1g21630 // Cs3g09000 // Cs4g05590
intracellular non-membrane-bounded organelle	42	452	8.1e-07	// Cs3g13810 // Cs3g17000 // Cs9g14790 // Cs6g07630 // Cs5g16430 // Cs3g14190 // Cs6g21280 // Cs4g05590 // Cs7g21930 // Cs8g18050 // Cs4g06840 // Cs7g03830 // Cs6g14360 // Cs4g12970 // Cs8g14100 // Cs7g15230 // orange1.1t01283 // Cs4g02220 // Cs2g30180 // Cs3g07490 // Cs5g33590 // Cs2g16700 // Cs4g09380 // Cs5g12860 // Cs5g32200 // Cs5g03020 // orange1.1t00031 // Cs5g06940 // orange1.1t03949 // C…
non-membrane-bounded organelle	42	452	8.1e-07	// Cs3g13810 // Cs3g17000 // Cs9g14790 // Cs6g07630 // Cs5g16430 // Cs3g14190 // Cs6g21280 // Cs4g05590 // Cs7g21930 // Cs8g18050 // Cs4g06840 // Cs7g03830 // Cs6g14360 // Cs4g12970 // Cs8g14100 // Cs7g15230 // orange1.1t01283 // Cs4g02220 // Cs2g30180 // Cs3g07490 // Cs5g33590 // Cs2g16700 // Cs4g09380 // Cs5g12860 // Cs5g32200 // Cs5g03020 // orange1.1t00031 // Cs5g06940 // orange1.1t03949 // C…
microtubule cytoskeleton	18	97	8.1e-07	// Cs4g09380 // Cs5g06940 // Cs3g17000 // Cs6g07630 // Cs5g33590 // Cs3g13810 // Cs5g12860 // Cs1g22310 // Cs4g06840 // Cs3g26310 // Cs9g14750 // Cs6g21100 // Cs6g14360 // orange1.1t03949 // Cs9g01520 // Cs3g11670 // orange1.1t01283 // Cs8g14100
chromosomal part	15	69	1.6e-06	// Cs4g03450 // Cs4g02220 // Cs8g15680 // Cs7g10700 // Cs7g30020 // Cs3g07490 // Cs8g18050 // Cs2g16700 // Cs2g30180 // Cs5g32200 // Cs5g16430 // Cs3g14190 // orange1.1t00031 // Cs7g15230 // Cs7g21930
cytoskeleton	20	127	1.6e-06	// Cs4g03450 // Cs4g09380 // Cs5g06940 // Cs3g17000 // Cs6g07630 // Cs5g33590 // Cs3g13810 // Cs5g12860 // Cs1g22310 // Cs4g06840 // Cs3g26310 // Cs9g14750 // Cs6g21100 // Cs4g12970 // Cs6g14360 // orange1.1t03949 // Cs9g01520 // Cs3g11670 // orange1.1t01283 // Cs8g14100
intracellular organelle lumen	15	88	2.1e-05	// Cs4g03450 // Cs7g10700 // Cs7g30020 // Cs4g14320 // Cs5g31260 // Cs8g18050 // Cs1g22310 // Cs5g32200 // Cs6g21100 // Cs3g14190 // Cs2g06420 // Cs5g04850 // Cs4g05590 // Cs4g15750 // Cs3g19260
organelle lumen	15	88	2.1e-05	// Cs4g03450 // Cs7g10700 // Cs7g30020 // Cs4g14320 // Cs5g31260 // Cs8g18050 // Cs1g22310 // Cs5g32200 // Cs6g21100 // Cs3g14190 // Cs2g06420 // Cs5g04850 // Cs4g05590 // Cs4g15750 // Cs3g19260
membrane-enclosed lumen	15	88	2.1e-05	// Cs4g03450 // Cs7g10700 // Cs7g30020 // Cs4g14320 // Cs5g31260 // Cs8g18050 // Cs1g22310 // Cs5g32200 // Cs6g21100 // Cs3g14190 // Cs2g06420 // Cs5g04850 // Cs4g05590 // Cs4g15750 // Cs3g19260
protein-DNA complex	9	27	2.2e-05	// Cs4g03450 // Cs7g30020 // Cs5g31260 // Cs3g07490 // Cs2g16700 // Cs5g32200 // Cs5g16430 // Cs3g14190 // Cs8g18050
cytoskeletal part	17	117	2.8e-05	// Cs4g09380 // Cs5g06940 // Cs3g17000 // Cs6g07630 // Cs5g33590 // Cs3g13810 // Cs5g12860 // Cs1g22310 // Cs4g06840 // Cs3g26310 // Cs9g14750 // Cs6g21100 // Cs6g14360 // orange1.1t03949 // Cs9g01520 // Cs3g11670 // Cs8g14100
vacuolar part	6	8	2.8e-05	// Cs4g03450 // Cs4g09140 // Cs5g29180 // Cs4g09470 // Cs6g21100 // Cs1g18400
vacuolar membrane	6	8	2.8e-05	// Cs4g03450 // Cs4g09140 // Cs5g29180 // Cs4g09470 // Cs6g21100 // Cs1g18400
endoplasmic reticulum	12	66	0.0001	// Cs7g26410 // Cs1g14690 // Cs3g10940 // Cs4g14320 // Cs4g20090 // Cs8g02580 // Cs5g26880 // Cs5g32930 // Cs2g23880 // Cs1g04220 // Cs3g09000 // Cs4g01600
nuclear lumen	13	81	0.00014	// Cs4g03450 // Cs7g10700 // Cs7g30020 // Cs5g31260 // Cs8g18050 // Cs1g22310 // Cs5g32200 // Cs6g21100 // Cs3g14190 // Cs5g04850 // Cs4g05590 // Cs4g15750 // Cs3g19260
nuclear part	17	138	0.00018	// Cs4g03450 // Cs7g10700 // Cs7g30020 // Cs5g31260 // Cs4g15750 // orange1.1t01111 // Cs8g18050 // Cs3g07490 // Cs1g22310 // Cs5g32200 // Cs5g16430 // Cs6g21100 // Cs3g14190 // Cs5g04850 // Cs4g05590 // Cs7g15230 // Cs3g19260
mitochondrion	13	86	0.00024	// Cs4g01600 // Cs3g25880 // Cs4g10220 // Cs1g21710 // Cs3g25600 // Cs8g08010 // Cs7g29660 // Cs1g13320 // Cs1g04220 // Cs5g17080 // Cs2g02340 // Cs6g09690 // Cs4g19270
cytoplasmic membrane-bounded vesicle	6	18	0.00077	// Cs1g09170 // Cs8g05280 // Cs8g05290 // Cs6g08100 // Cs7g16860 // Cs7g14240
vesicle	6	18	0.00077	// Cs1g09170 // Cs8g05280 // Cs8g05290 // Cs6g08100 // Cs7g16860 // Cs7g14240
membrane-bounded vesicle	6	18	0.00077	// Cs1g09170 // Cs8g05280 // Cs8g05290 // Cs6g08100 // Cs7g16860 // Cs7g14240
cytoplasmic vesicle	6	18	0.00077	// Cs1g09170 // Cs8g05280 // Cs8g05290 // Cs6g08100 // Cs7g16860 // Cs7g14240
organelle membrane	12	86	0.00083	// orange1.1t01884 // Cs4g03450 // Cs4g09140 // Cs5g33670 // Cs7g18460 // Cs5g29180 // Cs4g09470 // Cs6g21100 // Cs4g10220 // Cs5g14370 // Cs1g18400 // Cs3g09000
Golgi apparatus part	6	27	0.0046	// orange1.1t01884 // Cs7g16860 // Cs5g33670 // Cs7g18460 // Cs5g32930 // Cs3g09000
chromatin	7	38	0.0046	// Cs4g03450 // Cs4g02220 // Cs7g10700 // Cs2g16700 // Cs5g32200 // Cs3g14190 // Cs8g18050
nuclear chromosome	5	26	0.021	// Cs7g10700 // Cs5g16430 // Cs7g30020 // Cs7g15230 // Cs3g07490
nucleosome	5	27	0.024	// Cs5g32200 // Cs4g03450 // Cs2g16700 // Cs8g18050 // Cs3g14190
envelope	5	50	0.2	// Cs4g19270 // Cs5g01270 // Cs7g30020 // Cs8g10180 // Cs4g10220
organelle envelope	5	50	0.2	// Cs4g19270 // Cs5g01270 // Cs7g30020 // Cs8g10180 // Cs4g10220
