# Supplementary material for: The immunity of Meiwa kumquat against Xanthomonas citri is associated with a known susceptibility gene induced by a transcription activator-like effector
Source: PLoS Pathog. 2020 Sep 15;16(9):e1008886. doi: 10.1371/journal.ppat.1008886 (PMC7518600; doi:10.1371/journal.ppat.1008886)
Supplement: S7 Table — (XLSX) [file ppat.1008886.s017.xlsx]

## Sheet: S7A
S7A Table. GO enrichment of biological processes in down-regulated DEGs
GO term	Num' of DEGs	Total num'	FDR	DEGs ID
response to chemical stimulus	57	159	8.5e-39	// Cs7g31430 // Cs1g19540 // Cs7g24360 // Cs9g19070 // Cs5g29880 // Cs1g15710 // Cs5g03060 // Cs4g18280 // Cs8g19110 // Cs9g10650 // Cs8g18490 // Cs1g23200 // Cs9g06650 // orange1.1t02409 // Cs9g01410 // Cs7g28110 // Cs9g13610 // Cs7g20700 // orange1.1t03726 // Cs5g24610 // Cs2g22010 // Cs2g08000 // Cs3g02610 // Cs3g18540 // Cs3g09710 // orange1.1t01026 // Cs6g08220 // Cs5g30390 // Cs3g09280 // C…
multi-organism process	45	78	1.7e-37	// Cs3g24230 // Cs9g19070 // orange1.1t02079 // Cs2g03810 // orange1.1t04497 // Cs7g07000 // orange1.1t03769 // Cs1g23200 // Cs9g06650 // Cs2g22390 // Cs1g05180 // Cs7g20700 // Cs6g02260 // Cs7g02050 // Cs3g02610 // Cs4g11660 // Cs5g25880 // orange1.1t02081 // Cs5g20930 // Cs6g06060 // orange1.1t02087 // Cs4g11410 // Cs5g25410 // orange1.1t00647 // Cs6g09540 // Cs1g06550 // orange1.1t02796 // Cs5…
response to stress	69	336	8.6e-35	// Cs2g07600 // Cs1g19540 // Cs4g17320 // Cs9g19070 // Cs2g21000 // Cs5g16830 // orange1.1t04497 // Cs6g09540 // orange1.1t00633 // Cs5g03060 // orange1.1t03769 // Cs3g09690 // Cs8g18490 // Cs1g23200 // Cs4g06430 // Cs9g06650 // Cs3g24230 // Cs9g01410 // orange1.1t01362 // Cs7g20700 // orange1.1t02081 // Cs4g07400 // Cs7g28170 // orange1.1t01956 // Cs9g06040 // orange1.1t00647 // Cs5g25880 // Cs9…
response to stimulus	98	784	1.6e-34	// Cs1g19540 // orange1.1t04497 // Cs7g07000 // Cs4g18280 // Cs8g19110 // orange1.1t03726 // Cs5g20930 // Cs2g08000 // Cs2g07600 // Cs6g05990 // Cs3g09710 // Cs5g23120 // Cs7g31430 // orange1.1t01519 // Cs4g19580 // Cs2g16870 // Cs9g14540 // Cs6g03330 // orange1.1t01735 // orange1.1t01984 // Cs6g11950 // Cs4g01850 // orange1.1t02409 // Cs9g19070 // Cs5g29880 // Cs5g03060 // Cs7g24360 // Cs9g06650…
response to organic substance	41	95	2e-30	// orange1.1t02409 // Cs7g24360 // Cs9g19070 // Cs5g29880 // Cs5g03060 // Cs4g18280 // orange1.1t03769 // Cs9g10650 // Cs8g18490 // Cs1g23200 // Cs9g06650 // Cs3g24230 // Cs7g28110 // Cs9g13610 // orange1.1t03726 // Cs5g24610 // Cs2g22010 // Cs7g02050 // Cs3g02610 // Cs5g20930 // Cs3g09710 // orange1.1t01026 // Cs2g28680 // Cs5g30390 // Cs3g09280 // Cs6g09540 // Cs4g14510 // Cs4g07400 // Cs4g1958…
small molecule biosynthetic process	44	133	7e-29	// orange1.1t02079 // orange1.1t04496 // orange1.1t04497 // Cs5g03060 // orange1.1t03769 // Cs5g18930 // Cs9g06650 // Cs4g06430 // Cs9g01410 // Cs9g02930 // Cs4g07400 // Cs7g28170 // Cs7g29080 // Cs4g01120 // Cs2g07600 // orange1.1t05466 // Cs5g25880 // orange1.1t02081 // orange1.1t02085 // orange1.1t05423 // orange1.1t02087 // Cs7g31430 // Cs6g09540 // Cs2g23840 // Cs3g11490 // orange1.1t03726 /…
amine metabolic process	29	32	4.3e-28	// Cs3g22910 // Cs7g29740 // orange1.1t02079 // orange1.1t04496 // orange1.1t04497 // Cs9g01410 // Cs9g06720 // Cs5g21900 // Cs4g01120 // Cs5g25880 // orange1.1t02081 // orange1.1t02087 // Cs6g11940 // Cs6g09540 // Cs2g23840 // Cs3g11490 // orange1.1t02796 // Cs7g18230 // orange1.1t01780 // Cs5g03060 // Cs7g18280 // Cs9g06010 // Cs7g06170 // Cs7g29760 // Cs4g05200 // Cs3g03130 // Cs9g05680 // Cs6…
small molecule metabolic process	70	470	5.5e-28	// Cs5g24970 // Cs3g22910 // orange1.1t04497 // Cs7g29740 // Cs5g24950 // orange1.1t02079 // orange1.1t04496 // Cs5g24990 // Cs1g15710 // Cs5g03060 // orange1.1t03769 // Cs5g18930 // Cs1g23200 // Cs4g06430 // Cs9g06650 // Cs3g24230 // Cs9g01410 // Cs7g07120 // Cs9g02930 // Cs1g15970 // Cs4g07400 // Cs6g18060 // Cs7g29080 // Cs4g01120 // Cs2g07600 // orange1.1t05466 // Cs5g25880 // orange1.1t02081…
defense response	30	47	5.5e-26	// Cs9g19070 // Cs3g02125 // orange1.1t04497 // orange1.1t00633 // Cs9g10650 // Cs1g23200 // Cs9g06650 // Cs9g13610 // Cs7g20700 // Cs4g08020 // orange1.1t02796 // Cs5g25880 // orange1.1t02081 // Cs5g20930 // orange1.1t02087 // orange1.1t02079 // Cs5g23120 // Cs6g02260 // orange1.1t00643 // Cs6g09540 // Cs2g16870 // Cs1g06550 // orange1.1t01362 // Cs8g09010 // orange1.1t00644 // Cs4g07400 // oran…
monocarboxylic acid metabolic process	34	111	2.6e-21	// Cs3g24230 // orange1.1t02079 // orange1.1t04497 // Cs5g03060 // orange1.1t03769 // Cs1g23200 // Cs9g06650 // Cs4g06430 // Cs9g01410 // Cs7g07120 // orange1.1t03726 // Cs7g28170 // Cs7g02050 // Cs5g25880 // orange1.1t02081 // Cs3g17150 // orange1.1t02087 // Cs7g31430 // Cs6g09540 // Cs2g23840 // orange1.1t02796 // Cs4g07400 // Cs5g17880 // Cs5g29370 // orange1.1t03770 // orange1.1t01519 // oran…
signaling	46	288	5.9e-19	// Cs7g31430 // orange1.1t02409 // Cs9g19070 // Cs2g22390 // Cs7g07000 // Cs3g09690 // Cs1g23200 // orange1.1t00549 // Cs7g28110 // Cs9g13610 // Cs5g29220 // Cs8g14010 // Cs4g10040 // Cs7g02050 // Cs8g13960 // Cs3g02610 // Cs4g11660 // Cs1g05180 // Cs8g13820 // Cs2g15520 // Cs3g09710 // Cs4g11410 // orange1.1t01026 // Cs5g25410 // Cs6g02260 // Cs8g13070 // Cs5g30390 // Cs6g09540 // Cs2g05170 // C…
multicellular organismal process	33	131	1.7e-18	// Cs4g17320 // Cs2g22390 // Cs2g01740 // Cs6g07100 // Cs4g18280 // Cs7g24360 // Cs9g06650 // Cs4g06430 // Cs7g28110 // Cs5g14220 // Cs5g21900 // orange1.1t01956 // Cs7g19180 // Cs4g11660 // Cs1g05180 // Cs6g06060 // Cs3g09710 // Cs4g11410 // Cs5g25410 // Cs3g26340 // orange1.1t01519 // Cs6g07030 // Cs1g05350 // Cs6g21530 // Cs8g19470 // Cs9g06010 // Cs2g07150 // Cs7g01300 // Cs5g29370 // Cs7g033…
response to endogenous stimulus	28	90	1.2e-17	// Cs3g24230 // Cs9g19070 // Cs5g03060 // orange1.1t03769 // Cs9g10650 // Cs8g18490 // Cs9g06650 // orange1.1t02409 // Cs7g28110 // Cs9g13610 // Cs5g24610 // Cs2g22010 // Cs7g02050 // Cs3g02610 // Cs5g20930 // Cs3g09710 // orange1.1t01026 // Cs6g21530 // Cs5g30390 // Cs4g07400 // Cs4g19580 // orange1.1t03770 // orange1.1t03775 // Cs3g11770 // Cs1g15710 // Cs3g15140 // Cs7g31430 // Cs4g01850
carboxylic acid biosynthetic process	28	94	2.9e-17	// orange1.1t02079 // orange1.1t04496 // orange1.1t04497 // orange1.1t03769 // Cs3g17150 // Cs9g06650 // Cs4g06430 // Cs9g01410 // orange1.1t03726 // Cs7g28170 // Cs7g02050 // Cs4g01120 // Cs5g25880 // orange1.1t02081 // orange1.1t02087 // Cs7g31430 // Cs6g09540 // Cs3g11490 // orange1.1t02796 // Cs4g07400 // orange1.1t03770 // orange1.1t01519 // orange1.1t03775 // Cs7g29740 // Cs7g29760 // Cs4g0…
metabolic process	251	6289	3e-17	// Cs8g19280 // Cs3g22910 // Cs1g19540 // Cs1g19350 // Cs5g24950 // Cs7g27270 // orange1.1t04496 // orange1.1t04497 // Cs5g08030 // orange1.1t05755 // Cs5g03060 // Cs8g19110 // Cs8g05670 // Cs5g33380 // Cs1g05180 // Cs9g02930 // Cs5g29870 // Cs7g10570 // Cs1g18810 // Cs5g20930 // orange1.1t03357 // Cs4g01120 // Cs2g07600 // orange1.1t05466 // Cs5g18930 // Cs4g14150 // Cs2g04220 // Cs3g09710 // Cs…
carboxylic acid metabolic process	42	268	4.3e-17	// Cs3g22910 // Cs3g24230 // orange1.1t02079 // orange1.1t04496 // orange1.1t04497 // Cs5g03060 // orange1.1t03769 // Cs1g23200 // Cs9g06650 // Cs4g06430 // Cs9g01410 // Cs7g07120 // orange1.1t03726 // Cs4g07400 // Cs7g28170 // Cs7g02050 // Cs4g01120 // Cs5g25880 // orange1.1t02081 // orange1.1t02087 // Cs7g31430 // Cs6g11940 // Cs6g09540 // Cs2g23840 // Cs3g11490 // orange1.1t02796 // orange1.1t…
oxoacid metabolic process	42	273	7.4e-17	// Cs3g22910 // Cs3g24230 // orange1.1t02079 // orange1.1t04496 // orange1.1t04497 // Cs5g03060 // orange1.1t03769 // Cs1g23200 // Cs9g06650 // Cs4g06430 // Cs9g01410 // Cs7g07120 // orange1.1t03726 // Cs4g07400 // Cs7g28170 // Cs7g02050 // Cs4g01120 // Cs5g25880 // orange1.1t02081 // orange1.1t02087 // Cs7g31430 // Cs6g11940 // Cs6g09540 // Cs2g23840 // Cs3g11490 // orange1.1t02796 // orange1.1t…
multicellular organismal development	23	57	1.5e-16	// Cs4g17320 // Cs6g07100 // Cs4g18280 // Cs7g24360 // Cs9g06650 // Cs4g06430 // Cs7g28110 // Cs5g14220 // Cs5g21900 // orange1.1t01956 // Cs3g02610 // Cs6g06060 // Cs6g21530 // Cs3g26340 // orange1.1t01519 // Cs2g01740 // Cs8g19470 // Cs9g06010 // Cs5g29370 // Cs2g14640 // Cs6g11950 // Cs7g19180 // Cs7g03380
organic acid biosynthetic process	28	109	5.8e-16	// orange1.1t02079 // orange1.1t04496 // orange1.1t04497 // orange1.1t03769 // Cs3g17150 // Cs9g06650 // Cs4g06430 // Cs9g01410 // orange1.1t03726 // Cs7g28170 // Cs7g02050 // Cs4g01120 // Cs5g25880 // orange1.1t02081 // orange1.1t02087 // Cs7g31430 // Cs6g09540 // Cs3g11490 // orange1.1t02796 // Cs4g07400 // orange1.1t03770 // orange1.1t01519 // orange1.1t03775 // Cs7g29740 // Cs7g29760 // Cs4g0…
organic acid metabolic process	42	297	9.8e-16	// Cs3g22910 // Cs3g24230 // orange1.1t02079 // orange1.1t04496 // orange1.1t04497 // Cs5g03060 // orange1.1t03769 // Cs1g23200 // Cs9g06650 // Cs4g06430 // Cs9g01410 // Cs7g07120 // orange1.1t03726 // Cs4g07400 // Cs7g28170 // Cs7g02050 // Cs4g01120 // Cs5g25880 // orange1.1t02081 // orange1.1t02087 // Cs7g31430 // Cs6g11940 // Cs6g09540 // Cs2g23840 // Cs3g11490 // orange1.1t02796 // orange1.1t…
developmental process	23	71	6.7e-15	// Cs4g17320 // Cs6g07100 // Cs4g18280 // Cs7g24360 // Cs9g06650 // Cs4g06430 // Cs7g28110 // Cs5g14220 // Cs5g21900 // orange1.1t01956 // Cs3g02610 // Cs6g06060 // Cs6g21530 // Cs3g26340 // orange1.1t01519 // Cs2g01740 // Cs8g19470 // Cs9g06010 // Cs5g29370 // Cs2g14640 // Cs6g11950 // Cs7g19180 // Cs7g03380
oxidation reduction	83	1155	9.3e-15	// Cs1g02540 // Cs4g05200 // orange1.1t03893 // Cs7g29740 // Cs1g19540 // Cs7g15540 // Cs2g21000 // orange1.1t04496 // orange1.1t04497 // Cs1g02270 // Cs7g12100 // orange1.1t03164 // Cs3g26570 // Cs8g19110 // Cs6g15610 // Cs6g16650 // Cs6g17510 // Cs9g06650 // Cs3g24230 // Cs2g18910 // Cs1g10540 // Cs7g20700 // Cs9g02930 // orange1.1t04629 // orange1.1t03176 // Cs1g18810 // orange1.1t03357 // Cs3…
anatomical structure development	21	60	3.7e-14	// Cs6g21530 // Cs5g21900 // Cs9g06010 // Cs4g17320 // orange1.1t01956 // Cs7g03380 // Cs3g02610 // Cs8g19470 // Cs2g01740 // Cs3g26340 // orange1.1t01519 // Cs6g07100 // Cs5g29370 // Cs7g24360 // Cs4g06430 // Cs9g06650 // Cs6g06060 // Cs7g19180 // Cs7g28110 // Cs5g14220 // Cs2g14640
reproduction	23	84	1.3e-13	// Cs4g11660 // Cs6g07100 // Cs7g24360 // Cs1g05180 // Cs5g14220 // Cs5g21900 // Cs7g19180 // Cs2g22390 // Cs5g07854 // Cs6g06060 // Cs4g11410 // Cs5g25410 // Cs3g26340 // orange1.1t01519 // Cs6g07030 // Cs1g05350 // Cs8g19470 // Cs9g06010 // Cs2g07150 // Cs2g26323 // Cs7g01300 // Cs3g02610 // Cs7g03380
methylation	17	34	1.9e-13	// orange1.1t00577 // Cs7g25580 // Cs6g18050 // orange1.1t02947 // Cs6g18060 // Cs2g16050 // Cs5g24990 // Cs5g13580 // orange1.1t00578 // Cs7g31430 // Cs2g16070 // orange1.1t02085 // orange1.1t05423 // Cs5g24970 // Cs5g24950 // orange1.1t02091 // Cs5g13560
response to hormone stimulus	22	90	3.4e-12	// orange1.1t02409 // Cs9g19070 // Cs9g10650 // Cs9g06650 // Cs7g28110 // Cs9g13610 // Cs5g24610 // Cs2g22010 // Cs7g02050 // Cs3g02610 // Cs5g20930 // Cs3g09710 // orange1.1t01026 // Cs6g21530 // Cs5g30390 // Cs4g07400 // Cs4g19580 // Cs5g03060 // Cs3g11770 // Cs1g15710 // Cs3g15140 // Cs4g01850
reproductive process	21	84	8.4e-12	// Cs6g07030 // Cs7g03380 // Cs5g21900 // Cs7g19180 // Cs9g06010 // Cs2g07150 // Cs2g22390 // Cs3g02610 // Cs8g19470 // Cs4g11660 // Cs3g26340 // Cs1g05180 // Cs6g07100 // Cs1g05350 // Cs7g24360 // Cs4g11410 // Cs5g25410 // orange1.1t01519 // Cs7g01300 // Cs5g14220 // Cs6g06060
biological regulation	79	1221	9.8e-12	// Cs1g05350 // Cs7g04260 // Cs1g03870 // orange1.1t02409 // Cs7g29740 // Cs8g05520 // Cs4g17320 // Cs9g19070 // orange1.1t02079 // Cs5g29880 // orange1.1t04497 // Cs2g01740 // Cs6g07100 // Cs5g16770 // Cs7g08460 // Cs5g25880 // Cs1g23200 // Cs2g18910 // Cs7g28110 // Cs9g13610 // orange1.1t02081 // Cs5g29220 // Cs5g29870 // Cs8g14010 // Cs4g10040 // Cs7g29080 // Cs8g13960 // Cs1g08030 // Cs4g1166…
sulfur compound biosynthetic process	12	13	9.8e-12	// Cs7g29740 // Cs3g11490 // orange1.1t02796 // orange1.1t02079 // Cs2g07600 // Cs7g29750 // Cs5g25880 // orange1.1t02081 // Cs7g29760 // orange1.1t02087 // Cs3g03130 // Cs9g01410
sulfur metabolic process	15	32	1.4e-11	// Cs2g23840 // Cs3g11490 // Cs7g29740 // orange1.1t02796 // orange1.1t02079 // Cs2g07600 // Cs7g29750 // Cs1g15710 // Cs5g25880 // orange1.1t02081 // Cs3g03130 // Cs7g29760 // orange1.1t02087 // Cs5g03060 // Cs9g01410
aromatic amino acid family metabolic process	13	22	4.8e-11	// Cs6g09540 // Cs7g29740 // orange1.1t02796 // orange1.1t02079 // Cs4g01120 // orange1.1t04497 // Cs5g25880 // orange1.1t02081 // Cs7g29760 // orange1.1t02087 // Cs4g05200 // Cs6g11940 // Cs6g11950
regulation of protein kinase activity	12	16	4.8e-11	// Cs8g13950 // Cs5g29220 // Cs8g14010 // Cs8g13820 // Cs8g13960 // Cs9g14540 // Cs4g11660 // Cs3g26340 // Cs1g05350 // Cs4g10040 // orange1.1t05415 // Cs8g13070
response to radiation	11	11	4.8e-11	// Cs7g28170 // orange1.1t02079 // Cs1g08030 // orange1.1t02796 // Cs5g25880 // orange1.1t02081 // Cs2g01740 // orange1.1t02087 // Cs4g06430 // orange1.1t01984 // Cs6g11950
response to light stimulus	11	11	4.8e-11	// Cs7g28170 // orange1.1t02079 // Cs1g08030 // orange1.1t02796 // Cs5g25880 // orange1.1t02081 // Cs2g01740 // orange1.1t02087 // Cs4g06430 // orange1.1t01984 // Cs6g11950
regulation of phosphorylation	12	17	7e-11	// Cs8g13950 // Cs5g29220 // Cs8g14010 // Cs8g13820 // Cs8g13960 // Cs9g14540 // Cs4g11660 // Cs3g26340 // Cs1g05350 // Cs4g10040 // orange1.1t05415 // Cs8g13070
regulation of kinase activity	12	17	7e-11	// Cs8g13950 // Cs5g29220 // Cs8g14010 // Cs8g13820 // Cs8g13960 // Cs9g14540 // Cs4g11660 // Cs3g26340 // Cs1g05350 // Cs4g10040 // orange1.1t05415 // Cs8g13070
regulation of transferase activity	12	17	7e-11	// Cs8g13950 // Cs5g29220 // Cs8g14010 // Cs8g13820 // Cs8g13960 // Cs9g14540 // Cs4g11660 // Cs3g26340 // Cs1g05350 // Cs4g10040 // orange1.1t05415 // Cs8g13070
cellular process	190	4729	1.2e-10	// Cs3g22910 // Cs5g24950 // Cs7g27270 // orange1.1t04496 // orange1.1t04497 // orange1.1t05755 // Cs4g18280 // Cs5g33380 // Cs1g05180 // Cs9g02930 // Cs5g29870 // Cs1g18810 // Cs2g29990 // Cs2g08000 // Cs8g13960 // Cs4g01120 // Cs2g07600 // orange1.1t05466 // Cs5g18930 // Cs6g06060 // Cs6g05990 // Cs3g09710 // Cs5g23120 // Cs7g31430 // Cs5g25410 // orange1.1t02212 // Cs8g13070 // Cs3g21030 // Cs…
regulation of phosphate metabolic process	12	19	1.7e-10	// Cs8g13950 // Cs5g29220 // Cs8g14010 // Cs8g13820 // Cs8g13960 // Cs9g14540 // Cs4g11660 // Cs3g26340 // Cs1g05350 // Cs4g10040 // orange1.1t05415 // Cs8g13070
regulation of phosphorus metabolic process	12	19	1.7e-10	// Cs8g13950 // Cs5g29220 // Cs8g14010 // Cs8g13820 // Cs8g13960 // Cs9g14540 // Cs4g11660 // Cs3g26340 // Cs1g05350 // Cs4g10040 // orange1.1t05415 // Cs8g13070
lipid metabolic process	35	316	1.7e-10	// Cs3g24230 // Cs4g12060 // Cs5g08030 // orange1.1t03769 // Cs3g23810 // Cs1g23200 // Cs1g15990 // Cs9g06650 // Cs6g15160 // orange1.1t03726 // Cs7g28170 // Cs7g02050 // Cs4g09040 // Cs4g07400 // Cs2g04220 // Cs2g15520 // Cs6g17510 // Cs7g31430 // Cs1g16720 // orange1.1t01519 // Cs5g17880 // Cs2g08540 // orange1.1t03770 // Cs3g17150 // orange1.1t03775 // Cs2g30480 // Cs5g17900 // Cs3g19630 // Cs…
cellular biogenic amine metabolic process	11	15	3.8e-10	// Cs6g09540 // Cs7g29740 // orange1.1t02796 // orange1.1t02079 // orange1.1t04497 // Cs5g25880 // orange1.1t02081 // Cs7g29760 // orange1.1t02087 // Cs9g01410 // Cs3g15140
growth	10	11	7.4e-10	// Cs7g08460 // Cs9g06010 // Cs4g17320 // Cs7g19180 // Cs3g26340 // Cs7g28110 // Cs6g06060 // Cs2g01740 // Cs3g02610 // Cs7g03380
cellular amino acid metabolic process	21	121	2.2e-09	// Cs6g11940 // Cs6g09540 // Cs2g23840 // Cs3g11490 // Cs7g29740 // orange1.1t02796 // orange1.1t02079 // Cs4g01120 // orange1.1t04497 // Cs5g25880 // orange1.1t02081 // Cs3g03130 // Cs3g22910 // Cs7g29760 // orange1.1t02087 // Cs4g05200 // Cs5g03060 // Cs9g05680 // Cs9g01410 // Cs6g11950 // orange1.1t04496
small molecule catabolic process	11	19	2.3e-09	// Cs6g09540 // Cs6g11940 // Cs1g15970 // Cs7g29740 // orange1.1t04497 // Cs3g18540 // Cs2g28680 // Cs7g29760 // Cs4g05200 // Cs9g01410 // Cs6g11950
fatty acid metabolic process	16	63	3e-09	// orange1.1t03726 // Cs5g17900 // Cs3g24230 // Cs7g28170 // Cs7g02050 // Cs3g17150 // Cs9g06650 // orange1.1t03769 // Cs5g17880 // Cs2g28680 // Cs1g23200 // Cs7g31430 // orange1.1t03770 // Cs4g06430 // orange1.1t01519 // orange1.1t03775
regulation of biological quality	21	127	4.5e-09	// Cs6g09540 // Cs7g08460 // Cs7g29740 // Cs9g06010 // orange1.1t02796 // Cs7g29080 // orange1.1t02079 // Cs7g19180 // orange1.1t04497 // Cs2g01740 // Cs5g18930 // Cs6g06060 // orange1.1t02081 // Cs5g29370 // Cs5g25880 // orange1.1t02087 // orange1.1t01984 // Cs7g03380 // Cs4g17320 // Cs7g28110 // Cs7g29760
signal transduction	31	288	4.7e-09	// orange1.1t02409 // Cs9g19070 // Cs9g10650 // Cs1g23200 // Cs7g28110 // Cs9g13610 // Cs5g29220 // Cs8g14010 // Cs7g02050 // Cs8g13960 // Cs3g02610 // Cs4g11660 // Cs8g13820 // Cs3g09710 // Cs4g10040 // Cs7g31430 // Cs6g02260 // Cs8g13070 // Cs5g30390 // Cs1g06550 // Cs3g26340 // Cs4g07400 // Cs4g19580 // Cs1g05350 // Cs8g13950 // orange1.1t01026 // Cs9g14540 // orange1.1t00549 // orange1.1t0541…
cell wall organization or biogenesis	18	89	5e-09	// Cs1g03980 // Cs7g08460 // orange1.1t02796 // Cs4g06670 // orange1.1t02079 // Cs7g19180 // Cs4g06700 // Cs1g15710 // Cs5g25880 // orange1.1t02081 // orange1.1t01956 // orange1.1t01780 // Cs2g01740 // orange1.1t02087 // Cs5g23120 // Cs9g14450 // Cs5g21900 // Cs7g03380
catabolic process	26	204	5.2e-09	// orange1.1t04497 // Cs6g03330 // Cs7g24360 // Cs6g15160 // Cs9g01410 // Cs5g21900 // Cs1g15970 // Cs3g18540 // Cs2g15520 // Cs6g11940 // Cs6g09540 // Cs7g18230 // orange1.1t01780 // Cs2g14250 // Cs5g16830 // Cs2g30480 // Cs7g29740 // Cs1g15710 // Cs5g30790 // Cs2g28680 // Cs7g29760 // Cs4g05200 // Cs7g06170 // Cs6g11950 // Cs7g18280 // Cs7g03380
cellular amino acid biosynthetic process	13	37	5.4e-09	// Cs3g11490 // orange1.1t02796 // orange1.1t02079 // Cs4g01120 // orange1.1t04497 // Cs5g25880 // orange1.1t02081 // orange1.1t02087 // Cs4g05200 // Cs3g03130 // Cs9g05680 // Cs9g01410 // orange1.1t04496
cellular lipid metabolic process	24	181	1.2e-08	// Cs3g24230 // Cs4g12060 // orange1.1t03769 // Cs4g12080 // Cs1g23200 // Cs9g06650 // Cs4g06430 // orange1.1t03726 // Cs7g28170 // Cs7g02050 // Cs4g09040 // Cs3g17150 // Cs2g15520 // Cs6g17510 // Cs7g31430 // Cs4g07400 // Cs5g17880 // orange1.1t03770 // orange1.1t01519 // orange1.1t03775 // Cs5g17900 // Cs4g09010 // Cs2g28680 // Cs2g08540
cellular metabolic process	157	3891	3.5e-08	// Cs3g22910 // Cs5g24950 // Cs7g27270 // orange1.1t04496 // orange1.1t04497 // orange1.1t05755 // Cs5g03060 // Cs5g33380 // Cs1g05180 // Cs9g02930 // Cs5g29870 // Cs1g18810 // Cs5g20930 // Cs8g13960 // Cs4g01120 // Cs2g07600 // orange1.1t05466 // Cs5g18930 // Cs3g09710 // Cs5g23120 // Cs7g31430 // Cs5g25410 // Cs8g13070 // Cs3g21030 // Cs1g03980 // Cs3g26540 // Cs6g18050 // orange1.1t01519 // Cs…
cell wall organization	15	66	3.7e-08	// Cs4g06670 // Cs1g03980 // orange1.1t02796 // orange1.1t02079 // Cs7g19180 // Cs4g06700 // Cs1g15710 // Cs5g25880 // orange1.1t02081 // Cs7g08460 // Cs2g01740 // orange1.1t02087 // Cs5g23120 // Cs9g14450 // Cs7g03380
carboxylic acid catabolic process	8	9	6.6e-08	// Cs6g09540 // Cs7g29740 // orange1.1t04497 // Cs2g28680 // Cs7g29760 // Cs4g05200 // Cs6g11940 // Cs6g11950
localization	62	1063	1.5e-07	// Cs5g04350 // Cs2g13790 // orange1.1t02079 // orange1.1t04497 // Cs7g07000 // Cs4g18280 // Cs3g09690 // Cs8g18490 // Cs6g13640 // Cs7g24360 // Cs5g27290 // Cs9g01410 // Cs6g09950 // orange1.1t02627 // Cs1g18810 // Cs2g29990 // Cs2g08000 // Cs3g02610 // Cs4g17320 // Cs5g25880 // Cs8g17810 // orange1.1t02081 // Cs7g10800 // Cs6g05990 // orange1.1t02087 // Cs5g23120 // Cs5g04340 // orange1.1t02212…
organic acid catabolic process	8	11	1.8e-07	// Cs6g09540 // Cs7g29740 // orange1.1t04497 // Cs2g28680 // Cs7g29760 // Cs4g05200 // Cs6g11940 // Cs6g11950
regulation of cellular component size	8	11	1.8e-07	// Cs7g08460 // Cs9g06010 // Cs4g17320 // Cs7g19180 // Cs2g01740 // Cs6g06060 // Cs7g28110 // Cs7g03380
cell growth	8	11	1.8e-07	// Cs7g08460 // Cs9g06010 // Cs4g17320 // Cs7g19180 // Cs2g01740 // Cs6g06060 // Cs7g28110 // Cs7g03380
regulation of anatomical structure size	8	11	1.8e-07	// Cs7g08460 // Cs9g06010 // Cs4g17320 // Cs7g19180 // Cs2g01740 // Cs6g06060 // Cs7g28110 // Cs7g03380
cellular catabolic process	19	135	2.7e-07	// Cs6g09540 // Cs6g11940 // Cs1g15970 // Cs7g29740 // Cs2g14250 // orange1.1t04497 // Cs7g03380 // Cs1g15710 // Cs5g30790 // Cs3g18540 // Cs6g03330 // Cs2g28680 // Cs2g15520 // Cs7g24360 // Cs4g05200 // Cs9g01410 // Cs6g11950 // Cs5g16830 // Cs7g29760
primary metabolic process	169	4432	3e-07	// Cs3g22910 // Cs7g27270 // orange1.1t04496 // orange1.1t04497 // Cs5g08030 // Cs5g03060 // Cs5g33380 // Cs1g05180 // Cs9g02930 // Cs5g29870 // Cs5g20930 // Cs8g13960 // Cs4g01120 // orange1.1t05466 // Cs5g18930 // Cs2g04220 // Cs3g18560 // Cs7g31430 // Cs5g25410 // Cs8g13070 // Cs3g21030 // Cs4g04240 // Cs1g03980 // Cs3g26540 // Cs1g16720 // Cs7g03380 // orange1.1t02796 // orange1.1t01519 // Cs…
cellular response to stimulus	34	420	4.1e-07	// orange1.1t02409 // orange1.1t02079 // orange1.1t04497 // Cs3g09690 // Cs1g23200 // Cs9g01410 // Cs7g28110 // Cs9g13610 // Cs7g02050 // Cs3g02610 // Cs2g07600 // Cs5g25880 // orange1.1t02081 // Cs5g20930 // Cs2g15520 // orange1.1t02087 // Cs5g23120 // Cs7g31430 // Cs6g02260 // Cs5g30390 // Cs6g09540 // Cs3g09710 // orange1.1t02796 // Cs6g03330 // Cs4g07400 // Cs4g19580 // Cs2g14250 // Cs3g11770…
cellular response to stress	18	126	5.1e-07	// Cs2g07600 // Cs6g09540 // orange1.1t04497 // Cs3g11770 // orange1.1t02796 // Cs7g02050 // orange1.1t02079 // Cs5g23120 // Cs1g15710 // Cs5g25880 // Cs4g07400 // orange1.1t02081 // Cs5g20930 // Cs3g09690 // Cs2g15520 // orange1.1t02087 // orange1.1t01735 // Cs6g02260
dicarboxylic acid metabolic process	7	9	1e-06	// orange1.1t02796 // orange1.1t02079 // Cs4g01120 // Cs5g25880 // orange1.1t02081 // orange1.1t02087 // Cs4g05200
carbohydrate biosynthetic process	13	68	2.1e-06	// Cs1g03980 // orange1.1t02796 // orange1.1t01956 // orange1.1t02079 // Cs7g29740 // Cs7g29750 // Cs5g25880 // orange1.1t02081 // Cs2g01740 // Cs7g29760 // orange1.1t02087 // Cs9g01410 // Cs7g03380
cell wall modification	12	56	2.2e-06	// Cs7g08460 // orange1.1t02796 // orange1.1t02079 // Cs7g19180 // Cs4g06700 // Cs1g15710 // Cs5g25880 // orange1.1t02081 // Cs4g06670 // orange1.1t02087 // Cs5g23120 // Cs9g14450
cellular carbohydrate metabolic process	16	111	2.5e-06	// Cs7g08460 // Cs1g15970 // orange1.1t02796 // orange1.1t01956 // orange1.1t02079 // Cs7g29740 // Cs7g29750 // Cs1g15710 // Cs5g25880 // orange1.1t02081 // Cs3g18540 // Cs1g03980 // Cs7g29760 // orange1.1t02087 // Cs9g01410 // Cs7g03380
flower development	6	6	3.3e-06	// Cs3g02610 // Cs3g26340 // orange1.1t01519 // Cs6g07100 // Cs7g24360 // Cs7g03380
cellular carbohydrate biosynthetic process	12	60	4e-06	// Cs1g03980 // orange1.1t02796 // orange1.1t01956 // orange1.1t02079 // Cs7g29740 // Cs7g29750 // Cs5g25880 // orange1.1t02081 // Cs7g29760 // orange1.1t02087 // Cs9g01410 // Cs7g03380
fatty acid biosynthetic process	11	49	4.6e-06	// orange1.1t03726 // Cs7g28170 // Cs7g02050 // Cs3g17150 // Cs9g06650 // orange1.1t03769 // Cs7g31430 // orange1.1t03770 // Cs4g06430 // orange1.1t01519 // orange1.1t03775
pollination	13	74	4.7e-06	// Cs6g06060 // Cs9g06010 // Cs2g07150 // Cs2g22390 // Cs7g19180 // Cs4g11660 // Cs1g05180 // Cs6g07030 // Cs1g05350 // Cs4g11410 // Cs5g25410 // orange1.1t01519 // Cs7g01300
transport	57	1051	5.1e-06	// Cs5g04350 // Cs2g13790 // orange1.1t04497 // Cs7g07000 // Cs4g18280 // Cs3g09690 // Cs8g18490 // Cs6g13640 // Cs7g24360 // Cs5g27290 // Cs9g01410 // Cs6g09950 // orange1.1t02627 // Cs1g18810 // Cs2g29990 // Cs2g08000 // Cs3g02610 // Cs4g17320 // Cs8g17810 // Cs7g10800 // Cs6g05990 // Cs3g09710 // Cs5g23120 // Cs5g04340 // Cs6g02260 // Cs9g18100 // Cs6g09540 // Cs2g23840 // orange1.1t02398 // C…
establishment of localization	57	1055	5.7e-06	// Cs5g04350 // Cs2g13790 // orange1.1t04497 // Cs7g07000 // Cs4g18280 // Cs3g09690 // Cs8g18490 // Cs6g13640 // Cs7g24360 // Cs5g27290 // Cs9g01410 // Cs6g09950 // orange1.1t02627 // Cs1g18810 // Cs2g29990 // Cs2g08000 // Cs3g02610 // Cs4g17320 // Cs8g17810 // Cs7g10800 // Cs6g05990 // Cs3g09710 // Cs5g23120 // Cs5g04340 // Cs6g02260 // Cs9g18100 // Cs6g09540 // Cs2g23840 // orange1.1t02398 // C…
transition metal ion transport	7	14	8.2e-06	// Cs2g23840 // Cs1g15710 // Cs4g18280 // Cs7g24360 // orange1.1t01735 // Cs8g19470 // Cs3g15140
aromatic amino acid family biosynthetic process	7	16	1.6e-05	// orange1.1t02796 // orange1.1t02079 // Cs4g01120 // Cs5g25880 // orange1.1t02081 // orange1.1t02087 // Cs4g05200
shoot development	6	10	2.4e-05	// Cs3g02610 // Cs6g07100 // Cs5g29370 // Cs6g21530 // Cs5g14220 // Cs7g03380
ion transport	25	319	4.3e-05	// Cs4g17320 // Cs2g13790 // Cs7g07000 // Cs4g18280 // Cs8g18490 // Cs7g24360 // Cs5g02430 // Cs6g05990 // Cs5g23120 // orange1.1t02212 // Cs6g09540 // Cs2g23840 // Cs1g01730 // Cs2g05170 // Cs8g19470 // Cs6g02260 // Cs9g18100 // Cs5g30290 // Cs5g30300 // Cs1g15710 // Cs3g18660 // Cs3g15140 // Cs1g26650 // orange1.1t01735 // Cs7g06980
cellular biogenic amine biosynthetic process	6	12	5.1e-05	// orange1.1t02796 // orange1.1t02079 // Cs5g25880 // orange1.1t02081 // orange1.1t02087 // Cs3g15140
lipid biosynthetic process	17	165	6.2e-05	// orange1.1t03726 // Cs2g08540 // Cs4g12060 // Cs7g02050 // Cs7g28170 // Cs4g07400 // Cs3g17150 // Cs9g06650 // orange1.1t03769 // Cs2g15520 // Cs6g17510 // Cs7g31430 // orange1.1t03770 // Cs4g06430 // orange1.1t01519 // orange1.1t03775 // Cs4g12080
alcohol metabolic process	6	13	7.1e-05	// Cs1g15970 // orange1.1t01956 // Cs3g18540 // Cs9g09800 // Cs9g01410 // Cs7g03380
regulation of developmental process	5	7	9.2e-05	// Cs6g07100 // Cs3g02610 // Cs7g28110 // Cs3g26340 // Cs7g03380
cellular localization	15	140	0.00014	// orange1.1t02796 // orange1.1t02079 // orange1.1t04497 // Cs1g15710 // Cs3g26340 // Cs4g07400 // orange1.1t02081 // Cs8g18490 // Cs5g25880 // orange1.1t02087 // Cs5g23120 // Cs7g22830 // Cs6g02260 // Cs8g17810 // Cs7g03380
heterocycle catabolic process	7	25	0.00017	// Cs6g09540 // Cs7g29740 // orange1.1t04497 // Cs1g15710 // Cs5g30790 // Cs7g29760 // Cs5g16830
macromolecule localization	16	163	0.00019	// orange1.1t02097 // orange1.1t02796 // orange1.1t02079 // orange1.1t04497 // Cs2g01740 // Cs1g15710 // Cs5g25880 // Cs4g07400 // orange1.1t02081 // Cs5g30490 // Cs7g10800 // orange1.1t02087 // Cs5g23120 // Cs8g18490 // Cs6g09950 // Cs6g09940
aromatic compound catabolic process	7	26	0.0002	// Cs6g09540 // Cs7g29740 // orange1.1t04497 // Cs1g15710 // Cs7g29760 // Cs6g11940 // Cs6g11950
cellular response to extracellular stimulus	5	9	0.0002	// Cs6g09540 // Cs3g09690 // Cs2g15520 // Cs4g07400 // orange1.1t01735
response to extracellular stimulus	5	9	0.0002	// Cs6g09540 // Cs3g09690 // Cs2g15520 // Cs4g07400 // orange1.1t01735
cellular response to external stimulus	5	9	0.0002	// Cs6g09540 // Cs3g09690 // Cs2g15520 // Cs4g07400 // orange1.1t01735
polysaccharide catabolic process	5	9	0.0002	// Cs5g21900 // Cs7g18230 // orange1.1t01780 // Cs7g18280 // Cs7g06170
cellular biosynthetic process	72	1670	0.00033	// Cs7g04260 // Cs1g03870 // Cs4g12060 // Cs9g19070 // orange1.1t02079 // orange1.1t04496 // orange1.1t04497 // Cs6g09540 // Cs6g07100 // Cs5g03060 // orange1.1t03769 // Cs9g10650 // Cs5g25880 // Cs9g06650 // Cs4g06430 // Cs9g01410 // Cs9g13610 // Cs9g02930 // Cs5g29870 // Cs4g07400 // Cs7g28170 // Cs7g29080 // Cs4g01120 // Cs2g07600 // orange1.1t05466 // Cs4g09040 // Cs5g18930 // orange1.1t02081…
carbohydrate catabolic process	9	54	0.00035	// Cs5g21900 // Cs1g15970 // Cs7g18230 // Cs1g15710 // Cs3g18540 // orange1.1t01780 // Cs7g06170 // Cs9g01410 // Cs7g18280
aspartate family amino acid metabolic process	5	11	0.00041	// Cs5g03060 // Cs3g03130 // Cs2g23840 // Cs9g01410 // Cs4g05200
terpenoid metabolic process	5	11	0.00041	// Cs2g08540 // Cs4g09010 // Cs4g12080 // Cs4g09040 // Cs4g12060
metal ion transport	13	123	0.00053	// Cs5g30290 // Cs6g09540 // Cs5g30300 // Cs4g17320 // Cs2g13790 // Cs1g15710 // Cs4g18280 // Cs2g23840 // Cs7g24360 // orange1.1t01735 // Cs8g19470 // Cs3g15140 // Cs9g18100
carbohydrate metabolic process	31	529	0.00058	// Cs7g08460 // orange1.1t02079 // orange1.1t02150 // Cs9g01410 // Cs5g21900 // Cs1g15970 // orange1.1t01956 // Cs7g29750 // Cs5g25880 // orange1.1t02081 // Cs3g18540 // orange1.1t02087 // Cs3g18560 // orange1.1t00644 // orange1.1t00647 // orange1.1t00643 // Cs1g03980 // orange1.1t02796 // Cs7g18230 // orange1.1t01780 // Cs2g01740 // orange1.1t00633 // Cs5g26580 // Cs7g29740 // Cs1g15710 // Cs2g1…
biosynthetic process	75	1804	0.00066	// Cs7g04260 // orange1.1t02796 // Cs1g03870 // Cs4g12060 // Cs9g19070 // orange1.1t02079 // orange1.1t04496 // orange1.1t04497 // Cs6g09540 // Cs6g07100 // Cs5g03060 // orange1.1t03769 // Cs9g10650 // Cs5g25880 // Cs9g06650 // Cs4g06430 // Cs9g01410 // Cs9g13610 // Cs9g02930 // Cs5g29870 // Cs4g07400 // Cs7g28170 // Cs7g29080 // Cs4g01120 // Cs2g07600 // orange1.1t05466 // Cs4g09040 // Cs5g18930…
positive regulation of biological process	6	22	0.00067	// Cs7g29080 // orange1.1t04497 // Cs5g18930 // Cs4g07400 // Cs5g03060 // Cs6g02260
polysaccharide metabolic process	10	77	0.0008	// Cs1g03980 // Cs7g08460 // orange1.1t01956 // Cs7g18230 // Cs5g21900 // orange1.1t01780 // Cs2g01740 // Cs7g06170 // Cs7g18280 // Cs7g03380
aminoglycan catabolic process	5	15	0.0012	// Cs5g21900 // Cs7g18230 // orange1.1t01780 // Cs7g18280 // Cs7g06170
chitin metabolic process	5	15	0.0012	// Cs5g21900 // Cs7g18230 // orange1.1t01780 // Cs7g18280 // Cs7g06170
chitin catabolic process	5	15	0.0012	// Cs5g21900 // Cs7g18230 // orange1.1t01780 // Cs7g18280 // Cs7g06170
aminoglycan metabolic process	5	17	0.002	// Cs5g21900 // Cs7g18230 // orange1.1t01780 // Cs7g18280 // Cs7g06170
pollen-pistil interaction	9	74	0.0027	// Cs2g07150 // Cs2g22390 // Cs4g11660 // Cs7g01300 // Cs6g07030 // Cs1g05350 // Cs4g11410 // Cs5g25410 // Cs1g05180
recognition of pollen	9	74	0.0027	// Cs2g07150 // Cs2g22390 // Cs4g11660 // Cs7g01300 // Cs6g07030 // Cs1g05350 // Cs4g11410 // Cs5g25410 // Cs1g05180
cell recognition	9	74	0.0027	// Cs2g07150 // Cs2g22390 // Cs4g11660 // Cs7g01300 // Cs6g07030 // Cs1g05350 // Cs4g11410 // Cs5g25410 // Cs1g05180
positive regulation of cellular process	5	21	0.0044	// Cs7g29080 // Cs5g03060 // orange1.1t04497 // Cs5g18930 // Cs4g07400
isoprenoid metabolic process	6	34	0.0048	// Cs4g12060 // Cs4g09040 // Cs4g09010 // Cs4g12080 // Cs6g17510 // Cs2g08540
hexose metabolic process	5	23	0.0061	// orange1.1t01956 // Cs3g18540 // Cs9g01410 // Cs1g15970 // Cs7g03380
regulation of biological process	50	1183	0.0083	// Cs7g04260 // Cs1g03870 // orange1.1t02409 // Cs7g24360 // Cs9g19070 // Cs5g29880 // orange1.1t04497 // Cs6g07100 // Cs9g10650 // Cs1g23200 // Cs7g28110 // Cs9g13610 // Cs5g29220 // Cs5g29870 // Cs8g14010 // Cs4g10040 // Cs7g29080 // Cs8g13960 // Cs1g08030 // Cs4g11660 // Cs5g18930 // Cs8g13820 // Cs3g09710 // Cs5g23120 // orange1.1t01026 // Cs6g02260 // Cs8g13070 // Cs5g30390 // Cs9g03820 // C…
monosaccharide metabolic process	5	25	0.0084	// orange1.1t01956 // Cs3g18540 // Cs9g01410 // Cs1g15970 // Cs7g03380
cation transport	16	239	0.0088	// Cs5g30290 // Cs6g09540 // Cs2g23840 // Cs4g18280 // Cs2g13790 // Cs4g17320 // Cs1g15710 // Cs5g02430 // Cs5g30300 // Cs6g05990 // Cs7g24360 // orange1.1t01735 // Cs8g19470 // orange1.1t02212 // Cs3g15140 // Cs9g18100
regulation of cellular process	49	1161	0.0094	// Cs7g04260 // Cs1g03870 // orange1.1t02409 // Cs7g24360 // Cs9g19070 // Cs5g29880 // orange1.1t04497 // Cs6g07100 // Cs9g10650 // Cs1g23200 // Cs7g28110 // Cs9g13610 // Cs5g29220 // Cs5g29870 // Cs8g14010 // Cs4g10040 // Cs7g29080 // Cs8g13960 // Cs1g08030 // Cs4g11660 // Cs5g18930 // Cs8g13820 // Cs3g09710 // Cs5g23120 // orange1.1t01026 // Cs6g02260 // Cs8g13070 // Cs5g30390 // Cs9g03820 // C…
generation of precursor metabolites and energy	8	74	0.011	// Cs1g18810 // Cs3g18540 // Cs2g15520 // Cs3g09710 // Cs7g22830 // orange1.1t02050 // Cs9g01410 // Cs1g15970
macromolecule catabolic process	10	120	0.017	// Cs5g21900 // Cs1g15970 // Cs7g18230 // Cs1g15710 // Cs3g18540 // orange1.1t01780 // Cs7g06170 // Cs9g01410 // Cs7g18280 // Cs7g03380
cellular macromolecule localization	10	121	0.018	// orange1.1t02796 // orange1.1t02079 // orange1.1t04497 // Cs1g15710 // Cs5g25880 // Cs4g07400 // orange1.1t02081 // Cs8g18490 // orange1.1t02087 // Cs5g23120
anion transport	6	53	0.034	// Cs1g01730 // Cs5g23120 // Cs3g18660 // Cs7g24360 // orange1.1t01735 // Cs6g02260
response to oxidative stress	8	95	0.044	// Cs7g20700 // Cs9g05140 // Cs1g19540 // Cs3g11770 // Cs5g20930 // Cs2g28680 // Cs2g28670 // Cs6g11950

## Sheet: S7B
S7B Table. GO enrichment of molecular functions in down-regulated DEGs
GO term	Num' of DEGs	Total num'	FDR	DEGs ID
protein serine/threonine kinase activity	43	56	1.5e-39	// Cs4g05530 // orange1.1t03893 // Cs8g13820 // Cs7g27270 // Cs2g22390 // Cs1g05180 // Cs5g29220 // Cs8g14010 // Cs1g14920 // orange1.1t01599 // Cs8g13960 // Cs3g02610 // Cs4g11660 // Cs4g17400 // Cs7g28110 // Cs5g20930 // Cs9g12890 // Cs4g11410 // Cs5g25410 // Cs6g02260 // Cs8g13070 // Cs3g21030 // Cs7g18230 // Cs4g10040 // Cs5g23120 // Cs1g14850 // Cs3g26340 // Cs4g07400 // Cs6g07030 // Cs1g053…
molecular transducer activity	33	34	1.8e-32	// Cs8g13820 // Cs2g22390 // Cs7g07000 // Cs8g05670 // Cs5g29220 // Cs8g14010 // Cs1g14920 // Cs8g13960 // Cs3g02610 // Cs4g11660 // Cs4g17400 // Cs2g05170 // Cs5g23120 // orange1.1t01026 // Cs5g25410 // Cs8g13070 // Cs8g14090 // Cs3g21030 // Cs7g18230 // Cs1g06550 // Cs1g14850 // Cs3g26340 // Cs4g10040 // Cs1g05350 // Cs8g13950 // Cs2g07150 // Cs9g14540 // Cs5g34260 // Cs6g08220 // Cs7g06980 // …
signal transducer activity	33	57	2e-27	// Cs8g13820 // Cs2g22390 // Cs7g07000 // Cs8g05670 // Cs5g29220 // Cs8g14010 // Cs1g14920 // Cs8g13960 // Cs3g02610 // Cs4g11660 // Cs4g17400 // Cs2g05170 // Cs5g23120 // orange1.1t01026 // Cs5g25410 // Cs8g13070 // Cs8g14090 // Cs3g21030 // Cs7g18230 // Cs1g06550 // Cs1g14850 // Cs3g26340 // Cs4g10040 // Cs1g05350 // Cs8g13950 // Cs2g07150 // Cs9g14540 // Cs5g34260 // Cs6g08220 // Cs7g06980 // …
electron carrier activity	36	100	1.8e-24	// Cs1g02540 // Cs1g02270 // Cs3g24230 // Cs7g15540 // orange1.1t02079 // Cs3g09120 // Cs6g16650 // Cs1g10540 // Cs3g09090 // orange1.1t03176 // Cs1g18810 // orange1.1t03357 // Cs7g29750 // Cs4g09040 // Cs5g25880 // orange1.1t02081 // Cs6g15610 // Cs1g17410 // orange1.1t02087 // Cs2g21000 // Cs1g12480 // orange1.1t02796 // Cs7g15480 // orange1.1t01519 // Cs9g15870 // Cs8g09390 // Cs7g10570 // Cs1…
receptor activity	24	34	2.5e-21	// Cs7g07000 // Cs8g05670 // Cs5g29220 // Cs1g14920 // Cs3g02610 // Cs2g22390 // Cs4g17400 // Cs2g05170 // Cs5g23120 // orange1.1t01026 // Cs5g25410 // Cs8g13070 // Cs8g14090 // Cs3g21030 // Cs7g18230 // Cs1g06550 // Cs1g14850 // Cs3g26340 // Cs2g07150 // Cs5g34260 // Cs6g08220 // Cs7g18280 // Cs1g26650 // Cs7g06980
catalytic activity	251	6096	3.2e-19	// Cs8g19280 // Cs3g22910 // Cs1g19540 // Cs5g24950 // Cs7g27270 // orange1.1t04496 // orange1.1t04497 // Cs5g08030 // Cs3g09120 // Cs5g03060 // Cs8g19110 // Cs8g05670 // Cs2g05090 // Cs1g05180 // Cs9g17800 // Cs7g19570 // Cs9g02930 // Cs5g21900 // Cs7g10570 // Cs1g18810 // Cs5g20930 // orange1.1t03357 // orange1.1t05466 // Cs5g18930 // Cs4g14150 // Cs2g04220 // Cs3g09710 // Cs5g23120 // Cs7g3143…
oxidoreductase activity, acting on the CH-CH group of donors	17	27	2.1e-14	// orange1.1t00550 // orange1.1t03893 // Cs2g18870 // Cs4g05200 // Cs7g01980 // Cs3g02610 // Cs4g18130 // Cs5g29220 // Cs3g26340 // Cs9g12890 // Cs6g06060 // Cs6g17510 // Cs2g18910 // orange1.1t00281 // Cs8g13070 // Cs3g21030 // Cs2g14640
iron ion binding	43	342	2.7e-14	// Cs1g02540 // Cs1g02270 // Cs1g19540 // Cs7g15540 // orange1.1t02079 // Cs3g09120 // orange1.1t03769 // Cs6g16650 // Cs2g28670 // Cs9g06650 // Cs3g24230 // Cs1g10540 // Cs7g20700 // Cs3g09090 // orange1.1t03176 // orange1.1t03357 // Cs7g29750 // Cs4g09040 // Cs5g25880 // orange1.1t02081 // Cs6g15610 // Cs1g17410 // orange1.1t03164 // orange1.1t02087 // Cs2g21000 // Cs9g17460 // orange1.1t02796 …
oxidoreductase activity	86	1277	1.3e-13	// Cs1g19540 // Cs9g17460 // orange1.1t04496 // orange1.1t04497 // orange1.1t05755 // Cs8g19110 // Cs9g02930 // Cs7g10570 // Cs1g18810 // orange1.1t03357 // orange1.1t05466 // Cs4g14150 // Cs6g06060 // Cs3g09710 // Cs8g13070 // Cs3g21030 // Cs8g19080 // Cs9g05140 // Cs7g15480 // orange1.1t01519 // Cs2g29090 // Cs9g03000 // orange1.1t00281 // Cs7g29760 // Cs2g18910 // Cs7g22830 // Cs2g14640 // Cs1…
cation binding	87	1398	5.7e-12	// Cs1g19540 // Cs9g17460 // orange1.1t05755 // Cs5g33380 // Cs3g09090 // Cs7g10570 // Cs1g18810 // Cs2g29990 // Cs5g02430 // orange1.1t03357 // Cs2g07600 // Cs3g09710 // Cs3g18560 // Cs1g12480 // Cs9g05140 // Cs7g15480 // orange1.1t01519 // Cs2g29090 // Cs9g14540 // Cs9g03000 // Cs7g29760 // Cs7g06170 // Cs7g22830 // orange1.1t05415 // Cs1g02270 // Cs7g15540 // Cs4g12060 // Cs2g13790 // Cs7g0799…
ion binding	87	1481	1.1e-10	// Cs1g19540 // Cs9g17460 // orange1.1t05755 // Cs5g33380 // Cs3g09090 // Cs7g10570 // Cs1g18810 // Cs2g29990 // Cs5g02430 // orange1.1t03357 // Cs2g07600 // Cs3g09710 // Cs3g18560 // Cs1g12480 // Cs9g05140 // Cs7g15480 // orange1.1t01519 // Cs2g29090 // Cs9g14540 // Cs9g03000 // Cs7g29760 // Cs7g06170 // Cs7g22830 // orange1.1t05415 // Cs1g02270 // Cs7g15540 // Cs4g12060 // Cs2g13790 // Cs7g0799…
oxidoreductase activity, acting on paired donors, with incorporation or reduction of molecular oxygen	36	335	3.7e-10	// Cs1g02540 // Cs1g02270 // Cs3g24230 // Cs7g15540 // Cs2g21000 // Cs7g12100 // Cs6g16650 // Cs1g10540 // Cs9g02930 // orange1.1t03176 // orange1.1t03357 // orange1.1t02796 // orange1.1t05466 // Cs4g09040 // Cs5g25880 // orange1.1t02081 // Cs3g09120 // Cs6g15610 // Cs1g17410 // orange1.1t02087 // orange1.1t02079 // Cs3g09090 // Cs7g15480 // orange1.1t01519 // Cs9g15870 // Cs8g09390 // Cs7g10570 …
heme binding	39	396	4.6e-10	// Cs1g02540 // Cs1g02270 // Cs1g19540 // Cs7g15540 // orange1.1t02079 // Cs3g09120 // Cs6g16650 // Cs2g28670 // Cs3g24230 // Cs1g10540 // Cs7g20700 // Cs3g09090 // orange1.1t03176 // orange1.1t03357 // Cs7g29750 // Cs4g09040 // Cs5g25880 // orange1.1t02081 // Cs6g15610 // Cs1g17410 // orange1.1t03164 // orange1.1t02087 // Cs2g21000 // Cs9g17460 // orange1.1t02796 // Cs7g15480 // orange1.1t01519 …
tetrapyrrole binding	39	396	4.6e-10	// Cs1g02540 // Cs1g02270 // Cs1g19540 // Cs7g15540 // orange1.1t02079 // Cs3g09120 // Cs6g16650 // Cs2g28670 // Cs3g24230 // Cs1g10540 // Cs7g20700 // Cs3g09090 // orange1.1t03176 // orange1.1t03357 // Cs7g29750 // Cs4g09040 // Cs5g25880 // orange1.1t02081 // Cs6g15610 // Cs1g17410 // orange1.1t03164 // orange1.1t02087 // Cs2g21000 // Cs9g17460 // orange1.1t02796 // Cs7g15480 // orange1.1t01519 …
transition metal ion binding	63	983	6.8e-09	// Cs1g02540 // Cs1g02270 // Cs7g29740 // Cs1g19540 // orange1.1t05024 // Cs7g15540 // orange1.1t02079 // Cs7g07990 // Cs6g05660 // Cs3g09120 // Cs3g26570 // orange1.1t03769 // Cs6g16650 // Cs2g28670 // Cs9g06650 // Cs3g24230 // Cs5g33380 // Cs1g10540 // Cs7g20700 // Cs3g09090 // orange1.1t04629 // orange1.1t03176 // Cs2g29990 // Cs7g06160 // orange1.1t03357 // Cs2g07600 // Cs7g29750 // Cs4g09040…
UDP-glucosyltransferase activity	14	45	7.8e-09	// Cs3g12960 // Cs8g19280 // Cs1g03980 // orange1.1t02409 // Cs1g08110 // Cs1g19350 // Cs5g11610 // Cs8g20760 // orange1.1t02150 // orange1.1t01977 // orange1.1t01984 // orange1.1t01986 // Cs2g14250 // Cs6g03330
glucosyltransferase activity	14	46	9.3e-09	// Cs3g12960 // Cs8g19280 // Cs1g03980 // orange1.1t02409 // Cs1g08110 // Cs1g19350 // Cs5g11610 // Cs8g20760 // orange1.1t02150 // orange1.1t01977 // orange1.1t01984 // orange1.1t01986 // Cs2g14250 // Cs6g03330
metal ion binding	77	1392	2.7e-08	// Cs1g02540 // orange1.1t03165 // Cs1g02270 // Cs9g14540 // Cs1g19540 // orange1.1t05024 // Cs7g15540 // Cs4g12060 // Cs2g13790 // orange1.1t02079 // Cs7g07990 // Cs6g05660 // Cs3g09120 // Cs3g26570 // orange1.1t03769 // Cs7g11790 // Cs4g12080 // Cs6g16650 // Cs2g28670 // Cs9g06650 // Cs3g24230 // Cs5g33380 // Cs9g01410 // Cs1g10540 // Cs7g20700 // Cs3g09090 // orange1.1t04629 // orange1.1t03176…
O-methyltransferase activity	15	80	5.9e-07	// orange1.1t00577 // Cs7g25580 // Cs6g18050 // orange1.1t02947 // Cs5g24950 // Cs2g16050 // Cs5g24990 // Cs5g13580 // orange1.1t00578 // Cs2g16070 // orange1.1t02085 // orange1.1t05423 // Cs5g24970 // orange1.1t02091 // Cs5g13560
O-acyltransferase activity	9	22	1.6e-06	// Cs1g05850 // Cs7g29080 // Cs3g03970 // Cs1g13370 // Cs5g18930 // Cs1g09020 // Cs2g31350 // Cs1g05840 // Cs2g05090
transferase activity	110	2544	2.1e-06	// Cs8g19280 // Cs5g24950 // Cs7g27270 // Cs2g05090 // Cs1g05180 // Cs7g19570 // Cs8g13960 // Cs5g18930 // Cs2g31350 // Cs5g23120 // Cs7g31430 // Cs5g25410 // Cs8g13070 // Cs3g21030 // Cs1g03980 // Cs2g16050 // Cs6g07030 // Cs5g13580 // Cs1g05350 // orange1.1t04224 // Cs6g07830 // Cs9g14540 // orange1.1t03462 // Cs2g07450 // orange1.1t01984 // orange1.1t05415 // orange1.1t01986 // Cs2g14640 // Cs…
oxidoreductase activity, acting on single donors with incorporation of molecular oxygen, incorporation of two atoms of oxygen	9	24	2.7e-06	// Cs9g02930 // orange1.1t05466 // Cs7g12100 // Cs9g06650 // orange1.1t03769 // Cs2g28680 // orange1.1t03770 // Cs7g01700 // orange1.1t03775
oxidoreductase activity, acting on single donors with incorporation of molecular oxygen	10	35	4.2e-06	// Cs9g02930 // orange1.1t05466 // orange1.1t03769 // Cs7g12100 // Cs9g06650 // Cs9g03000 // Cs2g28680 // orange1.1t03770 // Cs7g01700 // orange1.1t03775
dioxygenase activity	9	26	4.4e-06	// Cs9g02930 // orange1.1t05466 // Cs7g12100 // Cs9g06650 // orange1.1t03769 // Cs2g28680 // orange1.1t03770 // Cs7g01700 // orange1.1t03775
transferase activity, transferring acyl groups other than amino-acyl groups	21	211	1.5e-05	// Cs4g13350 // Cs6g07830 // Cs8g15850 // Cs1g05850 // Cs7g29080 // Cs3g03970 // Cs7g19570 // Cs7g28170 // Cs1g13370 // Cs5g18930 // Cs3g17150 // Cs1g05840 // Cs1g09020 // Cs2g31350 // Cs8g21040 // Cs9g17800 // Cs7g31500 // Cs4g06430 // Cs6g05130 // Cs2g05090 // Cs6g09480
UDP-glycosyltransferase activity	14	96	2e-05	// Cs3g12960 // Cs8g19280 // Cs1g03980 // orange1.1t02409 // Cs1g08110 // Cs1g19350 // Cs5g11610 // Cs8g20760 // orange1.1t02150 // orange1.1t01977 // orange1.1t01984 // orange1.1t01986 // Cs2g14250 // Cs6g03330
lipase activity	6	11	6e-05	// Cs1g16720 // Cs8g17090 // Cs5g08030 // Cs3g23810 // Cs1g23200 // Cs2g30480
carbon-sulfur lyase activity	5	6	9.4e-05	// Cs5g03060 // Cs2g23840 // orange1.1t03455 // orange1.1t03462 // Cs7g15760
S-adenosylmethionine-dependent methyltransferase activity	7	22	0.00014	// orange1.1t00577 // Cs6g18050 // orange1.1t02947 // Cs5g24950 // Cs5g24990 // orange1.1t00578 // Cs7g31430
transferase activity, transferring acyl groups	21	255	0.0002	// Cs4g13350 // Cs6g07830 // Cs8g15850 // Cs1g05850 // Cs7g29080 // Cs3g03970 // Cs7g19570 // Cs7g28170 // Cs1g13370 // Cs5g18930 // Cs3g17150 // Cs1g05840 // Cs1g09020 // Cs2g31350 // Cs8g21040 // Cs9g17800 // Cs7g31500 // Cs4g06430 // Cs6g05130 // Cs2g05090 // Cs6g09480
carbohydrate binding	14	133	0.00051	// Cs8g13950 // Cs5g21900 // Cs8g14010 // Cs1g14920 // Cs2g07150 // Cs8g13820 // Cs8g13960 // Cs9g14540 // Cs2g22390 // Cs1g14850 // Cs5g25410 // orange1.1t05415 // Cs8g12370 // Cs5g26580
protein dimerization activity	20	255	0.00058	// orange1.1t00577 // Cs2g07600 // orange1.1t02091 // orange1.1t02947 // Cs5g24950 // Cs2g16050 // orange1.1t01956 // Cs5g24990 // Cs2g16070 // orange1.1t00578 // Cs3g26540 // Cs5g13580 // Cs8g18490 // orange1.1t05423 // Cs5g24970 // orange1.1t02085 // Cs7g25580 // Cs5g13560 // Cs5g30390 // Cs7g03380
lyase activity	16	178	0.00078	// Cs2g23840 // Cs3g11490 // Cs4g12060 // Cs2g21000 // orange1.1t03462 // Cs7g23040 // Cs3g22910 // Cs5g29370 // Cs2g15520 // Cs5g03060 // Cs3g24230 // Cs6g11940 // Cs6g11950 // orange1.1t03455 // Cs7g15760 // Cs4g12080
vitamin binding	5	13	0.0012	// Cs3g22910 // Cs5g10150 // Cs5g03060 // Cs2g23840 // Cs3g11490
chitinase activity	5	15	0.0021	// Cs5g21900 // Cs7g18230 // orange1.1t01780 // Cs7g18280 // Cs7g06170
substrate-specific transmembrane transporter activity	20	293	0.0031	// Cs5g30290 // Cs5g30300 // orange1.1t02398 // Cs4g17320 // Cs5g02430 // Cs3g18660 // Cs1g01730 // Cs2g05170 // Cs1g15710 // Cs8g19470 // Cs7g07000 // Cs4g18280 // Cs6g05990 // Cs1g26650 // orange1.1t01735 // Cs5g03420 // orange1.1t02212 // Cs4g18010 // Cs7g06980 // Cs9g18100
hydrolase activity, acting on ester bonds	23	366	0.0032	// Cs5g08030 // Cs3g23810 // Cs1g23200 // Cs1g15990 // Cs6g15160 // Cs5g30790 // Cs7g19180 // Cs8g05670 // Cs2g04220 // Cs9g14450 // Cs9g14360 // Cs8g14090 // Cs1g16720 // Cs4g06700 // Cs5g29370 // Cs5g16830 // Cs2g30480 // Cs3g19630 // Cs8g17090 // Cs5g34260 // Cs4g06670 // Cs2g20400 // Cs3g03130
acetyltransferase activity	7	42	0.0037	// Cs1g05850 // Cs2g05090 // Cs1g13370 // Cs1g09020 // Cs2g31350 // Cs1g05840 // Cs3g03970
channel activity	8	60	0.0051	// Cs5g03420 // Cs4g17320 // Cs2g05170 // Cs7g07000 // Cs8g18490 // Cs1g26650 // Cs7g06980 // Cs9g18100
passive transmembrane transporter activity	8	60	0.0051	// Cs5g03420 // Cs4g17320 // Cs2g05170 // Cs7g07000 // Cs8g18490 // Cs1g26650 // Cs7g06980 // Cs9g18100
gated channel activity	6	32	0.0055	// Cs4g17320 // Cs2g05170 // Cs7g07000 // Cs1g26650 // Cs7g06980 // Cs9g18100
ligand-gated ion channel activity	5	21	0.0062	// Cs7g07000 // Cs2g05170 // Cs7g06980 // Cs1g26650 // Cs9g18100
ion transmembrane transporter activity	18	267	0.0062	// Cs5g30290 // Cs5g30300 // Cs4g17320 // Cs5g02430 // Cs3g18660 // Cs1g01730 // Cs2g05170 // Cs1g15710 // Cs8g19470 // Cs7g07000 // Cs4g18280 // Cs6g05990 // Cs1g26650 // orange1.1t01735 // Cs5g03420 // orange1.1t02212 // Cs7g06980 // Cs9g18100
ligand-gated channel activity	5	21	0.0062	// Cs7g07000 // Cs2g05170 // Cs7g06980 // Cs1g26650 // Cs9g18100
methyltransferase activity	17	250	0.0076	// orange1.1t00577 // Cs7g25580 // Cs6g18050 // orange1.1t02947 // Cs6g18060 // Cs2g16050 // Cs5g24990 // Cs5g13580 // orange1.1t00578 // Cs7g31430 // Cs2g16070 // orange1.1t02085 // orange1.1t05423 // Cs5g24970 // Cs5g24950 // orange1.1t02091 // Cs5g13560
substrate-specific transporter activity	20	328	0.0094	// Cs5g30290 // Cs5g30300 // orange1.1t02398 // Cs4g17320 // Cs5g02430 // Cs3g18660 // Cs1g01730 // Cs2g05170 // Cs1g15710 // Cs8g19470 // Cs7g07000 // Cs4g18280 // Cs6g05990 // Cs1g26650 // orange1.1t01735 // Cs5g03420 // orange1.1t02212 // Cs4g18010 // Cs7g06980 // Cs9g18100
transferase activity, transferring one-carbon groups	17	258	0.01	// orange1.1t00577 // Cs7g25580 // Cs6g18050 // orange1.1t02947 // Cs6g18060 // Cs2g16050 // Cs5g24990 // Cs5g13580 // orange1.1t00578 // Cs7g31430 // Cs2g16070 // orange1.1t02085 // orange1.1t05423 // Cs5g24970 // Cs5g24950 // orange1.1t02091 // Cs5g13560
ion channel activity	7	60	0.019	// Cs5g03420 // Cs4g17320 // Cs2g05170 // Cs7g07000 // Cs1g26650 // Cs7g06980 // Cs9g18100
calmodulin binding	5	29	0.019	// Cs2g22390 // Cs2g07150 // Cs5g24610 // Cs1g14920 // Cs1g14850
substrate-specific channel activity	7	60	0.019	// Cs5g03420 // Cs4g17320 // Cs2g05170 // Cs7g07000 // Cs1g26650 // Cs7g06980 // Cs9g18100
polysaccharide binding	7	60	0.019	// Cs8g13950 // Cs5g21900 // Cs8g14010 // Cs8g13820 // Cs8g13960 // Cs9g14540 // orange1.1t05415
pattern binding	7	60	0.019	// Cs8g13950 // Cs5g21900 // Cs8g14010 // Cs8g13820 // Cs8g13960 // Cs9g14540 // orange1.1t05415
metal ion transmembrane transporter activity	7	61	0.02	// Cs5g30290 // Cs5g30300 // Cs4g17320 // Cs1g15710 // Cs4g18280 // Cs8g19470 // Cs9g18100
ATP binding	51	1309	0.045	// Cs4g05530 // orange1.1t03893 // Cs8g13820 // Cs7g27270 // Cs9g01410 // Cs1g05180 // Cs5g29220 // Cs8g14010 // Cs1g14920 // orange1.1t01599 // Cs8g13960 // Cs3g02610 // Cs4g11660 // Cs4g17400 // Cs7g28110 // Cs5g20930 // Cs9g12890 // Cs5g23120 // Cs5g25410 // Cs6g02260 // Cs8g13070 // Cs3g21030 // Cs9g05680 // Cs7g18230 // Cs4g10040 // Cs4g11410 // Cs1g14850 // Cs3g26340 // orange1.1t01362 // C…
transporter activity	30	666	0.045	// Cs5g04350 // Cs7g07000 // Cs4g18280 // Cs3g09690 // Cs8g18490 // Cs5g03420 // Cs2g29990 // Cs2g08000 // Cs4g17320 // Cs6g05990 // Cs5g04340 // orange1.1t02212 // orange1.1t02398 // Cs1g01730 // Cs2g05170 // orange1.1t04859 // Cs4g19580 // Cs8g19470 // Cs4g18010 // Cs9g18100 // Cs5g30290 // Cs5g30300 // Cs1g15710 // Cs6g01720 // Cs3g18660 // Cs5g02430 // Cs1g26650 // orange1.1t01735 // Cs7g0698…

## Sheet: S7C
S7C Table. GO enrichment of cellular Components in down-regulated DEGs
GO term	Num' of DEGs	Total num'	FDR	DEGs ID
cell part	168	1618	8.8e-56	// orange1.1t04497 // Cs5g08030 // orange1.1t05755 // Cs7g07000 // Cs5g33380 // orange1.1t02627 // Cs5g29870 // Cs7g10570 // Cs1g18810 // Cs2g29990 // Cs2g08000 // Cs8g13960 // Cs4g01120 // Cs2g07600 // Cs7g10800 // Cs6g05990 // Cs3g09710 // Cs5g23120 // Cs5g25410 // orange1.1t02212 // Cs8g13070 // Cs3g21030 // Cs4g04240 // Cs1g03980 // Cs5g08910 // Cs2g05170 // Cs7g03380 // orange1.1t01519 // Cs…
cell	168	1618	8.8e-56	// orange1.1t04497 // Cs5g08030 // orange1.1t05755 // Cs7g07000 // Cs5g33380 // orange1.1t02627 // Cs5g29870 // Cs7g10570 // Cs1g18810 // Cs2g29990 // Cs2g08000 // Cs8g13960 // Cs4g01120 // Cs2g07600 // Cs7g10800 // Cs6g05990 // Cs3g09710 // Cs5g23120 // Cs5g25410 // orange1.1t02212 // Cs8g13070 // Cs3g21030 // Cs4g04240 // Cs1g03980 // Cs5g08910 // Cs2g05170 // Cs7g03380 // orange1.1t01519 // Cs…
cytoplasm	72	624	4.2e-23	// Cs2g07600 // Cs3g24230 // Cs7g29740 // Cs4g12060 // Cs2g21000 // Cs5g16830 // orange1.1t04497 // Cs6g09540 // Cs5g08030 // orange1.1t05755 // Cs6g07100 // orange1.1t03769 // Cs7g11790 // Cs8g18490 // Cs4g12080 // Cs9g06650 // Cs4g06430 // Cs9g01410 // Cs8g17810 // Cs4g05200 // Cs7g10570 // Cs1g18810 // Cs2g29990 // orange1.1t01956 // Cs4g01120 // orange1.1t00647 // Cs4g09040 // Cs5g25880 // Cs…
cytoplasmic part	65	517	1.2e-22	// Cs2g07600 // Cs3g24230 // Cs7g29740 // Cs2g21000 // Cs5g16830 // orange1.1t04497 // Cs6g09540 // Cs5g08030 // Cs6g07100 // orange1.1t03769 // Cs8g18490 // Cs9g03000 // Cs9g06650 // Cs4g06430 // Cs9g01410 // Cs8g17810 // Cs4g05200 // Cs7g10570 // Cs1g18810 // Cs2g29990 // orange1.1t01956 // Cs4g01120 // orange1.1t00647 // Cs4g09040 // Cs5g25880 // Cs9g03490 // orange1.1t02081 // Cs5g20930 // Cs…
membrane-bounded organelle	75	765	1.7e-20	// Cs4g04240 // Cs2g07600 // Cs3g24230 // orange1.1t05024 // Cs9g19070 // orange1.1t02079 // Cs5g29880 // orange1.1t04497 // Cs6g09540 // Cs5g08030 // Cs6g07100 // orange1.1t03769 // Cs9g10650 // Cs8g18490 // Cs9g03000 // Cs3g17150 // Cs9g06650 // Cs4g06430 // Cs7g24360 // Cs9g13610 // Cs4g05200 // Cs5g29870 // Cs7g10570 // Cs1g18810 // Cs2g29990 // orange1.1t01956 // Cs4g01120 // orange1.1t00647…
intracellular membrane-bounded organelle	75	765	1.7e-20	// Cs4g04240 // Cs2g07600 // Cs3g24230 // orange1.1t05024 // Cs9g19070 // orange1.1t02079 // Cs5g29880 // orange1.1t04497 // Cs6g09540 // Cs5g08030 // Cs6g07100 // orange1.1t03769 // Cs9g10650 // Cs8g18490 // Cs9g03000 // Cs3g17150 // Cs9g06650 // Cs4g06430 // Cs7g24360 // Cs9g13610 // Cs4g05200 // Cs5g29870 // Cs7g10570 // Cs1g18810 // Cs2g29990 // orange1.1t01956 // Cs4g01120 // orange1.1t00647…
membrane	104	1579	6.2e-17	// Cs7g07000 // Cs5g33380 // orange1.1t02627 // Cs7g10570 // Cs1g18810 // Cs2g29990 // Cs2g08000 // Cs8g13960 // Cs4g01120 // Cs4g17320 // Cs7g10800 // Cs6g05990 // Cs3g09710 // Cs5g23120 // orange1.1t02212 // Cs8g13070 // Cs3g21030 // Cs1g03980 // Cs2g05170 // orange1.1t01519 // Cs4g19580 // Cs5g30290 // Cs9g14540 // Cs3g18660 // Cs7g29760 // orange1.1t01735 // orange1.1t05415 // orange1.1t05942…
external encapsulating structure	25	84	6.2e-16	// Cs7g08460 // Cs7g07000 // Cs9g01410 // Cs7g20700 // Cs5g21900 // Cs2g22010 // Cs9g06040 // Cs7g19180 // Cs9g06060 // Cs9g14450 // Cs2g05170 // Cs9g06210 // Cs4g06700 // Cs9g15870 // Cs5g25410 // Cs5g08910 // Cs3g19630 // Cs9g06170 // Cs2g29090 // Cs2g29990 // Cs4g06670 // orange1.1t00281 // Cs1g26650 // Cs9g14540 // Cs7g06980
intracellular	94	1511	1.1e-13	// orange1.1t04497 // Cs5g08030 // Cs4g09040 // Cs7g07000 // Cs5g29870 // Cs7g10570 // Cs1g18810 // Cs2g29990 // Cs5g02430 // Cs4g01120 // Cs2g07600 // Cs3g09710 // Cs5g23120 // orange1.1t02212 // Cs6g11940 // Cs4g04240 // orange1.1t01519 // Cs4g19580 // Cs2g17810 // Cs2g30480 // Cs9g03000 // Cs7g29760 // orange1.1t01735 // Cs7g22830 // Cs6g11950 // Cs7g03380 // Cs4g12060 // Cs9g19070 // Cs5g2988…
intrinsic to membrane	63	773	1.3e-13	// orange1.1t03893 // Cs7g08460 // Cs4g17320 // Cs8g13820 // Cs2g03810 // Cs8g02010 // Cs7g07000 // Cs3g09690 // Cs8g18490 // Cs6g16650 // Cs5g33380 // Cs3g03960 // orange1.1t02627 // Cs5g29220 // Cs8g14010 // Cs1g18810 // Cs2g29990 // Cs5g02430 // Cs8g13960 // Cs3g02610 // Cs2g22390 // Cs5g15150 // Cs5g27290 // Cs2g05170 // Cs9g12890 // Cs7g10800 // Cs6g05990 // Cs3g09710 // Cs5g23120 // orange1…
integral to membrane	62	763	2.2e-13	// orange1.1t03893 // Cs7g08460 // Cs4g17320 // Cs8g13820 // Cs2g03810 // Cs8g02010 // Cs7g07000 // Cs3g09690 // Cs8g18490 // Cs6g16650 // Cs5g33380 // Cs3g03960 // orange1.1t02627 // Cs5g29220 // Cs8g14010 // Cs1g18810 // Cs2g29990 // Cs5g02430 // Cs8g13960 // Cs3g02610 // Cs2g22390 // Cs5g15150 // Cs5g27290 // Cs2g05170 // Cs9g12890 // Cs6g05990 // Cs3g09710 // Cs5g23120 // orange1.1t02212 // C…
envelope	18	50	8.1e-13	// Cs2g07600 // Cs3g24230 // Cs3g09710 // Cs2g29990 // Cs2g21000 // Cs2g05170 // orange1.1t03769 // Cs1g15710 // Cs7g07000 // Cs9g03000 // Cs8g18490 // Cs1g26650 // orange1.1t03770 // Cs9g05680 // Cs2g28180 // orange1.1t03775 // Cs7g06980 // orange1.1t05942
cell wall	21	84	2.5e-12	// Cs7g20700 // Cs5g08910 // Cs4g06670 // Cs7g08460 // Cs5g21900 // Cs2g22010 // Cs2g29990 // Cs9g06210 // Cs9g06170 // Cs2g29090 // Cs4g06700 // Cs9g14450 // Cs9g06060 // Cs3g19630 // Cs9g14540 // Cs9g15870 // Cs9g06040 // Cs5g25410 // Cs9g01410 // Cs7g19180 // orange1.1t00281
intracellular part	87	1455	8.4e-12	// orange1.1t04497 // Cs5g08030 // Cs4g09040 // Cs7g07000 // Cs5g29870 // Cs7g10570 // Cs1g18810 // Cs2g29990 // Cs4g01120 // Cs2g07600 // Cs3g09710 // Cs5g23120 // orange1.1t02212 // Cs6g11940 // Cs4g04240 // orange1.1t01519 // Cs4g19580 // Cs2g17810 // Cs2g30480 // Cs9g03000 // Cs7g29760 // orange1.1t01735 // Cs7g22830 // Cs6g11950 // Cs7g03380 // Cs4g12060 // Cs9g19070 // Cs5g29880 // Cs7g2436…
extracellular region	16	45	1.7e-11	// Cs7g20700 // Cs9g14960 // Cs7g08460 // Cs8g05970 // Cs7g07990 // Cs3g02125 // Cs2g29090 // orange1.1t00644 // Cs5g07854 // Cs2g15520 // orange1.1t01735 // Cs6g15160 // Cs9g05680 // Cs2g28180 // Cs2g26323 // Cs4g01850
intracellular organelle	75	1169	1.7e-11	// Cs4g04240 // Cs2g07600 // Cs3g24230 // orange1.1t05024 // Cs9g19070 // orange1.1t02079 // Cs5g29880 // orange1.1t04497 // Cs6g09540 // Cs5g08030 // Cs6g07100 // orange1.1t03769 // Cs9g10650 // Cs8g18490 // Cs9g03000 // Cs3g17150 // Cs9g06650 // Cs4g06430 // Cs7g24360 // Cs9g13610 // Cs4g05200 // Cs5g29870 // Cs7g10570 // Cs1g18810 // Cs2g29990 // orange1.1t01956 // Cs4g01120 // orange1.1t00647…
organelle	75	1170	1.7e-11	// Cs4g04240 // Cs2g07600 // Cs3g24230 // orange1.1t05024 // Cs9g19070 // orange1.1t02079 // Cs5g29880 // orange1.1t04497 // Cs6g09540 // Cs5g08030 // Cs6g07100 // orange1.1t03769 // Cs9g10650 // Cs8g18490 // Cs9g03000 // Cs3g17150 // Cs9g06650 // Cs4g06430 // Cs7g24360 // Cs9g13610 // Cs4g05200 // Cs5g29870 // Cs7g10570 // Cs1g18810 // Cs2g29990 // orange1.1t01956 // Cs4g01120 // orange1.1t00647…
membrane part	64	923	4e-11	// orange1.1t03893 // Cs7g08460 // Cs4g17320 // Cs8g13820 // Cs2g03810 // Cs8g02010 // Cs7g07000 // Cs3g09690 // Cs8g18490 // Cs6g16650 // Cs5g33380 // Cs3g03960 // orange1.1t02627 // Cs5g29220 // Cs8g14010 // Cs1g18810 // Cs2g29990 // Cs5g02430 // Cs8g13960 // Cs3g02610 // Cs2g22390 // Cs5g15150 // Cs5g27290 // Cs2g05170 // Cs9g12890 // Cs7g10800 // Cs6g05990 // Cs3g09710 // Cs5g23120 // orange1…
mitochondrion	18	86	1.1e-09	// orange1.1t02796 // Cs7g10570 // Cs8g05970 // Cs2g29990 // orange1.1t02079 // Cs2g07600 // Cs1g15710 // Cs5g25880 // orange1.1t01519 // orange1.1t02081 // Cs5g20930 // Cs9g15870 // Cs3g09710 // orange1.1t02087 // Cs3g24230 // Cs9g05680 // Cs9g03490 // Cs3g11770
organelle envelope	14	50	4.8e-09	// Cs3g24230 // Cs2g29990 // Cs2g21000 // Cs2g07600 // orange1.1t03769 // Cs1g15710 // Cs9g03000 // Cs8g18490 // Cs3g09710 // orange1.1t03770 // Cs9g05680 // Cs2g28180 // orange1.1t03775 // orange1.1t05942
organelle membrane	17	86	7.2e-09	// Cs3g24230 // Cs1g18810 // Cs2g29990 // Cs4g01120 // Cs7g29740 // orange1.1t03769 // Cs4g19580 // Cs9g19160 // Cs8g18490 // Cs7g29760 // Cs3g09710 // Cs5g23120 // orange1.1t03770 // Cs9g05680 // orange1.1t02212 // orange1.1t03775 // orange1.1t05942
plasma membrane part	10	22	2.9e-08	// Cs7g08460 // Cs1g14920 // Cs2g07150 // Cs2g22390 // Cs1g14850 // Cs8g19470 // Cs7g10800 // Cs2g15520 // orange1.1t01735 // Cs2g01740
thylakoid	11	36	1.4e-07	// Cs3g24230 // Cs1g18810 // Cs4g01120 // Cs2g07600 // orange1.1t03769 // Cs9g19160 // orange1.1t03770 // Cs9g05680 // Cs2g28180 // orange1.1t03775 // orange1.1t05942
cytosol	7	8	2.3e-07	// Cs1g15970 // orange1.1t01956 // orange1.1t04497 // Cs6g13640 // Cs6g07100 // Cs2g15520 // Cs9g01410
thylakoid membrane	9	22	3.2e-07	// Cs3g24230 // Cs1g18810 // Cs4g01120 // orange1.1t03769 // Cs9g19160 // orange1.1t03770 // Cs9g05680 // orange1.1t03775 // orange1.1t05942
photosynthetic membrane	9	35	8.1e-06	// Cs3g24230 // Cs1g18810 // Cs4g01120 // orange1.1t03769 // Cs9g19160 // orange1.1t03770 // Cs9g05680 // orange1.1t03775 // orange1.1t05942
thylakoid part	9	36	9.5e-06	// Cs3g24230 // Cs1g18810 // Cs4g01120 // orange1.1t03769 // Cs9g19160 // orange1.1t03770 // Cs9g05680 // orange1.1t03775 // orange1.1t05942
apoplast	7	27	0.00011	// Cs7g20700 // Cs7g08460 // Cs8g05970 // Cs2g15520 // orange1.1t00644 // Cs9g05680 // Cs2g28180
endoplasmic reticulum	10	66	0.00012	// Cs7g10570 // orange1.1t02796 // orange1.1t02079 // Cs7g29740 // Cs5g25880 // orange1.1t02081 // Cs7g29760 // orange1.1t02087 // Cs7g22830 // Cs4g06430
intracellular organelle part	28	452	0.00025	// Cs3g24230 // Cs2g21000 // orange1.1t04497 // orange1.1t03769 // Cs8g18490 // Cs7g24360 // Cs1g18810 // Cs2g29990 // orange1.1t01956 // Cs4g01120 // Cs2g07600 // orange1.1t03775 // Cs3g09710 // Cs5g23120 // orange1.1t02212 // Cs4g19580 // Cs9g19160 // orange1.1t03770 // Cs2g28180 // Cs9g03490 // Cs8g05970 // Cs7g29740 // Cs1g15710 // Cs9g03000 // Cs7g29760 // Cs9g05680 // Cs6g13560 // orange1.1…
organelle part	28	453	0.00025	// Cs3g24230 // Cs2g21000 // orange1.1t04497 // orange1.1t03769 // Cs8g18490 // Cs7g24360 // Cs1g18810 // Cs2g29990 // orange1.1t01956 // Cs4g01120 // Cs2g07600 // orange1.1t03775 // Cs3g09710 // Cs5g23120 // orange1.1t02212 // Cs4g19580 // Cs9g19160 // orange1.1t03770 // Cs2g28180 // Cs9g03490 // Cs8g05970 // Cs7g29740 // Cs1g15710 // Cs9g03000 // Cs7g29760 // Cs9g05680 // Cs6g13560 // orange1.1…
nucleus	18	541	0.88	// Cs3g09280 // Cs9g03820 // Cs5g29870 // Cs7g24360 // Cs2g29990 // Cs9g19070 // Cs4g14510 // Cs1g08030 // orange1.1t04497 // Cs3g17150 // Cs6g07100 // Cs9g10650 // orange1.1t05024 // orange1.1t03346 // Cs6g13560 // Cs5g30390 // Cs5g29880 // Cs9g13610
macromolecular complex	9	796	1	// Cs1g18810 // Cs6g13640 // Cs8g17810 // Cs2g17810 // Cs8g18490 // Cs9g05680 // Cs6g13560 // Cs9g03490 // Cs1g15970
protein complex	8	526	1	// Cs1g18810 // Cs6g13640 // Cs9g03490 // Cs2g17810 // Cs8g18490 // Cs6g13560 // Cs8g17810 // Cs1g15970
