# Supplementary material for: The immunity of Meiwa kumquat against Xanthomonas citri is associated with a known susceptibility gene induced by a transcription activator-like effector
Source: PLoS Pathog. 2020 Sep 15;16(9):e1008886. doi: 10.1371/journal.ppat.1008886 (PMC7518600; doi:10.1371/journal.ppat.1008886)
Supplement: S8 Table — (XLSX) [file ppat.1008886.s018.xlsx]

## Sheet: Legend
	S8 Table. Predicted EBEs of TALEs used in this study in Meiwa kumquat
	Effector binding elements (EBE) of PthA4 (A), PthAW2(B), dTALEWTLOB1 (C) , dTALEAltLOB1 (D), dTALELOB2 (E) ,dTALELOB3 (F) and dTALELBM7 (G) were predicted in the 1 kb upstream areas to the transcriptional start site of all annotated coding genes in Meiwa kumquat (Fortunella crassifolia) using the target finder feature of TAL Effector Nucleotide Targeter 2.0 (https://tale-nt.cac.cornell.edu/). Par…

## Sheet: PthA4
S8A Table. Predicted Meiwa kumquat EBEs of PthA4
options_used:search reverse complement, upstream_base = T , cutoff = 3.00, rvd_sequence = NI_N*_NI_NI_NI_HD_HD_NG_HD_NG_NG_NG_NG_NS_HD_HD_NG_NG
Best Possible Score:4.53
Gene ID	Orientation relative to transcriptional start site	Score	Placement relative to transcriptional start site	Target Sequence	Plus strand sequence	Induced at 1 DPI	Induced at 4 DPI
Cs7g27640	Plus	8.42	-38	T ATAAACCCCTTTTGCCTT	T ATAAACCCCTTTTGCCTT	-	+
Cs1g17720	Minus	9.65	-240	T AAAAACCTCATTTCCCTT	AAGGGAAATGAGGTTTTT A	-	-
orange1.1t02362	Plus	10.1	-761	T ACAAACCTTTTTTAACTT	T ACAAACCTTTTTTAACTT	-	-
Cs3g19640	Minus	11.44	-488	T ATAAACCTCTTTTATTTT	AAAATAAAAGAGGTTTAT A	-	-
Cs4g03470	Plus	11.79	-427	T ACACACCTCTATTTCCTT	T ACACACCTCTATTTCCTT	-	-
Cs7g32420	Minus	12.07	-261	T AAAAAGCTCTTTTACCCT	AGGGTAAAAGAGCTTTTT A	-	-
Cs8g16200	Plus	12.09	-149	T ACTCACCCCTTTTACCTT	T ACTCACCCCTTTTACCTT	-	-
orange1.1t01380	Plus	12.09	-815	T ACTCACCCCTTTTACCTT	T ACTCACCCCTTTTACCTT	-	-
Cs2g12910	Minus	12.21	-176	T ATAAATCTCATTTACCTC	GAGGTAAATGAGATTTAT A	-	-
Cs2g03330	Plus	12.3	-383	T ACAAACCTCTCTTCAATT	T ACAAACCTCTCTTCAATT	-	-
Cs2g03320	Minus	12.3	-495	T ACAAACCTCTCTTCAATT	AATTGAAGAGAGGTTTGT A	-	-
Cs3g02000	Minus	12.3	-238	T AAAAAACTCTTTTCCATT	AATGGAAAAGAGTTTTTT A	-	-
Cs5g08890	Minus	12.37	-77	T TCAAACCTCTTTCAACTT	AAGTTGAAAGAGGTTTGA A	-	-
Cs7g15210	Plus	12.42	-144	T ACAAACATATTTTATCTT	T ACAAACATATTTTATCTT	-	-
Cs7g15180	Plus	12.42	-156	T ACAAACATATTTTATCTT	T ACAAACATATTTTATCTT	-	-
Cs8g14260	Minus	12.42	-950	T ATAAACCCCTATTGCCAT	ATGGCAATAGGGGTTTAT A	-	-
Cs2g20490	Minus	12.43	-756	T ATAACCCCATTTTCCCTT	AAGGGAAAATGGGGTTAT A	-	-
Cs3g16860	Minus	12.54	-691	T ACAAACCACTAATACCTA	TAGGTATTAGTGGTTTGT A	-	-
Cs3g04900	Minus	12.61	-300	T ACCCACCACTCTTACCTT	AAGGTAAGAGTGGTGGGT A	-	-
orange1.1t00155	Minus	12.64	-17	T ACAAACATCTTTTGACAT	ATGTCAAAAGATGTTTGT A	-	-
Cs1g11430	Minus	12.69	-739	T ACAGACATCTTTTACATT	AATGTAAAAGATGTCTGT A	-	-
orange1.1t00869	Minus	12.78	-621	T CCAAACCTCTGTTTCCTT	AAGGAAACAGAGGTTTGG A	-	-
orange1.1t00868	Plus	12.78	-945	T CCAAACCTCTGTTTCCTT	T CCAAACCTCTGTTTCCTT	-	-
orange1.1t00868	Plus	12.78	-187	T CCAAACCTCTGTTTCCTT	T CCAAACCTCTGTTTCCTT	-	-
Cs5g01340	Plus	12.83	-746	T TTAAACCTCTTTTCTCTT	T TTAAACCTCTTTTCTCTT	-	-
orange1.1t04553	Plus	12.86	-714	T ACAAACAACTTTAACCTA	T ACAAACAACTTTAACCTA	-	-
Cs7g20030	Minus	12.9	-778	T AAAACACCCTTTTACCTT	AAGGTAAAAGGGTGTTTT A	-	-
orange1.1t03057	Plus	12.98	-760	T CTAAACCTCTTTGACCGT	T CTAAACCTCTTTGACCGT	-	-
Cs8g20880	Minus	13.16	-969	T ACATACCCCTTTACCCTT	AAGGGTAAAGGGGTATGT A	-	-
orange1.1t05890	Plus	13.19	-733	T AAAAAACTCTTTAAACTT	T AAAAAACTCTTTAAACTT	-	-
Cs7g21480	Plus	13.24	-901	T ACAAACCTTTCATGCCTT	T ACAAACCTTTCATGCCTT	-	-
Cs2g06910	Minus	13.25	-664	T ACCAACTTCTTTTCACTT	AAGTGAAAAGAAGTTGGT A	-	-
Cs4g04890	Plus	13.29	-351	T ATAAACCTAATTTACCAA	T ATAAACCTAATTTACCAA	-	-
orange1.1t02820	Minus	13.32	-912	T CTAAACCTCATTCACATT	AATGTGAATGAGGTTTAG A	-	-
Cs6g01590	Minus	13.36	-898	T ATCAACCTCTTTACCTTT	AAAGGTAAAGAGGTTGAT A	-	-
orange1.1t03662	Minus	13.36	-902	T ATCAACCTCTTTACCTTT	AAAGGTAAAGAGGTTGAT A	-	-
Cs3g22700	Plus	13.39	-236	T ATAAAACTCATGTCCCTT	T ATAAAACTCATGTCCCTT	-	-
Cs4g01610	Minus	13.39	-739	T ATAAAAATCTTTTGCATT	AATGCAAAAGATTTTTAT A	-	-
Cs4g16930	Plus	13.42	-262	T ATAAATCACTTTTTCCTT	T ATAAATCACTTTTTCCTT	-	-

## Sheet: PthAW2
S8B Table. Predicted Meiwa kumquat EBEs of PthAW2
options_used:search reverse complement, upstream_base = T , cutoff = 3.00, rvd_sequence = NI_NG_NG_NG_NS_HD_HD_NS_HD_NG_NG_NG_NG_NS_HD_HD_NG_NG
Best Possible Score:4.85
Gene ID	Orientation relative to transcriptional start site	Score	Placement relative to transcriptional start site	Target Sequence	Plus strand sequence	Induced at 1 DPI	Induced at 4 DPI
Cs8g16200	Plus	9.97	-149	T ACTCACCCCTTTTACCTT	T ACTCACCCCTTTTACCTT	-	-
orange1.1t01380	Plus	9.97	-815	T ACTCACCCCTTTTACCTT	T ACTCACCCCTTTTACCTT	-	-
Cs9g01200	Minus	10.1	-901	T ATTCACCATTTTTACCTT	AAGGTAAAAATGGTGAAT A	-	-
orange1.1t05968	Plus	10.59	-537	T GTTTCCCACTTTTCCCTT	T GTTTCCCACTTTTCCCTT	-	-
Cs4g13540	Minus	11.18	-755	T ATTTACCACATTTACACT	AGTGTAAATGTGGTAAAT A	-	-
Cs2g07750	Minus	11.21	-166	T AATTCCCACTTTTATCTT	AAGATAAAAGTGGGAATT A	-	-
Cs7g27640	Plus	11.43	-38	T ATAAACCCCTTTTGCCTT	T ATAAACCCCTTTTGCCTT	-	+
Cs2g12930	Minus	11.5	-785	T ATTTACAAATTTAACCTT	AAGGTTAAATTTGTAAAT A	-	-
Cs3g26780	Plus	11.5	-87	T ATTTAAAACATTTACCTT	T ATTTAAAACATTTACCTT	-	-
orange1.1t00274	Minus	11.5	-933	T ATTTACCAAATTTAACTT	AAGTTAAATTTGGTAAAT A	-	-
Cs3g26560	Minus	11.53	-370	T ATTTGCCACTATTTCCTT	AAGGAAATAGTGGCAAAT A	-	-
Cs2g20470	Plus	11.75	-257	T ATTTGCCACATTTCACTT	T ATTTGCCACATTTCACTT	-	-
Cs4g10180	Minus	11.75	-898	T ATTTACCGCCTTTCCATT	AATGGAAAGGCGGTAAAT A	-	-
Cs3g15060	Plus	11.82	-239	T ATTTAAAACTTTTAACTT	T ATTTAAAACTTTTAACTT	-	-
orange1.1t00054	Minus	11.88	-707	T ATTTGCCAATTTTACTTT	AAAGTAAAATTGGCAAAT A	-	-
Cs2g13820	Minus	11.97	-573	T ATATACCACTCTTCCCTC	GAGGGAAGAGTGGTATAT A	-	-
Cs2g06340	Plus	11.97	-993	T ATATACCACTTATCCCTA	T ATATACCACTTATCCCTA	-	-
Cs2g21930	Plus	12.1	-524	T ATTTACAGCTTTTGCCAT	T ATTTACAGCTTTTGCCAT	-	-
orange1.1t03814	Plus	12.1	-159	T ATTTATCACCTTTACCTA	T ATTTATCACCTTTACCTA	-	-
orange1.1t03868	Minus	12.1	-153	T ATTTACCACATATACTTT	AAAGTATATGTGGTAAAT A	-	-
Cs2g11240	Plus	12.29	-324	T ATATACCACTTTTCCAAT	T ATATACCACTTTTCCAAT	-	-
Cs8g15850	Minus	12.29	-462	T ATATAACACTTATCCCTT	AAGGGATAAGTGTTATAT A	-	-
Cs6g20830	Minus	12.33	-92	T ATTTCTCACTTTACCCTT	AAGGGTAAAGTGAGAAAT A	-	-
Cs1g03270	Plus	12.39	-623	T AATTACCACTTTTACGCT	T AATTACCACTTTTACGCT	-	-
Cs3g17590	Minus	12.42	-319	T ATTTACCATTTTTAACCT	AGGTTAAAAATGGTAAAT A	-	-
Cs6g02630	Minus	12.42	-96	T ATTTACAATTTTAACCTT	AAGGTTAAAATTGTAAAT A	-	-
Cs2g04970	Plus	12.62	-635	T ATTTACACATTTAACCTT	T ATTTACACATTTAACCTT	-	-
orange1.1t00650	Plus	12.64	-852	T ACTTACCAATTTTGCCCT	T ACTTACCAATTTTGCCCT	-	-
orange1.1t04883	Plus	12.64	-606	T ATTTGCCACTTTTAACCA	T ATTTGCCACTTTTAACCA	-	-
Cs3g02680	Minus	12.65	-871	T CTTTAACCATTTTACCTT	AAGGTAAAATGGTTAAAG A	-	-
Cs2g31330	Plus	12.67	-914	T AATTGCCACTTTTCTCTT	T AATTGCCACTTTTCTCTT	-	-
Cs3g04420	Minus	12.72	-728	T ATTTAACTATTTTACCTT	AAGGTAAAATAGTTAAAT A	-	-
Cs2g11310	Plus	12.86	-977	T ATTTACCACCATCACCAT	T ATTTACCACCATCACCAT	-	-
Cs3g04900	Minus	12.86	-300	T ACCCACCACTCTTACCTT	AAGGTAAGAGTGGTGGGT A	-	-
Cs7g11080	Plus	12.86	-937	T ACTTACCACACTTACCAT	T ACTTACCACACTTACCAT	-	-
Cs9g03970	Plus	12.87	-187	T ATTTGCCCCTATTCCATT	T ATTTGCCCCTATTCCATT	-	-
Cs3g25930	Minus	12.97	-915	T AATGACCCCTTTTACCTC	GAGGTAAAAGGGGTCATT A	-	+
Cs2g24440	Plus	13.09	-125	T ATTAACTACTTGTACCTT	T ATTAACTACTTGTACCTT	-	-
Cs8g20880	Minus	13.09	-969	T ACATACCCCTTTACCCTT	AAGGGTAAAGGGGTATGT A	-	-
Cs3g23330	Minus	13.18	-363	T ATTTACAACACTCACCTT	AAGGTGAGTGTTGTAAAT A	-	-
Cs5g31650	Minus	13.18	-504	T ATTTACCAATATCACCAT	ATGGTGATATTGGTAAAT A	-	-
Cs9g13730	Minus	13.18	-462	T ATATAACACTTTCACCTC	GAGGTGAAAGTGTTATAT A	-	-
Cs9g12490	Minus	13.18	-989	T ATCTACCAACTTTACCTA	TAGGTAAAGTTGGTAGAT A	-	-
Cs7g12260	Minus	13.19	-913	T AATTCCCACTTTATCCTT	AAGGATAAAGTGGGAATT A	-	-
Cs7g12250	Plus	13.19	-637	T AATTCCCACTTTATCCTT	T AATTCCCACTTTATCCTT	-	-
Cs1g04850	Minus	13.21	-161	T AATTCCCACTTTAATCTT	AAGATTAAAGTGGGAATT A	-	-
Cs3g07490	Minus	13.21	-164	T AATTACCCCTTTCACTTT	AAAGTGAAAGGGGTAATT A	-	+
Cs5g26900	Plus	13.21	-929	T ATTTACCATTTTACCCCT	T ATTTACCATTTTACCCCT	-	-
orange1.1t00206	Plus	13.21	-215	T ATTTATCACATTTCCCAT	T ATTTATCACATTTCCCAT	-	+
Cs6g17130	Plus	13.28	-250	T ATTTACCAATTTTGAATT	T ATTTACCAATTTTGAATT	-	-
Cs9g04250	Plus	13.29	-220	T ATTTACCTCTCTTTCCTT	T ATTTACCTCTCTTTCCTT	-	-
Cs5g10610	Plus	13.31	-840	T ATTCACCACTTTTTTCTT	T ATTCACCACTTTTTTCTT	-	-
Cs6g19640	Plus	13.31	-952	T ATCTACCACTTTTTTCTT	T ATCTACCACTTTTTTCTT	-	-
Cs5g10090	Plus	13.32	-583	T ATTTACTCCTTTTCCCGT	T ATTTACTCCTTTTCCCGT	-	-
orange1.1t05940	Plus	13.32	-401	T CTTTTCCACTTTTTCCTT	T CTTTTCCACTTTTTCCTT	-	-
Cs7g02240	Minus	13.34	-491	T ATTTATTACCTTTACCTT	AAGGTAAAGGTAATAAAT A	-	-
Cs1g21960	Minus	13.41	-342	T AATACCCCCTTTTACATT	AATGTAAAAGGGGGTATT A	-	-
Cs6g04270	Plus	13.41	-736	T ATTTAATACTGTTACCTT	T ATTTAATACTGTTACCTT	-	-
Cs2g24270	Minus	13.44	-828	T CTTTCCCACATTTCCATT	AATGGAAATGTGGGAAAG A	-	-
Cs7g25120	Minus	13.47	-438	T CTTCCCCACCTTTGCCTT	AAGGCAAAGGTGGGGAAG A	-	-
orange1.1t04344	Minus	13.47	-439	T CTTCCCCACCTTTGCCTT	AAGGCAAAGGTGGGGAAG A	-	-
Cs3g03139	Minus	13.5	-61	T ATATACCAATTTCACATT	AATGTGAAATTGGTATAT A	-	-
Cs3g27100	Plus	13.5	-358	T ATTTAACAATATTACCTA	T ATTTAACAATATTACCTA	-	-
Cs5g25980	Minus	13.5	-510	T ATTTAACACTCTCAACTT	AAGTTGAGAGTGTTAAAT A	-	-
Cs6g13810	Plus	13.5	-362	T ATCTACCAAATTTACATT	T ATCTACCAAATTTACATT	-	-
Cs7g07400	Plus	13.5	-107	T ATATACCCCTATTAGCTT	T ATATACCCCTATTAGCTT	-	-
Cs8g13600	Minus	13.5	-970	T ATATACAACTTTAAACTT	AAGTTTAAAGTTGTATAT A	-	-
Cs2g28150	Plus	13.53	-121	T AATTTCCACTTTTGCCCT	T AATTTCCACTTTTGCCCT	-	-
Cs3g16510	Minus	13.54	-70	T AATTACCAATTTTCTCTT	AAGAGAAAATTGGTAATT A	-	-
Cs3g16520	Plus	13.54	-191	T AATTACCAATTTTCTCTT	T AATTACCAATTTTCTCTT	-	-
Cs8g20910	Plus	13.54	-211	T ATTTATAACTTTACCCTT	T ATTTATAACTTTACCCTT	-	-
Cs9g02460	Minus	13.54	-654	T CTTTACCACATTTAAATT	AATTTAAATGTGGTAAAG A	-	-
orange1.1t05601	Minus	13.54	-331	T AATTACCAATTTTCCTTT	AAAGGAAAATTGGTAATT A	-	-
Cs1g09450	Minus	13.61	-583	T ATTTACAACTTTGCCATT	AATGGCAAAGTTGTAAAT A	-	-
orange1.1t02865	Minus	13.61	-282	T TCTTATCACTTTTACCTT	AAGGTAAAAGTGATAAGA A	-	-
orange1.1t01652	Plus	13.63	-678	T AATTGCCACTTTTACAGT	T AATTGCCACTTTTACAGT	-	-
Cs2g05180	Plus	13.64	-609	T ATTTATCACTTTTTCATT	T ATTTATCACTTTTTCATT	-	-
Cs4g05520	Plus	13.66	-888	T ATTTGCCCCTTTTATCTG	T ATTTGCCCCTTTTATCTG	-	-
orange1.1t00466	Minus	13.66	-156	T ATTTACTAATTTTACTTT	AAAGTAAAATTAGTAAAT A	-	-
Cs5g27665	Plus	13.81	-954	T TTTTCCCAAATTTACCTT	T TTTTCCCAAATTTACCTT	-	-
Cs5g26730	Plus	13.81	-128	T TTTTTCCCCTTTTCCCTT	T TTTTTCCCCTTTTCCCTT	-	-
Cs6g01500	Minus	13.81	-83	T GTTTACAACTTTACCCTT	AAGGGTAAAGTTGTAAAC A	-	-
Cs1g11170	Minus	13.83	-361	T ATTAAACACTTTTAAATT	AATTTAAAAGTGTTTAAT A	-	-
Cs4g19640	Minus	13.83	-589	T ATATAACAATTTTACATT	AATGTAAAATTGTTATAT A	-	-
Cs6g04430	Plus	13.83	-497	T TTTTGCCACCTCTACCTT	T TTTTGCCACCTCTACCTT	-	-
Cs2g21850	Plus	13.86	-164	T ATTAACCACCGTAACCTT	T ATTAACCACCGTAACCTT	-	-
Cs5g32960	Plus	13.86	-882	T ATTTACAACTTTTCATTT	T ATTTACAACTTTTCATTT	-	-
Cs5g10690	Minus	13.86	-55	T ATTTACTCCTTTTCGCTT	AAGCGAAAAGGAGTAAAT A	-	-
Cs6g12610	Plus	13.86	-130	T ATTTACCCTTTTTAAATT	T ATTTACCCTTTTTAAATT	-	-
Cs6g18390	Plus	13.86	-676	T ATTTCATACTTTTAACTT	T ATTTCATACTTTTAACTT	-	-
Cs7g22400	Plus	13.86	-603	T ATTTACAATTTTTCCATT	T ATTTACAATTTTTCCATT	-	-
orange1.1t02609	Plus	13.86	-662	T ATTTCAAACTTTTATCTT	T ATTTCAAACTTTTATCTT	-	-
Cs6g05880	Minus	13.9	-596	T TTTTAGCACTTTCACCTT	AAGGTGAAAGTGCTAAAA A	-	-
Cs5g13580	Minus	13.95	-85	T ATGTGCCCCTTTTAGCTT	AAGCTAAAAGGGGCACAT A	-	-
orange1.1t00877	Plus	13.95	-369	T ATTTGCCAGTTTGCCCTT	T ATTTGCCAGTTTGCCCTT	-	-
Cs6g20420	Minus	13.98	-829	T ATTCACCCCTTTCACCCA	TGGGTGAAAGGGGTGAAT A	-	-
Cs3g15810	Minus	14.01	-520	T CATTCCCACTTCTACCTC	GAGGTAGAAGTGGGAATG A	-	-
Cs2g03090	Plus	14.1	-803	T ATTAATCACTTTCACCAT	T ATTAATCACTTTCACCAT	-	-
Cs5g13740	Minus	14.1	-43	T AATTACTACTTTCACCTA	TAGGTGAAAGTAGTAATT A	-	-
Cs5g16560	Plus	14.1	-962	T ATTTACCGACTTTGCCAT	T ATTTACCGACTTTGCCAT	-	-
Cs7g19210	Plus	14.1	-633	T AATTATCACTTCTACCCT	T AATTATCACTTCTACCCT	-	-
Cs8g12990	Minus	14.1	-529	T ATTTACCACACATACTTT	AAAGTATGTGTGGTAAAT A	-	-
orange1.1t02299	Minus	14.1	-809	T ATTTACCACACATACTTT	AAAGTATGTGTGGTAAAT A	-	-
orange1.1t02305	Plus	14.13	-438	T TTTTAAAACTTTTCCCTT	T TTTTAAAACTTTTCCCTT	-	-
Cs7g06720	Minus	14.14	-720	T CATTACTACTTTTACCTC	GAGGTAAAAGTAGTAATG A	-	+
Cs6g21790	Plus	14.15	-865	T GATTGCCACTTTTAACTT	T GATTGCCACTTTTAACTT	-	-
orange1.1t00769	Plus	14.15	-908	T ATTTACCCATTTTAAGTT	T ATTTACCCATTTTAAGTT	-	-
orange1.1t01687	Plus	14.17	-734	T AATTACCACTTTTGAGTT	T AATTACCACTTTTGAGTT	-	-
Cs5g30160	Plus	14.18	-411	T ATTTTCCGGTTTTCCCTT	T ATTTTCCGGTTTTCCCTT	-	-
Cs6g06930	Minus	14.2	-847	T ATTTAACAATTTTGCTTT	AAAGCAAAATTGTTAAAT A	-	-
Cs6g06940	Plus	14.2	-765	T ATTTAACAATTTTGCTTT	T ATTTAACAATTTTGCTTT	-	-
Cs2g26770	Minus	14.21	-880	T ATGTCTCACTTTTACCCT	AGGGTAAAAGTGAGACAT A	-	-
Cs7g09980	Minus	14.21	-835	T ATTTCCCATTTAGACCTT	AAGGTCTAAATGGGAAAT A	-	-
Cs7g09970	Plus	14.21	-956	T ATTTCCCATTTAGACCTT	T ATTTCCCATTTAGACCTT	-	-
orange1.1t02295	Plus	14.22	-64	T TTTTAGAACTTTTACCTT	T TTTTAGAACTTTTACCTT	-	-
Cs4g03930	Minus	14.3	-439	T AATTACAACTCTTCCCCT	AGGGGAAGAGTTGTAATT A	-	-
Cs7g04380	Minus	14.3	-382	T AATAACAACTATTCCCTT	AAGGGAATAGTTGTTATT A	-	-
Cs2g09890	Plus	14.32	-810	T AATAACCACCATTGCCTT	T AATAACCACCATTGCCTT	-	-
Cs7g31940	Minus	14.32	-604	T ACTAGCCACTTATACCTA	TAGGTATAAGTGGCTAGT A	-	+
Cs2g23090	Minus	14.33	-564	T CTTTCACACTTATACCAT	ATGGTATAAGTGTGAAAG A	-	-
Cs3g03045	Minus	14.33	-348	T CTTAACCCCTCTTACATT	AATGTAAGAGGGGTTAAG A	-	-
Cs8g12230	Minus	14.33	-463	T CTTTACCACTTTACCATA	TATGGTAAAGTGGTAAAG A	-	-
orange1.1t06044	Plus	14.33	-810	T ATTTACCCCATTTCTCTA	T ATTTACCCCATTTCTCTA	-	-
orange1.1t04300	Plus	14.33	-933	T ATTTACCCCATTTCTCTA	T ATTTACCCCATTTCTCTA	-	-
Cs1g01600	Plus	14.34	-457	T CTTTCCCCCTCTTTCCTT	T CTTTCCCCCTCTTTCCTT	-	-
Cs5g32410	Minus	14.36	-370	T CATTACCACCTTTGCCTC	GAGGCAAAGGTGGTAATG A	-	-
Cs2g02210	Plus	14.4	-988	T AATTTACACTTTTACCCT	T AATTTACACTTTTACCCT	-	-
Cs2g02220	Minus	14.4	-577	T AATTTACACTTTTACCCT	AGGGTAAAAGTGTAAATT A	-	-
Cs2g03370	Minus	14.4	-547	T ATTTTACACTTTTACCAC	GTGGTAAAAGTGTAAAAT A	-	-
Cs4g16280	Plus	14.4	-783	T AATTCCCCCTTTTAACGT	T AATTCCCCCTTTTAACGT	-	-
Cs5g24500	Plus	14.4	-321	T ATTATCCACTTTAAACTT	T ATTATCCACTTTAAACTT	-	-
Cs9g05690	Minus	14.4	-430	T ACTCAACACTTTTTCCTT	AAGGAAAAAGTGTTGAGT A	-	-
Cs9g07540	Plus	14.4	-529	T ATTTTCCAATTTTACCCC	T ATTTTCCAATTTTACCCC	-	-
Cs2g20690	Minus	14.42	-337	T ATTTACCACTATTAATTA	TAATTAATAGTGGTAAAT A	-	-
Cs3g13690	Minus	14.42	-720	T ATTCATCACTTTTAACTA	TAGTTAAAAGTGATGAAT A	-	-
Cs3g16330	Minus	14.42	-696	T AATCATCAATTTTACCTT	AAGGTAAAATTGATGATT A	-	+
Cs5g09440	Plus	14.42	-991	T AATTATCACTTTTACAAT	T AATTATCACTTTTACAAT	-	-
Cs5g02840	Plus	14.42	-544	T ATTTACAACTTTAATCTC	T ATTTACAACTTTAATCTC	-	-
Cs6g10460	Plus	14.42	-381	T ATCTACTACTTTTACACT	T ATCTACTACTTTTACACT	-	-
Cs9g17190	Plus	14.42	-467	T ATTAACCACTATTATATT	T ATTAACCACTATTATATT	-	-
Cs9g13030	Minus	14.42	-194	T ATTAACAACATTTACTTT	AAAGTAAATGTTGTTAAT A	-	-
Cs1g09020	Minus	14.43	-549	T ATTGCCCACTATTGCCAT	ATGGCAATAGTGGGCAAT A	-	-
Cs2g26730	Minus	14.43	-529	T AATTACCCCTTTTTCTTT	AAAGAAAAAGGGGTAATT A	-	-
Cs2g22230	Plus	14.43	-114	T ACTTTCCACTTTTCCTTT	T ACTTTCCACTTTTCCTTT	-	-
Cs2g29470	Minus	14.43	-604	T ATTAGCCACGTTACCCTT	AAGGGTAACGTGGCTAAT A	-	-
Cs7g13170	Plus	14.43	-389	T ATTTTCCCCTTTTATCCT	T ATTTTCCCCTTTTATCCT	-	-
Cs8g18420	Plus	14.43	-447	T CTTTACCACATTTTACTT	T CTTTACCACATTTTACTT	-	-
Cs2g10910	Plus	14.46	-845	T CTTTACAATTTTAACCTT	T CTTTACAATTTTAACCTT	-	-
Cs2g31400	Minus	14.46	-455	T ATCTCCCATTTTTATCTT	AAGATAAAAATGGGAGAT A	-	-
Cs2g04290	Plus	14.46	-393	T CATTAACATTTTTACCTT	T CATTAACATTTTTACCTT	-	-
Cs5g21640	Minus	14.46	-764	T CTTTATCACTTTTACACT	AGTGTAAAAGTGATAAAG A	-	-
Cs6g12070	Minus	14.46	-157	T ATTAACCCCTTTTATTTT	AAAATAAAAGGGGTTAAT A	-	-
Cs8g14820	Minus	14.46	-314	T ATTAACCCCTTTTATTTT	AAAATAAAAGGGGTTAAT A	-	-
Cs2g06860	Plus	14.5	-415	T ATTTACCAGTGTACCCTT	T ATTTACCAGTGTACCCTT	-	-
Cs3g17070	Plus	14.5	-957	T ATGTACAACTATTAACTT	T ATGTACAACTATTAACTT	-	-
Cs3g07480	Minus	14.5	-480	T AGTTAACACTTTTAACTA	TAGTTAAAAGTGTTAACT A	-	-
Cs5g19590	Plus	14.5	-90	T ATATAACACTTGTAACTT	T ATATAACACTTGTAACTT	-	-
Cs2g20490	Minus	14.52	-756	T ATAACCCCATTTTCCCTT	AAGGGAAAATGGGGTTAT A	-	-

## Sheet: dTALEWTLOB1
S8C Table. Predicted Meiwa kumquat EBEs of dTALEWTLOB1
options_used:search reverse complement, upstream_base = T , cutoff = 3.00, rvd_sequence = NI_NG_NI_NI_NI_HD_HD_NG_HD_NG_NG_NG_NG_NN_HD_HD_NG_NG_NN
Best Possible Score:5.34
Gene ID	Orientation relative to transcriptional start site	Score	Placement relative to transcriptional start site	Target Sequence	Plus strand sequence	Induced at 1 DPI	Induced at 4 DPI
Cs7g27640	Plus	7.35	-38	T ATAAACCCCTTTTGCCTTG	T ATAAACCCCTTTTGCCTTG	-	+
Cs1g17720	Minus	11.46	-241	T AAAAACCTCATTTCCCTTC	GAAGGGAAATGAGGTTTTT A	-	-
Cs8g14260	Minus	11.55	-951	T ATAAACCCCTATTGCCATA	TATGGCAATAGGGGTTTAT A	-	-
Cs3g19640	Minus	12.23	-489	T ATAAACCTCTTTTATTTTA	TAAAATAAAAGAGGTTTAT A	-	-
Cs4g01610	Minus	12.52	-740	T ATAAAAATCTTTTGCATTA	TAATGCAAAAGATTTTTAT A	-	-
Cs4g16930	Plus	12.63	-262	T ATAAATCACTTTTTCCTTG	T ATAAATCACTTTTTCCTTG	-	-
orange1.1t01983	Minus	12.92	-622	T ATAAACTTCTCTTGACTTG	CAAGTCAAGAGAAGTTTAT A	-	-
Cs2g12910	Minus	13	-177	T ATAAATCTCATTTACCTCA	TGAGGTAAATGAGATTTAT A	-	-
Cs1g12630	Minus	13.12	-22	T ATAAAACTCTTTAGTCTTA	TAAGACTAAAGAGTTTTAT A	-	-
Cs3g02000	Minus	13.25	-239	T AAAAAACTCTTTTCCATTA	TAATGGAAAAGAGTTTTTT A	-	-
Cs5g01340	Plus	13.36	-746	T TTAAACCTCTTTTCTCTTA	T TTAAACCTCTTTTCTCTTA	-	-
Cs4g03470	Plus	13.63	-427	T ACACACCTCTATTTCCTTA	T ACACACCTCTATTTCCTTA	-	-
Cs5g04290	Minus	13.72	-954	T ATAAAACTCAATTTCCTTG	CAAGGAAATTGAGTTTTAT A	-	-
Cs3g22700	Plus	13.73	-236	T ATAAAACTCATGTCCCTTG	T ATAAAACTCATGTCCCTTG	-	-
orange1.1t03057	Plus	13.78	-760	T CTAAACCTCTTTGACCGTA	T CTAAACCTCTTTGACCGTA	-	-
Cs2g20490	Minus	13.83	-757	T ATAACCCCATTTTCCCTTC	GAAGGGAAAATGGGGTTAT A	-	-
orange1.1t00099	Minus	13.92	-358	T TTAAACCTCTATAGCCTTC	GAAGGCTATAGAGGTTTAA A	-	-
Cs5g13740	Plus	14	-25	T ATCATCCTCTTTTTCCTTC	T ATCATCCTCTTTTTCCTTC	-	-
Cs9g09110	Plus	14.04	-334	T CTAAACATCTTTAGACTTG	T CTAAACATCTTTAGACTTG	-	-
Cs4g04890	Plus	14.08	-351	T ATAAACCTAATTTACCAAA	T ATAAACCTAATTTACCAAA	-	-
Cs5g16110	Plus	14.44	-282	T CTAAACCTATTTTAACATA	T CTAAACCTATTTTAACATA	-	-
Cs2g21890	Minus	14.45	-909	T ATAACCCTCATTTGCCAAC	GTTGGCAAATGAGGGTTAT A	-	-
orange1.1t00869	Minus	14.62	-622	T CCAAACCTCTGTTTCCTTA	TAAGGAAACAGAGGTTTGG A	-	-
orange1.1t00868	Plus	14.62	-945	T CCAAACCTCTGTTTCCTTA	T CCAAACCTCTGTTTCCTTA	-	-
orange1.1t00868	Plus	14.62	-187	T CCAAACCTCTGTTTCCTTA	T CCAAACCTCTGTTTCCTTA	-	-
Cs9g15570	Minus	14.72	-687	T ATAAAAATCTTTTACAATA	TATTGTAAAAGATTTTTAT A	-	-
Cs5g34590	Plus	14.8	-394	T ATAAACTCCTTTTGCCACA	T ATAAACTCCTTTTGCCACA	-	-
Cs8g15410	Plus	14.85	-369	T ATAAACCTATTTTAGTTTA	T ATAAACCTATTTTAGTTTA	-	-
Cs9g19040	Minus	14.87	-191	T ATAAAACCCCTGTACCTTG	CAAGGTACAGGGGTTTTAT A	-	-
Cs4g03730	Minus	14.96	-514	T CTCAACCACTTTTGGCTTG	CAAGCCAAAAGTGGTTGAG A	-	-
Cs7g20030	Minus	14.97	-779	T AAAACACCCTTTTACCTTC	GAAGGTAAAAGGGTGTTTT A	-	-
Cs6g22170	Minus	15.04	-117	T CTAAACCTCTTCAATCTTA	TAAGATTGAAGAGGTTTAG A	-	-
Cs6g22180	Plus	15.04	-678	T CTAAACCTCTTCAATCTTA	T CTAAACCTCTTCAATCTTA	-	-
Cs7g05910	Plus	15.04	-759	T CAAAACTTCTTCTACCTTA	T CAAAACTTCTTCTACCTTA	-	-
Cs5g33990	Plus	15.07	-790	T ATAATCCTCTTCCACCATG	T ATAATCCTCTTCCACCATG	-	-
Cs2g29060	Minus	15.11	-234	T ATGCACCTCACTTACCTTG	CAAGGTAAGTGAGGTGCAT A	-	-
Cs7g32420	Minus	15.13	-262	T AAAAAGCTCTTTTACCCTT	AAGGGTAAAAGAGCTTTTT A	-	-
Cs9g08280	Minus	15.13	-924	T ATAAACCTCCTCTTGCTTA	TAAGCAAGAGGAGGTTTAT A	-	-
Cs5g21360	Plus	15.14	-498	T CTAGACCACTTTTTCCTTA	T CTAGACCACTTTTTCCTTA	-	-
Cs7g18600	Minus	15.16	-685	T ATACAACTCTATTACTTTG	CAAAGTAATAGAGTTGTAT A	-	-
orange1.1t02362	Plus	15.16	-761	T ACAAACCTTTTTTAACTTT	T ACAAACCTTTTTTAACTTT	-	-
orange1.1t02362	Plus	15.16	-761	T ACAAACCTTTTTTAACTTT	T ACAAACCTTTTTTAACTTT	-	-
Cs5g19760	Plus	15.23	-912	T ATTAACATCTTATTCCTTG	T ATTAACATCTTATTCCTTG	-	-
Cs2g11930	Plus	15.24	-351	T ATAAAACTTTTTTGACTAG	T ATAAAACTTTTTTGACTAG	-	+
Cs5g12590	Minus	15.24	-93	T ATAAAACTATTTTGTCATG	CATGACAAAATAGTTTTAT A	-	-
Cs5g09210	Plus	15.24	-969	T ATAAAAATCTTTTGCTCTG	T ATAAAAATCTTTTGCTCTG	-	-
orange1.1t03675	Minus	15.26	-656	T ATAAAACTCTTTTAACAAC	GTTGTTAAAAGAGTTTTAT A	-	-
Cs6g20520	Plus	15.32	-363	T ATAAACCCCTTTTAATATA	T ATAAACCCCTTTTAATATA	-	-
Cs4g16060	Minus	15.36	-794	T ATAATCTTCTTTTCCCTCA	TGAGGGAAAAGAAGATTAT A	-	-
orange1.1t02957	Plus	15.36	-829	T TTAAATCTCTCTTCCCTTA	T TTAAATCTCTCTTCCCTTA	-	-
Cs1g08600	Plus	15.39	-982	T TTAAACCACATTTGCATTA	T TTAAACCACATTTGCATTA	-	-
Cs9g16460	Plus	15.39	-766	T ATAATCCTCCATTGCATTA	T ATAATCCTCCATTGCATTA	-	-
Cs4g20050	Plus	15.4	-506	T CAAAACCCCACTTGCCTTG	T CAAAACCCCACTTGCCTTG	-	-
Cs5g27460	Plus	15.44	-192	T ATAAATCTATTTTGCATAA	T ATAAATCTATTTTGCATAA	-	-
Cs2g08840	Minus	15.45	-80	T ACAAACCTATTTTTGCTTA	TAAGCAAAAATAGGTTTGT A	-	-
Cs6g06750	Plus	15.45	-284	T CTAAAAGTCTTTTGCCCTA	T CTAAAAGTCTTTTGCCCTA	-	-
Cs1g05160	Minus	15.47	-190	T ATCAACCTCTAATTCCTTT	AAAGGAATTAGAGGTTGAT A	-	-
orange1.1t02711	Minus	15.61	-803	T ATAAACCACAAGTACCTTC	GAAGGTACTTGTGGTTTAT A	-	-
orange1.1t02711	Minus	15.61	-803	T ATAAACCACAAGTACCTTC	GAAGGTACTTGTGGTTTAT A	-	-
Cs4g10150	Minus	15.64	-354	T AAAAAACTATTTTATCTTA	TAAGATAAAATAGTTTTTT A	-	-
Cs6g03550	Minus	15.64	-635	T GTAAAGCTCTTTTGTCTTG	CAAGACAAAAGAGCTTTAC A	-	-
Cs7g15210	Plus	15.64	-144	T ACAAACATATTTTATCTTA	T ACAAACATATTTTATCTTA	-	-
Cs7g15180	Plus	15.64	-156	T ACAAACATATTTTATCTTA	T ACAAACATATTTTATCTTA	-	-
orange1.1t04782	Plus	15.64	-166	T AAAAAAATCTTTTACTTTA	T AAAAAAATCTTTTACTTTA	-	-
Cs3g16560	Plus	15.67	-388	T TTATCCCTCTTTTCCCTTA	T TTATCCCTCTTTTCCCTTA	-	-
Cs7g13790	Plus	15.69	-624	T ATAAACCCCTTATTCTTTC	T ATAAACCCCTTATTCTTTC	-	-
Cs7g13795	Minus	15.69	-460	T ATAAACCCCTTATTCTTTC	GAAAGAATAAGGGGTTTAT A	-	-
orange1.1t01075	Plus	15.71	-880	T TTAAAAACCTTTTACCTTG	T TTAAAAACCTTTTACCTTG	-	-
Cs1g21860	Plus	15.72	-44	T ATAAACATCCATTTCCTCG	T ATAAACATCCATTTCCTCG	+	-
orange1.1t04102	Minus	15.72	-25	T AAAAACCCCCTTTGCATTT	AAATGCAAAGGGGGTTTTT A	-	-
orange1.1t05167	Minus	15.72	-84	T AAAAACCCCCTTTGCATTT	AAATGCAAAGGGGGTTTTT A	-	-
orange1.1t02222	Plus	15.72	-845	T ATCAACAACCTTTGCCATG	T ATCAACAACCTTTGCCATG	-	-
orange1.1t05680	Minus	15.72	-462	T AAAAACCCCCTTTGCATTT	AAATGCAAAGGGGGTTTTT A	-	-
orange1.1t05052	Minus	15.72	-85	T AAAAACCCCCTTTGCATTT	AAATGCAAAGGGGGTTTTT A	-	-
orange1.1t04104	Minus	15.72	-85	T AAAAACCCCCTTTGCATTT	AAATGCAAAGGGGGTTTTT A	-	-
Cs6g01590	Minus	15.73	-899	T ATCAACCTCTTTACCTTTT	AAAAGGTAAAGAGGTTGAT A	-	-
Cs8g16790	Minus	15.73	-284	T AGAAACCTATTTACCCCTG	CAGGGGTAAATAGGTTTCT A	-	-
orange1.1t03662	Minus	15.73	-903	T ATCAACCTCTTTACCTTTT	AAAAGGTAAAGAGGTTGAT A	-	-
Cs6g14380	Minus	15.74	-855	T ATAAACCTCAGTGACCTAA	TTAGGTCACTGAGGTTTAT A	-	-
Cs7g19690	Plus	15.75	-870	T CTACAACCCTCTTGCCTTG	T CTACAACCCTCTTGCCTTG	-	+
Cs3g16860	Minus	15.76	-692	T ACAAACCACTAATACCTAA	TTAGGTATTAGTGGTTTGT A	-	-
Cs5g34970	Plus	15.76	-28	T ATCAACCTCGTTTCCACTG	T ATCAACCTCGTTTCCACTG	-	-
Cs5g07740	Minus	15.76	-412	T AAAAACCTCTCTTTCATTT	AAATGAAAGAGAGGTTTTT A	-	-
Cs6g12990	Plus	15.76	-671	T ATAACCCTAATTTGCCCTT	T ATAACCCTAATTTGCCCTT	-	-
Cs7g18960	Minus	15.76	-840	T ATAACCCCCTCTTGCATTT	AAATGCAAGAGGGGGTTAT A	-	-
Cs3g04900	Minus	15.83	-301	T ACCCACCACTCTTACCTTA	TAAGGTAAGAGTGGTGGGT A	-	-
Cs8g16080	Minus	15.83	-841	T ATCAACCGCTCTTGCTTTA	TAAAGCAAGAGCGGTTGAT A	-	-
Cs1g23800	Plus	15.86	-637	T ATAATCCTCTTAGGCCCTG	T ATAATCCTCTTAGGCCCTG	-	-
Cs8g12030	Plus	15.89	-30	T AAACACCTTTTCTACCTTC	T AAACACCTTTTCTACCTTC	-	-
orange1.1t02989	Minus	15.89	-778	T CAAAACTTCTTTACCCTTA	TAAGGGTAAAGAAGTTTTG A	-	-
Cs1g11430	Minus	15.91	-740	T ACAGACATCTTTTACATTA	TAATGTAAAAGATGTCTGT A	-	-
Cs1g16200	Minus	15.91	-238	T TTAAAACTCATTTAACTTA	TAAGTTAAATGAGTTTTAA A	-	-
Cs3g26040	Plus	15.92	-674	T AACAACCTCCTTTGACATA	T AACAACCTCCTTTGACATA	+	-
Cs4g06360	Minus	15.92	-808	T CAAAAACTCCTATACCTTG	CAAGGTATAGGAGTTTTTG A	-	-
Cs2g04730	Minus	15.93	-782	T ATAAACATGTTTTAACTAA	TTAGTTAAAACATGTTTAT A	-	-
Cs3g27680	Minus	15.95	-263	T AAACCCCACTTTTGCATTA	TAATGCAAAAGTGGGGTTT A	-	-
Cs6g03390	Plus	15.96	-573	T ATAAAATTATTTTACATTA	T ATAAAATTATTTTACATTA	-	-
Cs7g09280	Minus	15.96	-549	T ATAAAATTATTTTACATTA	TAATGTAAAATAATTTTAT A	-	-
orange1.1t02820	Minus	15.96	-913	T CTAAACCTCATTCACATTT	AAATGTGAATGAGGTTTAG A	-	-
orange1.1t03819	Minus	15.96	-855	T ATAAAATTATTTTACATTA	TAATGTAAAATAATTTTAT A	-	-
Cs3g27720	Minus	15.98	-56	T ATAAATATCTATTCCCATG	CATGGGAATAGATATTTAT A	-	-
orange1.1t06019	Plus	16.01	-196	T ATAAATATCCTTTTCCTTC	T ATAAATATCCTTTTCCTTC	-	-

## Sheet: dTALEAltLOB1
S8D Table. Predicted Meiwa kumquat EBEs of dTALEAltLOB1
options_used:search reverse complement, upstream_base = T , cutoff = 3.00, rvd_sequence = NI_NI_NI_NN_HD_NI_NN_HD_NG_HD_HD_NG_HD_HD_NG_HD
Best Possible Score:4.26
Gene ID	Orientation relative to transcriptional start site	Score	Placement relative to transcriptional start site	Target Sequence	Plus strand sequence	Induced at 1 DPI	Induced at 4 DPI
Cs7g27640	Plus	4.26	-8	T AAAGCAGCTCCTCCTC	T AAAGCAGCTCCTCCTC	-	+
Cs5g31190	Plus	9.11	-300	T AAAACAGCTACTCCTA	T AAAACAGCTACTCCTA	-	-
orange1.1t00280	Minus	9.4	-326	T ACATCACCTCCTCCTC	GAGGAGGAGGTGATGT A	-	-
Cs9g10330	Plus	9.75	-506	T ACAGCAACTCCTCCTT	T ACAGCAACTCCTCCTT	-	-
Cs8g10770	Minus	9.85	-853	T AAACCAACAACTCCTC	GAGGAGTTGTTGGTTT A	-	-
Cs5g16600	Minus	9.91	-913	T AAAACAACCCCTTCTC	GAGAAGGGGTTGTTTT A	-	-
Cs2g30500	Plus	9.98	-963	T AATACAGCTCCTCCCC	T AATACAGCTCCTCCCC	-	-
Cs2g02030	Minus	10	-378	T AAAGCAAGTCCCCCTC	GAGGGGGACTTGCTTT A	-	-
Cs3g09270	Minus	10.02	-739	T GCAACAGCTCCTCCTC	GAGGAGGAGCTGTTGC A	-	-
Cs2g08810	Plus	10.03	-202	T AAAACAGCTTCTACTC	T AAAACAGCTTCTACTC	-	-
Cs2g27390	Minus	10.03	-775	T AAAGAAACTCCTCCTT	AAGGAGGAGTTTCTTT A	-	-
Cs5g05150	Plus	10.1	-961	T AAGGCAGATCCTCCTC	T AAGGCAGATCCTCCTC	-	-
Cs8g03640	Minus	10.3	-360	T AAGGAAACTCCTCCTC	GAGGAGGAGTTTCCTT A	-	-
Cs9g13640	Minus	10.35	-589	T CAAGCCGCTCCTCCAC	GTGGAGGAGCGGCTTG A	-	-
Cs6g21050	Minus	10.42	-370	T CAACCACCTCCTCCCC	GGGGAGGAGGTGGTTG A	-	-
orange1.1t06016	Minus	10.42	-423	T AAACCCCCTCCACCTC	GAGGTGGAGGGGGTTT A	-	-
orange1.1t04011	Minus	10.5	-760	T GAAACAACTCCTACTC	GAGTAGGAGTTGTTTC A	-	-
Cs1g01860	Minus	10.51	-186	T AAAGCCACTCCCCCCC	GGGGGGGAGTGGCTTT A	-	-
Cs2g03420	Minus	10.6	-858	T CAAGTACCTCCTCCTC	GAGGAGGAGGTACTTG A	-	-
Cs1g10770	Minus	10.63	-475	T ACAGCAGCAACTCCTC	GAGGAGTTGCTGCTGT A	-	-
Cs7g11690	Minus	10.74	-370	T AAACCCCCTCATCCTC	GAGGATGAGGGGGTTT A	-	-
Cs3g10550	Plus	10.8	-94	T CAAATACCTCCTCCTC	T CAAATACCTCCTCCTC	-	-
Cs1g07880	Plus	10.83	-842	T CAAGCAACTCCTCAAC	T CAAGCAACTCCTCAAC	-	-
Cs2g17440	Plus	10.83	-133	T AAATCAAATCCTCCCC	T AAATCAAATCCTCCCC	-	-
Cs7g21550	Plus	10.86	-428	T AAACCAGCTGCACCTC	T AAACCAGCTGCACCTC	-	-
Cs3g21140	Plus	10.87	-814	T AACGCGCCTCCTCCTC	T AACGCGCCTCCTCCTC	-	-
Cs9g02140	Plus	10.87	-113	T TCACCAGCTCCTCCTC	T TCACCAGCTCCTCCTC	-	-
Cs3g22680	Plus	10.9	-19	T AAATCACCTCCTCCTG	T AAATCACCTCCTCCTG	-	-
orange1.1t04227	Plus	10.92	-297	T AAAGAAGCTCCTCCAA	T AAAGAAGCTCCTCCAA	-	-
Cs8g13430	Plus	10.95	-643	T AAAGCAACTTCTTCTC	T AAAGCAACTTCTTCTC	-	-
orange1.1t03284	Minus	11	-699	T AAAACAACAACACCTC	GAGGTGTTGTTGTTTT A	-	-
orange1.1t01130	Plus	11.03	-180	T AAAAACACTCCTCCAC	T AAAAACACTCCTCCAC	-	-
orange1.1t00992	Plus	11.12	-189	T AAAGCAACTCCTAAAC	T AAAGCAACTCCTAAAC	-	-
Cs6g22280	Plus	11.15	-742	T AAAATAACTCCTTCTC	T AAAATAACTCCTTCTC	-	-
Cs2g16820	Plus	11.22	-442	T AAAACTGCTCCTTCTC	T AAAACTGCTCCTTCTC	-	-
orange1.1t04549	Minus	11.24	-648	T AAAAGAGCTCCTCCTT	AAGGAGGAGCTCTTTT A	-	-
Cs1g25280	Plus	11.32	-557	T AAAAAAAATCCTCCAC	T AAAAAAAATCCTCCAC	-	-
Cs6g15250	Minus	11.32	-463	T AAAACAACTCAAACTC	GAGTTTGAGTTGTTTT A	-	-
orange1.1t00801	Plus	11.32	-536	T AAAAAAACTCCCCCTA	T AAAAAAACTCCCCCTA	-	-
Cs7g18950	Plus	11.4	-497	T CAATCACCTCCTCCAC	T CAATCACCTCCTCCAC	-	-
orange1.1t01651	Minus	11.44	-196	T AAAACAGATCATCATC	GATGATGATCTGTTTT A	-	-
Cs6g11430	Plus	11.57	-529	T ACAACACCTCCACCCC	T ACAACACCTCCACCCC	-	-
Cs9g04710	Minus	11.57	-643	T ACACCAACACCTCCAC	GTGGAGGTGTTGGTGT A	-	-
Cs5g34970	Minus	11.63	-642	T AAACCACCTCCCTCTC	GAGAGGGAGGTGGTTT A	-	-
Cs5g31270	Minus	11.64	-334	T AAAAAAACTCATCCTA	TAGGATGAGTTTTTTT A	-	-
orange1.1t02868	Minus	11.64	-444	T AAAAAAACTACTCCTA	TAGGAGTAGTTTTTTT A	-	-
Cs2g10560	Plus	11.71	-765	T GAAACAAGTCCTCCTC	T GAAACAAGTCCTCCTC	-	+
Cs3g23900	Plus	11.71	-297	T TAAACAACTCCTCGTC	T TAAACAACTCCTCGTC	-	-
Cs8g09740	Minus	11.71	-975	T GAAACAACTCCTCGTC	GACGAGGAGTTGTTTC A	+	-
Cs8g18080	Minus	11.84	-468	T AAAGCAGCATATCCTC	GAGGATATGCTGCTTT A	-	-
Cs9g03690	Minus	11.84	-442	T AAAGAAGCTCTTCCAC	GTGGAAGAGCTTCTTT A	-	-
orange1.1t05539	Plus	11.87	-858	T AAATAAGCTCTTCCTC	T AAATAAGCTCTTCCTC	-	-
Cs5g16610	Minus	11.89	-598	T CAACCAACTCCTCAAC	GTTGAGGAGTTGGTTG A	-	-
Cs5g10360	Plus	11.89	-670	T ACACCAACTCCCACTC	T ACACCAACTCCCACTC	-	+
orange1.1t02691	Minus	11.89	-689	T CAACCAACTCCTCAAC	GTTGAGGAGTTGGTTG A	-	-
orange1.1t00978	Minus	11.89	-706	T CAACCAACTCCTCAAC	GTTGAGGAGTTGGTTG A	-	-
orange1.1t00673	Minus	11.92	-439	T AAAACAACCCCCTCTC	GAGAGGGGGTTGTTTT A	-	-
orange1.1t00227	Plus	11.92	-115	T AAAACAACTCCATCAC	T AAAACAACTCCATCAC	-	-
orange1.1t05838	Plus	11.92	-767	T AAAACAACCCCCTCTC	T AAAACAACCCCCTCTC	-	-
Cs1g06890	Plus	11.93	-282	T CTACCACCTCCTCCTC	T CTACCACCTCCTCCTC	-	-
Cs2g11480	Minus	11.93	-633	T ACACCTCCTCCTCCTC	GAGGAGGAGGAGGTGT A	-	-
Cs6g16770	Plus	11.93	-64	T ATCCCACCTCCTCCTC	T ATCCCACCTCCTCCTC	-	-
orange1.1t00869	Minus	11.95	-908	T CAAACAATTCCACCTC	GAGGTGGAATTGTTTG A	-	-
orange1.1t00868	Plus	11.95	-656	T CAAACAATTCCACCTC	T CAAACAATTCCACCTC	-	-
Cs8g10210	Minus	11.97	-394	T AAACCAGCTCCCAATC	GATTGGGAGCTGGTTT A	-	-
orange1.1t01063	Minus	11.97	-571	T AAAGCACCTACTACAC	GTGTAGTAGGTGCTTT A	-	-
Cs6g10140	Plus	12.02	-239	T CAAACAAAGCCTCCTC	T CAAACAAAGCCTCCTC	-	-
Cs4g09110	Minus	12.04	-877	T AAAACAGCTACACTTC	GAAGTGTAGCTGTTTT A	-	-
orange1.1t00739	Minus	12.04	-194	T ACAACAGCTGCTCCCC	GGGGAGCAGCTGTTGT A	-	-
orange1.1t03641	Minus	12.04	-134	T AAAACAGTTCCAACTC	GAGTTGGAACTGTTTT A	-	-
orange1.1t03878	Plus	12.04	-835	T AAAACAGTTCCAACTC	T AAAACAGTTCCAACTC	-	-
orange1.1t00281	Plus	12.04	-524	T CAAGCAACTCCTCCCG	T CAAGCAACTCCTCCCG	-	-
Cs4g09290	Minus	12.07	-190	T AAAGTCACTCCTACTC	GAGTAGGAGTGACTTT A	-	-
orange1.1t04353	Plus	12.08	-166	T GAAGCACCTCCTCTTC	T GAAGCACCTCCTCTTC	-	-
Cs3g02610	Plus	12.13	-159	T AAAGCAGCAGATCCTC	T AAAGCAGCAGATCCTC	-	-
Cs4g02380	Plus	12.17	-668	T AAACCAAATCAACCTC	T AAACCAAATCAACCTC	-	-
Cs3g14560	Plus	12.19	-868	T ATAACAACTCCACCCC	T ATAACAACTCCACCCC	-	-
Cs1g26410	Minus	12.21	-36	T AAAACAACAGCCCCTC	GAGGGGCTGTTGTTTT A	-	+
Cs6g21650	Plus	12.21	-132	T AAAACCCCTCATCATC	T AAAACCCCTCATCATC	-	-
orange1.1t02679	Plus	12.22	-152	T ACGACAACTCCACCTC	T ACGACAACTCCACCTC	-	-
Cs1g10270	Plus	12.24	-432	T AAAACAACTCCATCTA	T AAAACAACTCCATCTA	-	-
Cs3g05390	Minus	12.24	-443	T AAAACAAATCCTCTCC	GGAGAGGATTTGTTTT A	-	-
Cs3g07180	Plus	12.24	-108	T AAAACAACTCTCCCTA	T AAAACAACTCTCCCTA	-	-
Cs4g08560	Plus	12.24	-368	T AAAACAATTCATCCAC	T AAAACAATTCATCCAC	-	-
Cs8g02820	Minus	12.24	-412	T AAAACAACACTTACTC	GAGTAAGTGTTGTTTT A	-	-
Cs8g12420	Minus	12.24	-588	T AAAAAAACTCCTCCCT	AGGGAGGAGTTTTTTT A	-	-
Cs4g15140	Minus	12.27	-615	T AAAACCAATCCTCTTC	GAAGAGGATTGGTTTT A	-	-
Cs2g03640	Plus	12.28	-101	T TAAACACCTCCTTCTC	T TAAACACCTCCTTCTC	-	-
Cs3g20380	Plus	12.33	-284	T AAAAGAGCTCAACCTC	T AAAAGAGCTCAACCTC	-	-
orange1.1t00999	Plus	12.33	-185	T AAAGCAACTCCTGAAC	T AAAGCAACTCCTGAAC	-	-
orange1.1t00137	Plus	12.33	-189	T AAAGCAACTCCTGAAC	T AAAGCAACTCCTGAAC	-	-
orange1.1t00972	Plus	12.33	-187	T AAAGCAACTCCTGAAC	T AAAGCAACTCCTGAAC	-	-
orange1.1t00925	Plus	12.33	-620	T AAAGCAACTCCTGAAC	T AAAGCAACTCCTGAAC	-	-
orange1.1t00119	Plus	12.39	-157	T AAACCACCCCCCCCCC	T AAACCACCCCCCCCCC	-	-
Cs2g28810	Minus	12.43	-108	T AAACCCCCACCCCCTC	GAGGGGGTGGGGGTTT A	-	-
orange1.1t05527	Plus	12.46	-233	T CCACCACCACCTCCTC	T CCACCACCACCTCCTC	-	-
Cs6g19840	Minus	12.49	-158	T AAACAAAATCCTCATC	GATGAGGATTTTGTTT A	-	-
Cs6g19830	Plus	12.49	-719	T AAACAAAATCCTCATC	T AAACAAAATCCTCATC	-	-
Cs2g19030	Plus	12.51	-702	T TAAACAACCCCTACTC	T TAAACAACCCCTACTC	-	-
Cs3g12590	Plus	12.51	-769	T CAAGCAACACCACCAC	T CAAGCAACACCACCAC	-	-
orange1.1t02830	Plus	12.53	-490	T AAAACAAGTACACCTC	T AAAACAAGTACACCTC	-	-
Cs1g15450	Plus	12.54	-56	T TCAACAACTCATCCTC	T TCAACAACTCATCCTC	-	-
Cs6g05040	Minus	12.54	-690	T AGAACCAATCCTCCTC	GAGGAGGATTGGTTCT A	-	-
Cs7g07480	Plus	12.54	-670	T TAAACCACTCATCCTC	T TAAACCACTCATCCTC	-	-
Cs9g10320	Plus	12.54	-657	T TCAACAACTCATCCTC	T TCAACAACTCATCCTC	-	-
Cs4g04250	Minus	12.56	-887	T AAAACAACTACTTATC	GATAAGTAGTTGTTTT A	-	-
Cs2g05090	Plus	12.57	-169	T GAACCAAGTCCTCCTC	T GAACCAAGTCCTCCTC	-	-
Cs3g11740	Minus	12.57	-827	T AAACCAGCCCCTTCAC	GTGAAGGGGCTGGTTT A	-	-
Cs2g11770	Minus	12.63	-674	T AATGCAACTCATCATC	GATGATGAGTTGCATT A	-	-
Cs7g03620	Minus	12.63	-745	T TAAAAAGCTACTCCTC	GAGGAGTAGCTTTTTA A	-	-
Cs6g18190	Plus	12.65	-139	T AAAGAAACTACTGCTC	T AAAGAAACTACTGCTC	-	-
orange1.1t02770	Plus	12.65	-669	T AAAGAAACTCGTCATC	T AAAGAAACTCGTCATC	-	-
Cs4g20400	Plus	12.75	-712	T AAACCCCCTCCCCCTA	T AAACCCCCTCCCCCTA	-	-
Cs4g17880	Minus	12.77	-963	T AAAACACTACCACCTC	GAGGTGGTAGTGTTTT A	-	-
orange1.1t03055	Plus	12.77	-814	T AAAATACCTCCACCCC	T AAAATACCTCCACCCC	-	-

## Sheet: dTALELOB2
S8E Table. Predicted Meiwa kumquat EBEs of dTALELOB2
options_used:search reverse complement, upstream_base = T , cutoff = 3.00, rvd_sequence = NI_NN_NG_NI_NG_NI_NI_NI_NG_NI_HD_HD_NI_NI_HD_NG
Best Possible Score:3.79
Gene ID	Orientation relative to transcriptional start site	Score	Placement relative to transcriptional start site	Target Sequence	Plus strand sequence	Induced at 1 DPI	Induced at 4 DPI
Cs7g27620	Plus	3.79	-45	T AGTATAAATACCAACT	T AGTATAAATACCAACT	-	-
Cs6g07580	Minus	6.31	-243	T AATATAAATACAAACT	AGTTTGTATTTATATT A	-	-
Cs6g07570	Plus	6.31	-783	T AATATAAATACAAACT	T AATATAAATACAAACT	-	-
orange1.1t03525	Minus	7.32	-197	T AGTATAAATACCAAGT	ACTTGGTATTTATACT A	-	-
Cs4g11430	Plus	8.03	-740	T AATATCAATACCAACA	T AATATCAATACCAACA	-	-
Cs5g31970	Minus	8.07	-292	T AATATAACTACCACCT	AGGTGGTAGTTATATT A	-	-
orange1.1t03605	Minus	8.12	-816	T AGTATAAATAACAACA	TGTTGTTATTTATACT A	-	-
orange1.1t00539	Plus	8.16	-23	T ATTATAAATAACAACT	T ATTATAAATAACAACT	-	-
Cs7g20770	Plus	8.32	-26	T AATATAAATACAAACA	T AATATAAATACAAACA	-	-
Cs7g19020	Minus	8.32	-426	T AATATAAATACCAAAC	GTTTGGTATTTATATT A	-	-
Cs7g26310	Plus	8.32	-618	T AATATAAATACAAACA	T AATATAAATACAAACA	-	-
Cs8g02600	Minus	8.32	-194	T AATAAAAATACCAAAT	ATTTGGTATTTTTATT A	-	-
Cs9g01790	Plus	8.32	-440	T AAAATAAATAACAACT	T AAAATAAATAACAACT	-	-
Cs2g10770	Plus	8.35	-284	T AATATAAATAACACCT	T AATATAAATAACACCT	-	-
Cs6g13500	Minus	8.35	-475	T AATATAACTACAAACT	AGTTTGTAGTTATATT A	-	-
orange1.1t00070	Plus	8.35	-991	T AATATCAATACCAAAT	T AATATCAATACCAAAT	-	-
Cs8g04910	Minus	8.38	-160	T ACTATAAATACCAAGT	ACTTGGTATTTATAGT A	-	-
Cs1g17880	Minus	8.44	-574	T AGTATAAATAACAAAT	ATTTGTTATTTATACT A	-	-
Cs3g09965	Plus	8.44	-838	T AGTATAAATAACAAAT	T AGTATAAATAACAAAT	-	-
Cs9g01590	Minus	8.44	-130	T AGTATAAATAACAAAT	ATTTGTTATTTATACT A	-	-
Cs2g06590	Minus	8.64	-915	T AATATAAATACAAAAT	ATTTTGTATTTATATT A	-	-
Cs5g22080	Minus	8.64	-708	T AATATAAATAACAAAT	ATTTGTTATTTATATT A	-	-
Cs2g09240	Plus	8.89	-260	T ACTATAAATACCCACA	T ACTATAAATACCCACA	-	-
Cs4g08690	Minus	9.24	-298	T AATAAAAATATCAACT	AGTTGATATTTTTATT A	-	-
Cs1g11870	Minus	9.27	-661	T AATATAAATACCACTT	AAGTGGTATTTATATT A	-	-
Cs5g09640	Minus	9.27	-411	T AATATCAATACCAATT	AATTGGTATTGATATT A	-	-
Cs8g16630	Plus	9.27	-287	T AATATAACTATCAACT	T AATATAACTATCAACT	-	-
Cs9g17370	Plus	9.33	-205	T AGTATAAATAGCAACA	T AGTATAAATAGCAACA	-	-
Cs1g20420	Plus	9.51	-610	T AAAATTAATACCAACT	T AAAATTAATACCAACT	-	-
Cs3g16880	Minus	9.51	-493	T AATATTAATACCAACA	TGTTGGTATTAATATT A	-	-
Cs3g16920	Minus	9.51	-739	T AATGTAAAAACCAACT	AGTTGGTTTTTACATT A	-	-
Cs7g08940	Plus	9.51	-828	T AAAATATATACCAACT	T AAAATATATACCAACT	-	-
Cs8g03610	Minus	9.51	-135	T AATATTAAAACCAACT	AGTTGGTTTTAATATT A	-	-
orange1.1t04566	Minus	9.53	-743	T AACATAAATAGCAACT	AGTTGCTATTTATGTT A	-	-
orange1.1t04674	Minus	9.53	-156	T AACATAAATAGCAACT	AGTTGCTATTTATGTT A	-	-
Cs4g12610	Plus	9.54	-362	T AATATCATTACCAACT	T AATATCATTACCAACT	-	-
Cs7g18020	Minus	9.56	-104	T AATATAAATATAAACT	AGTTTATATTTATATT A	-	-
orange1.1t02552	Minus	9.56	-222	T AATATAAATAATAACT	AGTTATTATTTATATT A	-	-
Cs6g13025	Plus	9.63	-950	T AGTATAAATTACAACT	T AGTATAAATTACAACT	-	-
Cs6g13020	Minus	9.63	-481	T AGTATAAATTACAACT	AGTTGTAATTTATACT A	-	-
Cs2g31160	Minus	9.83	-182	T AATTTAAATACAAACT	AGTTTGTATTTAAATT A	-	-
Cs6g02480	Plus	9.83	-89	T AATATAAATACATACT	T AATATAAATACATACT	+	-
orange1.1t01851	Minus	9.83	-783	T AATATAAATTCCAAAT	ATTTGGAATTTATATT A	-	-
orange1.1t04324	Minus	9.83	-289	T AATTTAAATACCAAAT	ATTTGGTATTTAAATT A	-	-
orange1.1t02773	Minus	9.83	-623	T AATATATATACCAAAT	ATTTGGTATATATATT A	-	-
Cs2g19470	Minus	9.84	-427	T AGAATAAATACCCACA	TGTGGGTATTTATTCT A	-	-
Cs7g26370	Minus	9.84	-600	T AGAATAAATACCCACA	TGTGGGTATTTATTCT A	-	-
orange1.1t02411	Minus	9.87	-192	T ATTATAAATCCCAACA	TGTTGGGATTTATAAT A	-	-
orange1.1t04238	Plus	10	-983	T AACATAAAAACCAACA	T AACATAAAAACCAACA	-	-
Cs1g05190	Minus	10.04	-383	T AATAAAAATCCCAACC	GGTTGGGATTTTTATT A	-	-
Cs1g21590	Plus	10.04	-229	T CAAATAAAAACCAACT	T CAAATAAAAACCAACT	-	-
Cs6g09570	Plus	10.04	-879	T CATATAAAAACCAACC	T CATATAAAAACCAACC	-	-
Cs6g21420	Plus	10.04	-834	T CACATAAATACCAACA	T CACATAAATACCAACA	-	-
Cs7g23410	Plus	10.04	-172	T AATATAAACACCCACA	T AATATAAACACCCACA	-	-
Cs7g28070	Plus	10.04	-860	T AATAAAAATCCCAACA	T AATAAAAATCCCAACA	-	-
Cs8g02890	Minus	10.04	-125	T AATCTAAACACCAACA	TGTTGGTGTTTAGATT A	-	-
Cs2g28100	Plus	10.07	-222	T AATCAAAATACCCACT	T AATCAAAATACCCACT	-	-
Cs8g14980	Minus	10.07	-944	T CATATAAAACCCAACT	AGTTGGGTTTTATATG A	-	-
Cs7g30910	Minus	10.12	-784	T AGTAAAAATAACAACA	TGTTGTTATTTTTACT A	-	-
Cs7g30920	Plus	10.12	-316	T AGTAAAAATAACAACA	T AGTAAAAATAACAACA	-	-
Cs9g03740	Minus	10.12	-987	T AGTAAAAAAACCAAAT	ATTTGGTTTTTTTACT A	-	-
orange1.1t03981	Minus	10.12	-603	T AGTAAAAATAACAACA	TGTTGTTATTTTTACT A	-	-
Cs1g10680	Plus	10.16	-350	T AGTATACATACCAAAA	T AGTATACATACCAAAA	-	-
Cs6g03080	Minus	10.16	-506	T AGTATCAACACCAAAT	ATTTGGTGTTGATACT A	-	-
Cs6g17300	Plus	10.16	-367	T ATTATAAATAACAACA	T ATTATAAATAACAACA	-	-
Cs8g15850	Minus	10.16	-186	T AGTATAAAACACAACT	AGTTGTGTTTTATACT A	-	-
orange1.1t05050	Minus	10.16	-407	T ATTATAAAAACAAACT	AGTTTGTTTTTATAAT A	-	-
Cs7g03310	Minus	10.17	-384	T ACTAGAAATACAAACT	AGTTTGTATTTCTAGT A	-	-
Cs9g08310	Plus	10.28	-204	T AGTATAAATATCAATT	T AGTATAAATATCAATT	-	-
Cs2g15340	Plus	10.32	-201	T AAAAAAAATAACAACT	T AAAAAAAATAACAACT	-	-
Cs2g07100	Plus	10.32	-161	T AAAATAAATACAAACA	T AAAATAAATACAAACA	-	-
Cs2g27030	Plus	10.32	-665	T AAAAAAAATACCAAAT	T AAAAAAAATACCAAAT	-	-
Cs3g07000	Minus	10.32	-665	T AAAATAAATAACAACA	TGTTGTTATTTATTTT A	-	-
Cs8g13630	Minus	10.32	-940	T AATAAAAAAACAAACT	AGTTTGTTTTTTTATT A	-	-
Cs9g10220	Plus	10.32	-381	T AATATAAAAAACAACA	T AATATAAAAAACAACA	-	-
orange1.1t05335	Plus	10.32	-934	T AATACAAATACCAAAA	T AATACAAATACCAAAA	-	-
orange1.1t04354	Minus	10.32	-480	T AATACAAATACCAAAA	TTTTGGTATTTGTATT A	-	-
orange1.1t00601	Minus	10.32	-672	T AAAAAAAATACCAAAT	ATTTGGTATTTTTTTT A	-	-
orange1.1t00126	Plus	10.32	-816	T AAAAAAAATACAAACT	T AAAAAAAATACAAACT	-	-
orange1.1t01358	Minus	10.32	-834	T AATATAAAAAACAACA	TGTTGTTTTTTATATT A	-	-
Cs2g12000	Minus	10.36	-350	T AATAACAATAACAACT	AGTTGTTATTGTTATT A	-	+
Cs2g31370	Minus	10.36	-404	T AATATCAACAACAACT	AGTTGTTGTTGATATT A	-	-
Cs2g28370	Plus	10.36	-718	T AATATCAATACCAAAC	T AATATCAATACCAAAC	-	+
Cs2g28370	Plus	10.36	-387	T AAAATACATACCAAAT	T AAAATACATACCAAAT	-	+
Cs3g23150	Minus	10.36	-308	T AATCAAAATACCAAAT	ATTTGGTATTTTGATT A	-	-
Cs3g11790	Minus	10.36	-517	T AATATCAATACCAAAC	GTTTGGTATTGATATT A	+	-
Cs3g03750	Minus	10.36	-666	T AATATAACCACAAACT	AGTTTGTGGTTATATT A	-	-
Cs4g08600	Plus	10.36	-692	T AATATAACCACAAACT	T AATATAACCACAAACT	-	-
Cs5g07210	Plus	10.36	-22	T AAACTAAATACAAACT	T AAACTAAATACAAACT	-	-
Cs5g18350	Plus	10.36	-863	T AATAAACATAACAACT	T AATAAACATAACAACT	-	-
Cs5g03810	Plus	10.36	-558	T AATACAAATCACAACT	T AATACAAATCACAACT	-	-
Cs5g07220	Minus	10.36	-58	T AAACTAAATACAAACT	AGTTTGTATTTAGTTT A	-	-
Cs6g03940	Minus	10.36	-504	T AAACTAAATACAAACT	AGTTTGTATTTAGTTT A	-	-
Cs7g03140	Minus	10.36	-154	T AAAATAAATACAACCT	AGGTTGTATTTATTTT A	-	-
Cs7g10330	Plus	10.36	-894	T AATAACAATACCAAAT	T AATAACAATACCAAAT	-	-
orange1.1t01964	Minus	10.36	-942	T AATAAACATAACAACT	AGTTGTTATGTTTATT A	-	-
orange1.1t01965	Plus	10.36	-908	T AATAAACATAACAACT	T AATAAACATAACAACT	-	-
orange1.1t01827	Minus	10.37	-547	T ACTATATAAACCAACT	AGTTGGTTTATATAGT A	-	-
Cs3g21520	Plus	10.39	-843	T AATATCCATACAAACT	T AATATCCATACAAACT	-	-
Cs7g15760	Plus	10.39	-688	T AATCTAAATCACAACT	T AATCTAAATCACAACT	-	-
orange1.1t03597	Plus	10.39	-390	T AATATACCTACCAAAT	T AATATACCTACCAAAT	-	-
Cs5g03150	Minus	10.4	-730	T TCTATAAATACCCACT	AGTGGGTATTTATAGA A	-	-
Cs5g22790	Minus	10.44	-888	T AGTATAAAAAAAAACT	AGTTTTTTTTTATACT A	-	-
Cs5g05660	Minus	10.44	-245	T AGTATAAATAACAAAC	GTTTGTTATTTATACT A	-	-
Cs7g25730	Minus	10.44	-339	T AGTACAAATAACAAAT	ATTTGTTATTTGTACT A	-	-
Cs1g02580	Plus	10.48	-558	T AATATAAATATCAATT	T AATATAAATATCAATT	-	-
Cs6g19240	Plus	10.48	-304	T ATTATAAATACAAAAT	T ATTATAAATACAAAAT	-	-
Cs9g07880	Plus	10.48	-255	T AATATAAATATCAATT	T AATATAAATATCAATT	-	-
Cs9g19000	Plus	10.48	-488	T AGTATACATAACAAAT	T AGTATACATAACAAAT	-	-
orange1.1t00117	Minus	10.5	-692	T GAGATAAATACCAACT	AGTTGGTATTTATCTC A	-	-
Cs7g03560	Minus	10.55	-972	T AGTTTAAATATCAACT	AGTTGATATTTAAACT A	-	-
Cs2g18440	Minus	10.64	-819	T AATATAAATAACAAAC	GTTTGTTATTTATATT A	-	-
Cs2g11980	Plus	10.64	-734	T AAAATAAATAAAAACT	T AAAATAAATAAAAACT	-	-
Cs4g07490	Plus	10.64	-516	T AAAATAAATAAAAACT	T AAAATAAATAAAAACT	-	-
Cs6g13770	Plus	10.64	-451	T AATACAAATAACAAAT	T AATACAAATAACAAAT	-	-
Cs8g10670	Plus	10.64	-664	T AAAATAAATACAAAAT	T AAAATAAATACAAAAT	-	-
Cs8g08500	Minus	10.64	-934	T AATATAAATAAAAACC	GGTTTTTATTTATATT A	-	-
Cs8g10230	Plus	10.64	-643	T AATATAAACACAAAAT	T AATATAAACACAAAAT	-	-
Cs9g10490	Plus	10.64	-647	T AATATAAAAACAAAAT	T AATATAAAAACAAAAT	-	-
Cs5g11830	Minus	10.68	-558	T AATATCAATAACAAAT	ATTTGTTATTGATATT A	-	-
Cs9g06620	Plus	10.68	-911	T AATCTAAATACAAAAT	T AATCTAAATACAAAAT	-	-
orange1.1t01058	Minus	10.68	-977	T AATATAACTAAAAACT	AGTTTTTAGTTATATT A	-	-
Cs2g24880	Minus	10.69	-33	T TCTATAAATAACAACT	AGTTGTTATTTATAGA A	-	-
Cs4g13850	Minus	10.75	-248	T AATATAAATATCTACT	AGTAGATATTTATATT A	-	-
Cs5g34770	Plus	10.75	-613	T AATATAAATACCATTT	T AATATAAATACCATTT	-	-
Cs6g13340	Minus	10.75	-204	T AATATTAATACCAATT	AATTGGTATTAATATT A	-	-
orange1.1t01690	Minus	10.86	-749	T AGTCGCAATACCAACT	AGTTGGTATTGCGACT A	-	-
Cs8g19430	Minus	10.87	-482	T ATTAGAAATCCCAACT	AGTTGGGATTTCTAAT A	-	-
Cs3g03140	Minus	10.89	-939	T ACAATACAAACCAACT	AGTTGGTTTGTATTGT A	-	-
Cs5g05240	Plus	10.89	-236	T ACTAAACACACCAACT	T ACTAAACACACCAACT	-	-
Cs4g15170	Minus	10.96	-842	T CCTATAAATACCCCCT	AGGGGGTATTTATAGG A	-	-
Cs9g06990	Plus	11.03	-214	T AAAATAAATACCCACG	T AAAATAAATACCCACG	-	-
orange1.1t01076	Minus	11.04	-463	T AATATAAATTCCAAGT	ACTTGGAATTTATATT A	-	-
orange1.1t02201	Minus	11.06	-658	T AATAGAACTACCACCT	AGGTGGTAGTTCTATT A	-	-
orange1.1t03676	Minus	11.06	-598	T AATATACATACCCACG	CGTGGGTATGTATATT A	-	-
Cs2g25180	Minus	11.08	-508	T AGTCCAAATATCAACT	AGTTGATATTTGGACT A	-	-
Cs3g20260	Plus	11.08	-871	T ATTAAAAATACCAATT	T ATTAAAAATACCAATT	-	-
orange1.1t04970	Minus	11.08	-477	T AGTATAAAAACCACTT	AAGTGGTTTTTATACT A	-	-
Cs5g03400	Minus	11.12	-43	T AGTACAAAGACCAAAT	ATTTGGTCTTTGTACT A	-	-
Cs6g13820	Minus	11.12	-301	T ATTATAAATCTCAACT	AGTTGAGATTTATAAT A	-	-
Cs8g03930	Minus	11.12	-841	T ATTATAAATCTCAACT	AGTTGAGATTTATAAT A	-	-
Cs1g03000	Plus	11.18	-976	T ACTAAAAAAACCAAAT	T ACTAAAAAAACCAAAT	-	-
Cs3g10320	Plus	11.18	-659	T ACAACAAATAACAACT	T ACAACAAATAACAACT	-	-
Cs4g08740	Minus	11.18	-465	T ACTAAAAAAACCAAAT	ATTTGGTTTTTTTAGT A	-	-
orange1.1t04259	Minus	11.18	-604	T ACAATAAAAAACAACT	AGTTGTTTTTTATTGT A	-	-
Cs1g03130	Minus	11.22	-776	T ACAATAACTACCAAAT	ATTTGGTAGTTATTGT A	-	-
Cs1g19920	Plus	11.22	-86	T CCTATAAATACCAAAC	T CCTATAAATACCAAAC	-	-
Cs2g17550	Plus	11.22	-271	T ACACTAAATACCAAAT	T ACACTAAATACCAAAT	-	-
Cs3g15000	Plus	11.22	-776	T ACTATCAAAACAAACT	T ACTATCAAAACAAACT	-	-
Cs7g15340	Minus	11.22	-215	T ACTAAAACTACAAACT	AGTTTGTAGTTTTAGT A	-	-
orange1.1t03829	Minus	11.22	-639	T ACTATAAAAACACACT	AGTGTGTTTTTATAGT A	-	-
orange1.1t04911	Minus	11.22	-319	T ACTATAAAAACACACT	AGTGTGTTTTTATAGT A	-	-
orange1.1t00726	Minus	11.22	-597	T ACTATCAAAACAAACT	AGTTTGTTTTGATAGT A	-	-
Cs1g10080	Minus	11.24	-498	T AAAATAAATACTAACC	GGTTAGTATTTATTTT A	-	-
Cs1g21220	Plus	11.24	-500	T AATAAAAATACTAACA	T AATAAAAATACTAACA	-	-
Cs2g15790	Minus	11.24	-812	T AAAAAAAATATCAACT	AGTTGATATTTTTTTT A	-	-
Cs2g08180	Plus	11.24	-633	T AATACAAAAATCAACT	T AATACAAAAATCAACT	-	-
Cs9g11880	Minus	11.24	-756	T AATACAAATACCAATA	TATTGGTATTTGTATT A	-	-
Cs4g15570	Plus	11.28	-406	T AATAAACATATCAACT	T AATAAACATATCAACT	-	-
Cs4g20320	Plus	11.28	-780	T AAAATCAATATCAACT	T AAAATCAATATCAACT	-	-
Cs7g05180	Minus	11.28	-176	T AATAAAAATCCCAATT	AATTGGGATTTTTATT A	-	-
Cs7g23250	Minus	11.28	-200	T AAAATAAATCCTAACT	AGTTAGGATTTATTTT A	-	-
Cs7g05090	Minus	11.28	-236	T AATAAAAATCCCAATT	AATTGGGATTTTTATT A	-	-
orange1.1t03071	Plus	11.28	-392	T AATACCAATACTAACT	T AATACCAATACTAACT	-	-
Cs5g18010	Plus	11.31	-687	T AATATAACTACCACTT	T AATATAACTACCACTT	-	-
Cs5g16520	Minus	11.31	-619	T AATATACATACCCATT	AATGGGTATGTATATT A	-	-
Cs5g07160	Minus	11.31	-327	T AATCTAACTACTAACT	AGTTAGTAGTTAGATT A	-	-
Cs6g08830	Plus	11.31	-978	T AATATAACTACCACTT	T AATATAACTACCACTT	-	-
Cs6g03980	Plus	11.31	-706	T AATATACATCCTAACT	T AATATACATCCTAACT	-	-
Cs8g20310	Plus	11.31	-268	T AATATAACTACCACTT	T AATATAACTACCACTT	-	+
Cs9g08450	Minus	11.31	-532	T AATATAACTACCACTT	AAGTGGTAGTTATATT A	-	-
orange1.1t01077	Minus	11.31	-368	T AATATAACTACCACTT	AAGTGGTAGTTATATT A	-	-
Cs2g24700	Minus	11.32	-628	T AAAATAAAGAACAACT	AGTTGTTCTTTATTTT A	-	-
Cs2g24710	Plus	11.32	-711	T AAAATAAAGAACAACT	T AAAATAAAGAACAACT	-	-
Cs5g26470	Plus	11.32	-743	T AACATAAATACCAAAG	T AACATAAATACCAAAG	-	-
Cs6g15220	Plus	11.32	-669	T AAGAAAAATACAAACT	T AAGAAAAATACAAACT	-	-
Cs2g03380	Plus	11.33	-422	T AGCATAAATACCAAGC	T AGCATAAATACCAAGC	-	-
Cs4g09200	Plus	11.33	-167	T AGAAAAAATACGAACT	T AGAAAAAATACGAACT	-	-
Cs1g10780	Minus	11.35	-230	T ATTACTAATACCAACT	AGTTGGTATTAGTAAT A	-	-
Cs2g16700	Minus	11.35	-750	T ATCATAAATACCATCT	AGATGGTATTTATGAT A	-	+
Cs6g11000	Minus	11.35	-186	T AGTCTAATTACCAACC	GGTTGGTAATTAGACT A	-	-
orange1.1t01942	Minus	11.35	-212	T AGTATCAATACCAGCA	TGCTGGTATTGATACT A	-	-
orange1.1t03147	Minus	11.35	-46	T ATTATATATACCAACA	TGTTGGTATATATAAT A	-	-
Cs3g21310	Plus	11.36	-320	T AGTAAAAATACAAATT	T AGTAAAAATACAAATT	-	-
Cs5g25890	Minus	11.36	-947	T AGTATAAATAATAACA	TGTTATTATTTATACT A	-	-
Cs9g09740	Plus	11.36	-273	T AGTAAAAATATCAAAT	T AGTAAAAATATCAAAT	-	-
orange1.1t05171	Minus	11.36	-823	T AGTATAAATAATAACA	TGTTATTATTTATACT A	-	-
orange1.1t05087	Minus	11.36	-963	T ACTAGAAATACCATCT	AGATGGTATTTCTAGT A	-	-
orange1.1t01225	Minus	11.37	-947	T AGTATAAATCCCAAGA	TCTTGGGATTTATACT A	-	-

## Sheet: dTALELOB3
S8F Table. Predicted Meiwa kumquat EBEs of dTALELOB3
options_used:search reverse complement, upstream_base = T , cutoff = 3.00, rvd_sequence = NN_HD_HD_NG_NI_NG_NG_NG_NI_NG_NI_HD_NI_HD_NI_NG_HD
Best Possible Score:4.13
Gene ID	Orientation relative to transcriptional start site	Score	Placement relative to transcriptional start site	Target Sequence	Plus strand sequence	Induced at 1 DPI	Induced at 4 DPI
Cs8g17160	Plus	4.13	-45	T GCCTATTTATACACATC	T GCCTATTTATACACATC	-	-
Cs2g08840	Minus	8.17	-195	T GCCAATTTATCCACATC	GATGTGGATAAATTGGC A	-	-
Cs6g22310	Plus	8.46	-301	T GCCTATTTATACACAAA	T GCCTATTTATACACAAA	-	-
Cs7g22450	Plus	10.18	-45	T GCCTATATAACCACATC	T GCCTATATAACCACATC	-	-
Cs5g19670	Minus	10.46	-165	T GCCTATATATACACACA	TGTGTGTATATATAGGC A	-	-
Cs7g22430	Plus	10.46	-140	T GCATATATAAACACATC	T GCATATATAAACACATC	-	-
Cs3g03760	Minus	10.5	-646	T GCCTCTTTAAAAACATC	GATGTTTTTAAAGAGGC A	-	-
Cs9g18100	Minus	10.5	-748	T TCATATATATACACATC	GATGTGTATATATATGA A	-	-
Cs3g07435	Plus	10.7	-439	T AACTCTTTATACACACC	T AACTCTTTATACACACC	-	-
Cs6g10330	Minus	10.76	-903	T CTCTATTTATACACATA	TATGTGTATAAATAGAG A	-	-
Cs2g16480	Minus	10.82	-712	T ACCTATTTATATACATT	AATGTATATAAATAGGT A	-	-
orange1.1t03653	Minus	10.82	-869	T ACCTATTTATATACATT	AATGTATATAAATAGGT A	-	-
Cs2g23320	Minus	10.84	-871	T ACCTAGTTATGCACATC	GATGTGCATAACTAGGT A	-	-
Cs1g06590	Minus	10.98	-850	T ACATATATATACACATA	TATGTGTATATATATGT A	-	-
orange1.1t04030	Plus	11.02	-345	T AAATATTTATACCCATC	T AAATATTTATACCCATC	-	-
orange1.1t04031	Minus	11.02	-245	T AAATATTTATACCCATC	GATGGGTATAAATATTT A	-	-
orange1.1t00942	Plus	11.05	-112	T CCGTATTTATACACATA	T CCGTATTTATACACATA	-	-
orange1.1t04794	Plus	11.09	-514	T ACCTATTTATGCATATC	T ACCTATTTATGCATATC	-	-
orange1.1t01201	Minus	11.17	-545	T GCCGATTTCTACACAAC	GTTGTGTAGAAATCGGC A	-	-
orange1.1t02559	Plus	11.3	-145	T ACATATTTATAAACATA	T ACATATTTATAAACATA	-	-
Cs3g18660	Minus	11.38	-523	T AGCTATTTTTACACATC	GATGTGTAAAAATAGCT A	-	-
Cs3g18250	Minus	11.42	-81	T TCCTATTTATACACAAT	ATTGTGTATAAATAGGA A	-	-
orange1.1t04415	Plus	11.66	-235	T ACAGATTTACACACATC	T ACAGATTTACACACATC	-	-
Cs3g01580	Plus	11.7	-548	T GTATATATATACACATC	T GTATATATATACACATC	-	-
orange1.1t03009	Plus	11.7	-50	T GCCTATATATATACATA	T GCCTATATATATACATA	-	-
Cs4g16640	Plus	11.71	-798	T GCCTCTCTATACACATG	T GCCTCTCTATACACATG	-	-
orange1.1t02338	Plus	11.71	-978	T GCCTCTCTATACACATG	T GCCTCTCTATACACATG	-	-
Cs5g07560	Minus	11.84	-641	T CCATATTTATACAAACC	GGTTTGTATAAATATGG A	-	-
Cs5g06810	Plus	11.84	-230	T CCCAATTTATAAAAATC	T CCCAATTTATAAAAATC	-	-
Cs5g30640	Minus	11.85	-378	T ACCAAATTATACTCATC	GATGAGTATAATTTGGT A	-	-
Cs2g04210	Plus	11.9	-786	T ATCCATTTATACACATA	T ATCCATTTATACACATA	-	-
Cs2g04200	Minus	11.9	-82	T ATCCATTTATACACATA	TATGTGTATAAATGGAT A	-	-
Cs3g16880	Plus	11.9	-57	T ATATATATATACACATC	T ATATATATATACACATC	-	-
Cs5g30650	Minus	11.9	-313	T AATAATTTATACACATC	GATGTGTATAAATTATT A	-	-
Cs6g02240	Plus	11.9	-804	T AATAATTTATACACATC	T AATAATTTATACACATC	-	-
Cs6g02250	Minus	11.9	-704	T AATAATTTATACACATC	GATGTGTATAAATTATT A	-	-
Cs7g15430	Minus	11.9	-539	T AATAATTTATACACATC	GATGTGTATAAATTATT A	-	-
orange1.1t02019	Plus	11.9	-552	T AATAATTTATACACATC	T AATAATTTATACACATC	-	-
Cs6g04780	Plus	11.91	-973	T ACCTATTTATCCACAAG	T ACCTATTTATCCACAAG	-	-
Cs5g08540	Plus	11.94	-165	T AACTATTTATACCCATT	T AACTATTTATACCCATT	-	-
Cs3g20040	Minus	11.97	-479	T GCAAGTTTATACACATC	GATGTGTATAAACTTGC A	-	-
orange1.1t02917	Minus	11.97	-49	T GCCAATTTATACTAATC	GATTAGTATAAATTGGC A	-	-
orange1.1t01908	Plus	12.01	-287	T GCCTATTTCTTCAAATC	T GCCTATTTCTTCAAATC	-	-
Cs9g03520	Plus	12.16	-33	T CAATATTTATACACATA	T CAATATTTATACACATA	-	-
Cs9g08310	Minus	12.17	-281	T AACTAATTTTACACATC	GATGTGTAAAATTAGTT A	-	-
Cs3g01360	Minus	12.19	-57	T ACATATATATACACATG	CATGTGTATATATATGT A	-	-
Cs1g02020	Minus	12.22	-48	T GCCTATATCTCCACAAC	GTTGTGGAGATATAGGC A	-	-
Cs5g29700	Minus	12.22	-860	T GCCTCATCATACACCTC	GAGGTGTATGATGAGGC A	-	-
Cs3g11550	Plus	12.23	-282	T ACTTATTTATAAACATA	T ACTTATTTATAAACATA	-	-
Cs3g11560	Minus	12.23	-732	T ACTTATTTATAAACATA	TATGTTTATAAATAAGT A	-	-
Cs7g27440	Minus	12.23	-446	T ATATATTTATACACATA	TATGTGTATAAATATAT A	-	-
Cs8g11260	Minus	12.25	-726	T TCCTAATTCTACCCATC	GATGGGTAGAATTAGGA A	-	-
Cs5g03010	Plus	12.32	-321	T GGATATTTATAAACATC	T GGATATTTATAAACATC	-	-

## Sheet: dTALELBM7
S8G Table. Predicted Meiwa kumquat EBEs of dTALELBM7
options_used:search reverse complement, upstream_base = T , cutoff = 3.00, rvd_sequence = NI_NG_NI_NG_NI_NI_NI_NI_HD_HD_NG_NG_NG_NN_HD_HD_NG_NG_NN
Best Possible Score:5.26
Gene ID	Orientation relative to transcriptional start site	Score	Placement relative to transcriptional start site	Target Sequence	Plus strand sequence	Induced at 1 DPI	Induced at 4 DPI
Cs3g26780	Plus	11.5	-87	T ATTTAAAACATTTACCTTA	T ATTTAAAACATTTACCTTA	-	-
Cs3g09370	Plus	11.51	-176	T ATATAAACCCTCAACCTTG	T ATATAAACCCTCAACCTTG	-	-
Cs3g09420	Plus	11.51	-176	T ATATAAACCCTCAACCTTG	T ATATAAACCCTCAACCTTG	-	-
Cs2g26770	Minus	11.71	-446	T AAACAACACCTTTACCTTA	TAAGGTAAAGGTGTTGTTT A	-	-
Cs7g28450	Minus	12.3	-616	T ACATAAAACCTTGGCCTTT	AAAGGCCAAGGTTTTATGT A	-	-
Cs1g23720	Minus	12.75	-761	T ATATAAAATCTTAACCTTT	AAAGGTTAAGATTTTATAT A	-	-
orange1.1t03118	Plus	12.75	-72	T CTATAAAACCCTTGCTTTA	T CTATAAAACCCTTGCTTTA	-	-
Cs7g17640	Plus	12.85	-848	T AAATAAAACCTTTACATAC	T AAATAAAACCTTTACATAC	-	-
orange1.1t02016	Plus	13.02	-136	T CTTTAAAACCTTCACCTTG	T CTTTAAAACCTTCACCTTG	-	-
Cs9g04870	Minus	13.23	-824	T ATATAAAAATATTACCTTA	TAAGGTAATATTTTTATAT A	-	-
Cs4g12645	Minus	13.3	-325	T TTAAAAAACCTTTGCATTA	TAATGCAAAGGTTTTTTAA A	-	-
orange1.1t02222	Plus	13.35	-845	T ATCAACAACCTTTGCCATG	T ATCAACAACCTTTGCCATG	-	-
Cs1g02910	Minus	13.51	-363	T AAATAAAACCATTTCCCTA	TAGGGAAATGGTTTTATTT A	-	-
Cs2g22780	Minus	13.51	-103	T ACACAAACCCTTCGCCTTA	TAAGGCGAAGGGTTTGTGT A	-	-
Cs1g20770	Plus	13.57	-50	T ATATAAAACCTTAGTCTCC	T ATATAAAACCTTAGTCTCC	-	-
Cs5g03010	Plus	13.63	-31	T ATATACAAACCCTGCCTTG	T ATATACAAACCCTGCCTTG	-	-
Cs2g04770	Minus	13.67	-692	T ATAAAACACCTTTTACTTG	CAAGTAAAAGGTGTTTTAT A	-	-
Cs5g24360	Minus	13.68	-475	T AAACAAAACCTTCACCATA	TATGGTGAAGGTTTTGTTT A	-	-
Cs2g09110	Plus	13.71	-130	T ATATAAACCCTTCACCCCA	T ATATAAACCCTTCACCCCA	-	-
orange1.1t03420	Minus	13.71	-976	T ATATAAAATCTATGCCTGA	TCAGGCATAGATTTTATAT A	-	-
Cs7g30410	Plus	13.74	-53	T ATATAAACACTTCCCCTTC	T ATATAAACACTTCCCCTTC	-	-
Cs3g11440	Minus	13.8	-299	T ATATAAAACCATTGACAAA	TTTGTCAATGGTTTTATAT A	-	-
Cs5g10100	Minus	13.8	-996	T AAATAAAACCATTGACTCA	TGAGTCAATGGTTTTATTT A	-	-
Cs8g15850	Minus	13.8	-463	T ATATAACACTTATCCCTTA	TAAGGGATAAGTGTTATAT A	-	-
Cs1g25660	Minus	13.83	-524	T ATATAAACACTTAACCATG	CATGGTTAAGTGTTTATAT A	-	-
Cs5g23310	Plus	13.83	-898	T ATATAAACACTTAACCATG	T ATATAAACACTTAACCATG	-	-
Cs5g29930	Minus	13.84	-824	T AAATAAAACCGTTCCATTA	TAATGGAACGGTTTTATTT A	-	-
Cs7g31890	Plus	13.84	-414	T ATATAAAACATTTAGATTA	T ATATAAAACATTTAGATTA	-	-
Cs6g17340	Plus	13.89	-733	T ATATAAAACATTTGCTTCC	T ATATAAAACATTTGCTTCC	-	-
Cs1g13120	Plus	13.9	-373	T ATCTAAACCATTTACCTTT	T ATCTAAACCATTTACCTTT	-	-
Cs8g16080	Plus	14	-58	T ATATAAAACCCTAACACTA	T ATATAAAACCCTAACACTA	-	-
Cs8g05340	Plus	14.01	-401	T TTATAAAACCTTTTCCTGA	T TTATAAAACCTTTTCCTGA	-	-
Cs2g16770	Minus	14.12	-305	T AAAAAAAAAATTTGCCTTA	TAAGGCAAATTTTTTTTTT A	-	-
Cs6g06825	Plus	14.12	-63	T AAATAAAAACTTAAACTTG	T AAATAAAAACTTAAACTTG	-	-
Cs7g08870	Minus	14.12	-854	T AAATAAAACATTAGACTTA	TAAGTCTAATGTTTTATTT A	-	-
orange1.1t05116	Plus	14.12	-358	T ATACAAAACATCTGACTTA	T ATACAAAACATCTGACTTA	-	-
orange1.1t05269	Plus	14.12	-448	T ATATAAAACCATAAAATTG	T ATATAAAACCATAAAATTG	-	-
orange1.1t01969	Plus	14.26	-535	T ATTTAAAACCTTTATCTTT	T ATTTAAAACCTTTATCTTT	-	-
Cs7g14430	Plus	14.27	-594	T ATATAAAATTTTTAACTTG	T ATATAAAATTTTTAACTTG	-	-
Cs5g10060	Plus	14.3	-640	T ATATTAAAACTTGACCTTG	T ATATTAAAACTTGACCTTG	-	-
Cs4g10090	Minus	14.32	-873	T AAATAAAAAATTTACCTCA	TGAGGTAAATTTTTTATTT A	-	-
Cs6g16160	Plus	14.32	-849	T ATATAAAACCATAAAATTA	T ATATAAAACCATAAAATTA	-	-
Cs4g07070	Plus	14.34	-152	T AGATAACACCTTTGCCTAT	T AGATAACACCTTTGCCTAT	-	-
Cs4g20080	Plus	14.35	-748	T ATCTAAAACATTTACAATA	T ATCTAAAACATTTACAATA	-	-
Cs6g04360	Plus	14.37	-495	T AAACAAACCCTTCGCCTTC	T AAACAAACCCTTCGCCTTC	-	-
Cs7g17410	Plus	14.37	-586	T ATATACAACCTCAGCCTCC	T ATATACAACCTCAGCCTCC	-	-
Cs8g09730	Plus	14.4	-191	T ATATCAAACCTTTCCCACT	T ATATCAAACCTTTCCCACT	-	-
orange1.1t03457	Plus	14.44	-845	T CTCTAAAACCATTTCCTTC	T CTCTAAAACCATTTCCTTC	-	-
Cs4g13680	Plus	14.47	-269	T ATCTAAAAAATTTGCATTA	T ATCTAAAAAATTTGCATTA	-	-
Cs7g01750	Minus	14.47	-750	T ATATAAAAAATTTAACTTT	AAAGTTAAATTTTTTATAT A	-	-
Cs4g12500	Minus	14.51	-69	T ATATAAGACCATTAGCTTG	CAAGCTAATGGTCTTATAT A	-	-
Cs9g17910	Minus	14.51	-69	T ATATAAGACCATTAGCTTG	CAAGCTAATGGTCTTATAT A	-	-
Cs9g19040	Minus	14.54	-191	T ATAAAACCCCTGTACCTTG	CAAGGTACAGGGGTTTTAT A	-	-
orange1.1t05966	Plus	14.64	-927	T ATATAAAAAATATACATTA	T ATATAAAAAATATACATTA	-	-
orange1.1t01549	Plus	14.64	-207	T ATATAAAAAATATACATTA	T ATATAAAAAATATACATTA	-	-
Cs6g14030	Minus	14.69	-660	T ATATAACACCCCTCACTTG	CAAGTGAGGGGTGTTATAT A	-	-
orange1.1t04552	Plus	14.69	-952	T AAATAAAACCTTCCCATTT	T AAATAAAACCTTCCCATTT	-	-
Cs6g13960	Minus	14.72	-700	T ATACAAAACTTCTACCTCG	CGAGGTAGAAGTTTTGTAT A	-	-
Cs7g24640	Plus	14.72	-537	T AAATAAAACTTATGCCATA	T AAATAAAACTTATGCCATA	-	-
Cs7g26710	Plus	14.72	-845	T AAAAAAAATCTATGCCTTA	T AAAAAAAATCTATGCCTTA	-	-
Cs8g16100	Minus	14.72	-386	T ATACAAAATCTATACCATG	CATGGTATAGATTTTGTAT A	-	-
Cs3g15060	Plus	14.74	-239	T ATTTAAAACTTTTAACTTA	T ATTTAAAACTTTTAACTTA	-	-
Cs5g04070	Plus	14.79	-782	T GTAAAAAACCTTTGCCCCG	T GTAAAAAACCTTTGCCCCG	-	-
Cs3g09350	Plus	14.82	-210	T GTATAAACCCTCAGCCTTG	T GTATAAACCCTCAGCCTTG	-	-
Cs7g25410	Minus	14.84	-360	T AAATAAAACATTAGTCTTG	CAAGACTAATGTTTTATTT A	-	-
Cs8g10630	Minus	14.85	-545	T ATATAAAACCACCCACTTA	TAAGTGGGTGGTTTTATAT A	-	-
Cs3g05830	Plus	14.86	-97	T ATACTAAACCTTTTCCTTT	T ATACTAAACCTTTTCCTTT	-	-
Cs2g28310	Plus	14.87	-297	T AAATAAAACATTTGTCTTT	T AAATAAAACATTTGTCTTT	-	-
Cs2g19120	Minus	14.87	-950	T ATCAAAAACCTTTGTATTG	CAATACAAAGGTTTTTGAT A	-	-
Cs6g09440	Minus	14.87	-786	T ATAAAAAATCTTTGCATTT	AAATGCAAAGATTTTTTAT A	-	-
orange1.1t02339	Minus	14.87	-685	T ATCAAAAACCTTTGTATTG	CAATACAAAGGTTTTTGAT A	-	-
Cs2g31210	Minus	14.89	-449	T ATATCAAACCTAACACTTA	TAAGTGTTAGGTTTGATAT A	-	-
Cs6g09510	Minus	14.89	-314	T ATATCAAACAATCCCCTTA	TAAGGGGATTGTTTGATAT A	-	-
Cs4g04090	Plus	14.92	-455	T AAATAAAATCATTACCATA	T AAATAAAATCATTACCATA	-	-
Cs8g06750	Plus	14.92	-888	T AAATAAAATCATTACCATA	T AAATAAAATCATTACCATA	-	-
Cs2g13190	Plus	14.95	-428	T ATATAACACCTATATCATA	T ATATAACACCTATATCATA	-	-
Cs7g22700	Plus	14.96	-147	T ATATAAAAAATTTAAATTA	T ATATAAAAAATTTAAATTA	-	-
Cs7g08050	Plus	14.99	-728	T ATAAAGAACCTTCACCATG	T ATAAAGAACCTTCACCATG	-	-
Cs8g10340	Minus	15.01	-467	T CTATAAAACAATTCCATTG	CAATGGAATTGTTTTATAG A	-	-
Cs3g09380	Plus	15.02	-296	T GTATAAACCCTCAACCTTG	T GTATAAACCCTCAACCTTG	-	-
Cs7g14220	Minus	15.02	-630	T ATATAGCACCATAGCCTTA	TAAGGCTATGGTGCTATAT A	-	-
Cs5g11550	Plus	15.04	-32	T AAATAAAACCCTTAATTTG	T AAATAAAACCCTTAATTTG	-	-
Cs5g02650	Plus	15.04	-49	T AAATAAAATATTTGCCTCA	T AAATAAAATATTTGCCTCA	-	-
Cs7g01820	Plus	15.04	-268	T AAATAAAAATTTTGCCTAA	T AAATAAAAATTTTGCCTAA	-	+
Cs9g07480	Minus	15.04	-338	T AAATAAAAACTTTGCTTCA	TGAAGCAAAGTTTTTATTT A	-	-
Cs7g12570	Plus	15.06	-409	T AACTAAGCCCTTTACCTTG	T AACTAAGCCCTTTACCTTG	-	-
Cs1g24470	Plus	15.07	-327	T ATCAAAAACCTTTATATTG	T ATCAAAAACCTTTATATTG	-	-
Cs2g10770	Plus	15.07	-279	T AAATAACACCTTTAATTTG	T AAATAACACCTTTAATTTG	-	-
orange1.1t01728	Plus	15.08	-31	T ATATATAATCTCTCCCTTG	T ATATATAATCTCTCCCTTG	-	-
Cs7g25410	Minus	15.13	-400	T AAATAAAACATTAGGCTTG	CAAGCCTAATGTTTTATTT A	-	-
Cs3g13890	Plus	15.19	-619	T AAAAAATACCCTTACCTTA	T AAAAAATACCCTTACCTTA	-	-
Cs9g16880	Plus	15.19	-554	T ATTAAAAACCTTTACCCAA	T ATTAAAAACCTTTACCCAA	-	-
Cs7g05960	Plus	15.21	-975	T ACATACAACATTTACATTC	T ACATACAACATTTACATTC	-	-
Cs7g05950	Minus	15.21	-910	T ACATACAACATTTACATTC	GAATGTAAATGTTGTATGT A	-	-
orange1.1t01343	Plus	15.22	-527	T CTATAGAACCCTTACCTCA	T CTATAGAACCCTTACCTCA	-	-
orange1.1t01344	Minus	15.22	-448	T CTATAGAACCCTTACCTCA	TGAGGTAAGGGTTCTATAG A	-	-
Cs1g09550	Plus	15.24	-558	T ATATAAAACATAAACTTTA	T ATATAAAACATAAACTTTA	-	-
Cs3g04990	Plus	15.24	-448	T ATAAAAAACTTTTACATCA	T ATAAAAAACTTTTACATCA	-	-
Cs3g02640	Plus	15.24	-841	T AAATAAAATATTTACCTCA	T AAATAAAATATTTACCTCA	-	-
Cs4g14530	Plus	15.24	-263	T ATAAAAAAATATTACCTTA	T ATAAAAAAATATTACCTTA	-	-
Cs7g03140	Minus	15.24	-162	T AAATACAACCTCTAGCTTA	TAAGCTAGAGGTTGTATTT A	-	-
Cs8g14970	Minus	15.24	-369	T ATAAAAAACATTAACTTTA	TAAAGTTAATGTTTTTTAT A	-	-
Cs7g28120	Plus	15.27	-805	T ATATAACACATTTATCTAA	T ATATAACACATTTATCTAA	-	-
Cs8g13600	Minus	15.27	-971	T ATATACAACTTTAAACTTA	TAAGTTTAAAGTTGTATAT A	-	-
Cs9g11030	Minus	15.27	-595	T ATCTAAAAATATTACCTTA	TAAGGTAATATTTTTAGAT A	-	-
Cs2g08690	Plus	15.31	-258	T ATATAAAAAATGTACCTAA	T ATATAAAAAATGTACCTAA	-	-
Cs9g10600	Minus	15.31	-699	T ACTTAAAACCTTCAACTTG	CAAGTTGAAGGTTTTAAGT A	-	-
Cs9g03440	Plus	15.39	-64	T ATATAAAAAATTTACTTTT	T ATATAAAAAATTTACTTTT	-	-
Cs7g25440	Plus	15.46	-572	T ATATAAATCATTTTACTTG	T ATATAAATCATTTTACTTG	-	-
Cs9g07760	Plus	15.46	-649	T TTATCAAAACTTTGACTTG	T TTATCAAAACTTTGACTTG	-	-
orange1.1t02554	Minus	15.48	-352	T ATAAAAAACCCAAGCCATA	TATGGCTTGGGTTTTTTAT A	-	-
orange1.1t05870	Plus	15.48	-18	T ATAAAAAACCCAAGCCATA	T ATAAAAAACCCAAGCCATA	-	-
Cs4g06060	Minus	15.5	-683	T AACTAAAACCTTGGCCGTA	TACGGCCAAGGTTTTAGTT A	-	-
Cs2g30240	Minus	15.51	-488	T ATACCAAACCTCTACCCCG	CGGGGTAGAGGTTTGGTAT A	-	-
Cs3g10360	Minus	15.51	-181	T AAATAAGACATTAACCTTA	TAAGGTTAATGTCTTATTT A	-	-
Cs8g15360	Plus	15.51	-94	T AAACCAAACCAATGCCTTA	T AAACCAAACCAATGCCTTA	-	-
orange1.1t00448	Plus	15.53	-476	T ATATACAAAATTTACATTC	T ATATACAAAATTTACATTC	-	-
Cs3g20695	Plus	15.54	-967	T AACTATAACATTTACCTTA	T AACTATAACATTTACCTTA	-	-
Cs9g11170	Plus	15.54	-158	T GAATAAACCCTTTAACTTA	T GAATAAACCCTTTAACTTA	-	-
Cs8g04620	Plus	15.55	-208	T ATAAAAACCCATTACCATT	T ATAAAAACCCATTACCATT	-	-
Cs4g07670	Minus	15.56	-633	T ATATAAAAACTTCAATTTA	TAAATTGAAGTTTTTATAT A	-	-
Cs1g25110	Minus	15.59	-807	T ATCTCAAACCTTCACCCTT	AAGGGTGAAGGTTTGAGAT A	-	-
Cs4g19640	Minus	15.59	-590	T ATATAACAATTTTACATTA	TAATGTAAAATTGTTATAT A	-	-
Cs7g11330	Plus	15.61	-82	T ATATAAAACCCCTCCTTTT	T ATATAAAACCCCTCCTTTT	-	+
Cs7g06060	Minus	15.61	-460	T CTATAAAACCACTGCTTTC	GAAAGCAGTGGTTTTATAG A	-	-
Cs4g19400	Plus	15.63	-700	T ATGTAAAACCTTAAAATTG	T ATGTAAAACCTTAAAATTG	-	-
Cs4g06370	Plus	15.63	-235	T ATATTAAAAAATTACCTTG	T ATATTAAAAAATTACCTTG	-	-
Cs5g02880	Plus	15.63	-198	T ATTTAAAAACTTTGCATCA	T ATTTAAAAACTTTGCATCA	-	-
orange1.1t02108	Plus	15.68	-835	T AAAGAAAACCTTTCCATTT	T AAAGAAAACCTTTCCATTT	-	-
Cs9g19060	Minus	15.71	-593	T CTATAACACCATTTACTTG	CAAGTAAATGGTGTTATAG A	-	-
Cs5g12485	Plus	15.72	-806	T ATAGCCAAACTTTCCCTTG	T ATAGCCAAACTTTCCCTTG	-	-
Cs8g12950	Minus	15.74	-205	T CTATAAACCCTTTTACTTT	AAAGTAAAAGGGTTTATAG A	-	-
Cs1g12810	Plus	15.75	-579	T AAATACACCCTTAACCTCA	T AAATACACCCTTAACCTCA	-	-
Cs7g31280	Minus	15.75	-58	T AAATAAAACCTTTTCTTGA	TCAAGAAAAGGTTTTATTT A	-	-
Cs9g17430	Minus	15.75	-363	T ATAGAAAATCTTTACCATT	AATGGTAAAGATTTTCTAT A	-	-
