# Supplementary material for: The immunity of Meiwa kumquat against Xanthomonas citri is associated with a known susceptibility gene induced by a transcription activator-like effector
Source: PLoS Pathog. 2020 Sep 15;16(9):e1008886. doi: 10.1371/journal.ppat.1008886 (PMC7518600; doi:10.1371/journal.ppat.1008886)
Supplement: S9 Table — (XLSX) [file ppat.1008886.s019.xlsx]

## Sheet: Legened
	S9 Table. Predicted EBEs of TALEs used in this study in sweet orange
	Effector binding elements (EBE) of PthA4 (A), PthAW2(B), dTALEWTLOB1 (C) , dTALEAltLOB1 (D), dTALELOB2 (E) ,dTALELOB3 (F) and dTALELBM7 (G) were predicted in the 1 kb upstream areas to the transcriptional start site of all annotated coding genes in sweet orange (Citrus sinensis) using the target finder feature of TAL Effector Nucleotide Targeter 2.0 (https://tale-nt.cac.cornell.edu/). Parameters …

## Sheet: PthA4
S9A Table. Predicted sweet orange EBEs of PthA4
options_used:search reverse complement, upstream_base = T , cutoff = 3.00, rvd_sequence = NI_N*_NI_NI_NI_HD_HD_NG_HD_NG_NG_NG_NG_NS_HD_HD_NG_NG
Best Possible Score:4.53
Gene ID	Orientation relative to transcriptional start site	Score	Placement relative to transcriptional start site	Target Sequence	Plus strand sequence	Induced at 1 DPI	Induced at 4 DPI
Cs7g27640	Plus	8.42	-38	T ATAAACCCCTTTTGCCTT	T ATAAACCCCTTTTGCCTT	-	+
Cs1g17720	Minus	9.65	-242	T AAAAACCTCATTTCCCTT	AAGGGAAATGAGGTTTTT A	-	-
orange1.1t02362	Plus	10.1	-763	T ACAAACCTTTTTTAACTT	T ACAAACCTTTTTTAACTT	-	-
Cs5g08890	Minus	10.37	-79	T TCAAACCTCTTTTAACTT	AAGTTAAAAGAGGTTTGA A	-	-
Cs5g28050	Plus	10.4	-364	T ATAAAACTCTTCTCCCTT	T ATAAAACTCTTCTCCCTT	-	-
orange1.1t05564	Minus	11.24	-420	T ACAAATCTCATTTGCCTT	AAGGCAAATGAGATTTGT A	-	-
Cs3g19640	Minus	11.44	-490	T ATAAACCTCTTTTATTTT	AAAATAAAAGAGGTTTAT A	-	-
Cs8g16790	Minus	11.98	-285	T AGAAACCTATTTACCCTT	AAGGGTAAATAGGTTTCT A	-	-
Cs7g08560	Minus	12.07	-826	T ACAAACCAATTTTTCCTT	AAGGAAAAATTGGTTTGT A	-	-
Cs7g32420	Minus	12.07	-263	T AAAAAGCTCTTTTACCCT	AGGGTAAAAGAGCTTTTT A	-	-
orange1.1t02490	Plus	12.08	-765	T ATAAACCCCTTTTCCCAC	T ATAAACCCCTTTTCCCAC	-	-
Cs2g22830	Minus	12.1	-576	T AAAAACCTCTTTTAATTT	AAATTAAAAGAGGTTTTT A	-	-
Cs2g12910	Minus	12.21	-178	T ATAAATCTCATTTACCTC	GAGGTAAATGAGATTTAT A	-	-
Cs3g02000	Minus	12.3	-240	T AAAAAACTCTTTTCCATT	AATGGAAAAGAGTTTTTT A	-	-
Cs9g10930	Minus	12.37	-223	T GAAAACCTCTTTTAACTT	AAGTTAAAAGAGGTTTTC A	-	-
orange1.1t03459	Minus	12.37	-449	T TCAAAACTCTTTTACCAT	ATGGTAAAAGAGTTTTGA A	-	-
Cs7g15210	Plus	12.42	-146	T ACAAACATATTTTATCTT	T ACAAACATATTTTATCTT	-	-
Cs7g15180	Plus	12.42	-158	T ACAAACATATTTTATCTT	T ACAAACATATTTTATCTT	-	-
Cs8g14260	Minus	12.42	-952	T ATAAACCCCTATTGCCAT	ATGGCAATAGGGGTTTAT A	-	-
Cs2g20490	Minus	12.43	-758	T ATAACCCCATTTTCCCTT	AAGGGAAAATGGGGTTAT A	-	-
Cs6g17200	Minus	12.43	-670	T CCAAAACTCTTTTACGTT	AACGTAAAAGAGTTTTGG A	-	+
Cs3g04900	Minus	12.61	-302	T ACCCACCACTCTTACCTT	AAGGTAAGAGTGGTGGGT A	-	-
Cs2g11750	Plus	12.64	-372	T AGAAACCTCTTTTGAATT	T AGAAACCTCTTTTGAATT	-	-
orange1.1t00155	Minus	12.64	-19	T ACAAACATCTTTTGACAT	ATGTCAAAAGATGTTTGT A	-	-
Cs1g11430	Minus	12.69	-741	T ACAGACATCTTTTACATT	AATGTAAAAGATGTCTGT A	-	-
orange1.1t00869	Minus	12.78	-623	T CCAAACCTCTGTTTCCTT	AAGGAAACAGAGGTTTGG A	-	-
orange1.1t00868	Plus	12.78	-947	T CCAAACCTCTGTTTCCTT	T CCAAACCTCTGTTTCCTT	-	-
orange1.1t00868	Plus	12.78	-189	T CCAAACCTCTGTTTCCTT	T CCAAACCTCTGTTTCCTT	-	-
Cs5g01340	Plus	12.83	-748	T TTAAACCTCTTTTCTCTT	T TTAAACCTCTTTTCTCTT	-	-
orange1.1t04553	Plus	12.86	-716	T ACAAACAACTTTAACCTA	T ACAAACAACTTTAACCTA	-	-
Cs7g20030	Minus	12.9	-780	T AAAACACCCTTTTACCTT	AAGGTAAAAGGGTGTTTT A	-	-
orange1.1t01711	Minus	12.9	-512	T CAAAACCTCTTCTAACTT	AAGTTAGAAGAGGTTTTG A	-	-
orange1.1t03057	Plus	12.98	-762	T CTAAACCTCTTTGACCGT	T CTAAACCTCTTTGACCGT	-	-
Cs3g05210	Minus	13.12	-672	T ATATAAATCTTTTACCTT	AAGGTAAAAGATTTATAT A	-	-
Cs6g21660	Plus	13.12	-851	T ATATACATATTTTACCTT	T ATATACATATTTTACCTT	-	-
Cs8g20880	Minus	13.16	-971	T ACATACCCCTTTACCCTT	AAGGGTAAAGGGGTATGT A	-	-
Cs3g24190	Minus	13.19	-623	T AGAAACCACTTTTAAATT	AATTTAAAAGTGGTTTCT A	-	-
orange1.1t05890	Plus	13.19	-735	T AAAAAACTCTTTAAACTT	T AAAAAACTCTTTAAACTT	-	-
Cs7g21480	Plus	13.24	-903	T ACAAACCTTTCATGCCTT	T ACAAACCTTTCATGCCTT	-	-
Cs2g06910	Minus	13.25	-666	T ACCAACTTCTTTTCACTT	AAGTGAAAAGAAGTTGGT A	-	-
Cs4g04890	Plus	13.29	-353	T ATAAACCTAATTTACCAA	T ATAAACCTAATTTACCAA	-	-
Cs5g18480	Minus	13.29	-673	T ATAAACATCATATACCAT	ATGGTATATGATGTTTAT A	-	-
orange1.1t02820	Minus	13.32	-914	T CTAAACCTCATTCACATT	AATGTGAATGAGGTTTAG A	-	-
Cs6g01590	Minus	13.36	-900	T ATCAACCTCTTTACCTTT	AAAGGTAAAGAGGTTGAT A	-	-
orange1.1t03662	Minus	13.36	-904	T ATCAACCTCTTTACCTTT	AAAGGTAAAGAGGTTGAT A	-	-
Cs3g22700	Plus	13.39	-238	T ATAAAACTCATGTCCCTT	T ATAAAACTCATGTCCCTT	-	-
Cs4g01610	Minus	13.39	-741	T ATAAAAATCTTTTGCATT	AATGCAAAAGATTTTTAT A	-	-
Cs4g16930	Plus	13.42	-264	T ATAAATCACTTTTTCCTT	T ATAAATCACTTTTTCCTT	-	-
Cs6g10770	Plus	13.45	-281	T ATAAACCTCATTTATTTT	T ATAAACCTCATTTATTTT	-	-

## Sheet: PthAW2
S9B Table. Predicted sweet orange EBEs of PthAW2
options_used:search reverse complement, upstream_base = T , cutoff = 3.00, rvd_sequence = NI_NG_NG_NG_NS_HD_HD_NS_HD_NG_NG_NG_NG_NS_HD_HD_NG_NG
Best Possible Score:4.85
Gene ID	Orientation relative to transcriptional start site	Score	Placement relative to transcriptional start site	Target Sequence	Plus strand sequence	Induced at 1 DPI	Induced at 4 DPI
orange1.1t05968	Plus	10.59	-539	T GTTTCCCACTTTTCCCTT	T GTTTCCCACTTTTCCCTT	-	-
Cs5g32410	Minus	10.89	-372	T CATTACCACCTTTACCTT	AAGGTAAAGGTGGTAATG A	-	-
Cs4g13540	Minus	11.18	-757	T ATTTACCACATTTACACT	AGTGTAAATGTGGTAAAT A	-	-
Cs2g07750	Minus	11.21	-168	T AATTCCCACTTTTATCTT	AAGATAAAAGTGGGAATT A	-	-
Cs7g27640	Plus	11.43	-38	T ATAAACCCCTTTTGCCTT	T ATAAACCCCTTTTGCCTT	-	+
Cs4g20330	Minus	11.44	-298	T ATTTCCCCTTTTTCCCTT	AAGGGAAAAAGGGGAAAT A	-	-
Cs2g12930	Minus	11.5	-787	T ATTTACAAATTTAACCTT	AAGGTTAAATTTGTAAAT A	-	-
Cs3g26780	Plus	11.5	-89	T ATTTAAAACATTTACCTT	T ATTTAAAACATTTACCTT	-	-
orange1.1t00274	Minus	11.5	-935	T ATTTACCAAATTTAACTT	AAGTTAAATTTGGTAAAT A	-	-
Cs3g26560	Minus	11.53	-372	T ATTTGCCACTATTTCCTT	AAGGAAATAGTGGCAAAT A	-	-
Cs9g01200	Minus	11.56	-903	T ATTCACCGTTTTTACCTT	AAGGTAAAAACGGTGAAT A	-	-
Cs4g10180	Minus	11.75	-900	T ATTTACCGCCTTTCCATT	AATGGAAAGGCGGTAAAT A	-	-
Cs3g15060	Plus	11.82	-241	T ATTTAAAACTTTTAACTT	T ATTTAAAACTTTTAACTT	-	-
Cs2g21850	Plus	11.85	-166	T ATTAACCACTGTAACCTT	T ATTAACCACTGTAACCTT	-	-
Cs6g05880	Minus	11.9	-598	T TTTTAGCACTTTTACCTT	AAGGTAAAAGTGCTAAAA A	-	-
Cs2g13820	Minus	11.97	-575	T ATATACCACTCTTCCCTC	GAGGGAAGAGTGGTATAT A	-	-
Cs7g15290	Plus	12.01	-58	T CTTCCCCACTTTAACCTT	T CTTCCCCACTTTAACCTT	-	-
Cs2g21930	Plus	12.1	-526	T ATTTACAGCTTTTGCCAT	T ATTTACAGCTTTTGCCAT	-	-
Cs5g15700	Minus	12.1	-779	T ATTTACCACATATACTTT	AAAGTATATGTGGTAAAT A	-	-
orange1.1t03814	Plus	12.1	-161	T ATTTATCACCTTTACCTA	T ATTTATCACCTTTACCTA	-	-
orange1.1t03868	Minus	12.1	-155	T ATTTACCACATATACTTT	AAAGTATATGTGGTAAAT A	-	-
Cs1g04740	Minus	12.29	-845	T ATTTACAACTCTACCCTT	AAGGGTAGAGTTGTAAAT A	-	-
Cs2g11240	Plus	12.29	-326	T ATATACCACTTTTCCAAT	T ATATACCACTTTTCCAAT	-	-
Cs8g15850	Minus	12.29	-464	T ATATAACACTTATCCCTT	AAGGGATAAGTGTTATAT A	-	-
Cs1g03270	Plus	12.39	-625	T AATTACCACTTTTACGCT	T AATTACCACTTTTACGCT	-	-
Cs8g08350	Plus	12.39	-372	T AATTAACTCTTTTACCTT	T AATTAACTCTTTTACCTT	-	-
Cs3g16510	Minus	12.42	-72	T AATTACCAATTTTATCTT	AAGATAAAATTGGTAATT A	-	-
Cs3g16520	Plus	12.42	-193	T AATTACCAATTTTATCTT	T AATTACCAATTTTATCTT	-	-
Cs3g17590	Minus	12.42	-321	T ATTTACCATTTTTAACCT	AGGTTAAAAATGGTAAAT A	-	-
Cs6g02630	Minus	12.42	-98	T ATTTACAATTTTAACCTT	AAGGTTAAAATTGTAAAT A	-	-
Cs2g04970	Plus	12.62	-637	T ATTTACACATTTAACCTT	T ATTTACACATTTAACCTT	-	-
Cs7g05910	Plus	12.62	-615	T ATTTCCCACTATTAAATT	T ATTTCCCACTATTAAATT	-	-
Cs7g28790	Plus	12.62	-697	T ATTTACAAATTTACCCTT	T ATTTACAAATTTACCCTT	-	-
Cs1g07930	Minus	12.64	-669	T ATTTGACACTCATACCTT	AAGGTATGAGTGTCAAAT A	-	-
orange1.1t04883	Plus	12.64	-608	T ATTTGCCACTTTTAACCA	T ATTTGCCACTTTTAACCA	-	-
Cs3g02680	Minus	12.65	-873	T CTTTAACCATTTTACCTT	AAGGTAAAATGGTTAAAG A	-	-
Cs2g31330	Plus	12.67	-916	T AATTGCCACTTTTCTCTT	T AATTGCCACTTTTCTCTT	-	-
Cs2g11310	Plus	12.86	-979	T ATTTACCACCATCACCAT	T ATTTACCACCATCACCAT	-	-
Cs3g04900	Minus	12.86	-302	T ACCCACCACTCTTACCTT	AAGGTAAGAGTGGTGGGT A	-	-
Cs9g09800	Plus	12.94	-293	T TTTTACCCCCTTTGCCTT	T TTTTACCCCCTTTGCCTT	-	-
Cs3g25930	Minus	12.97	-917	T AATGACCCCTTTTACCTC	GAGGTAAAAGGGGTCATT A	-	+
Cs1g17360	Plus	13.07	-594	T TTTTACCACTTTTGTCTT	T TTTTACCACTTTTGTCTT	-	-
Cs2g24440	Plus	13.09	-127	T ATTAACTACTTGTACCTT	T ATTAACTACTTGTACCTT	-	-
Cs8g20880	Minus	13.09	-971	T ACATACCCCTTTACCCTT	AAGGGTAAAGGGGTATGT A	-	-
Cs9g01780	Plus	13.12	-19	T CCTCCCCACTTTTCCCTT	T CCTCCCCACTTTTCCCTT	-	-
Cs1g04160	Minus	13.18	-649	T ATTTACCACTTATAACAA	TTGTTATAAGTGGTAAAT A	-	-
Cs3g23330	Minus	13.18	-365	T ATTTACAACACTCACCTT	AAGGTGAGTGTTGTAAAT A	-	-
Cs5g31650	Minus	13.18	-506	T ATTTACCAATATCACCAT	ATGGTGATATTGGTAAAT A	-	-
Cs8g06035	Plus	13.18	-496	T ATTTACCAATTCCACCAT	T ATTTACCAATTCCACCAT	-	-
Cs9g13730	Minus	13.18	-464	T ATATAACACTTTCACCTC	GAGGTGAAAGTGTTATAT A	-	-
Cs9g12490	Minus	13.18	-991	T ATCTACCAACTTTACCTA	TAGGTAAAGTTGGTAGAT A	-	-
Cs5g28950	Plus	13.19	-834	T ATTTCCCCCTTCGCCCTT	T ATTTCCCCCTTCGCCCTT	-	-
Cs1g04850	Minus	13.21	-163	T AATTCCCACTTTAATCTT	AAGATTAAAGTGGGAATT A	-	-
Cs3g07490	Minus	13.21	-166	T AATTACCCCTTTCACTTT	AAAGTGAAAGGGGTAATT A	-	+
Cs5g26900	Plus	13.21	-931	T ATTTACCATTTTACCCCT	T ATTTACCATTTTACCCCT	-	-
Cs7g06720	Minus	13.22	-722	T CATTACAACTTTTACCTC	GAGGTAAAAGTTGTAATG A	-	+
Cs6g17130	Plus	13.28	-252	T ATTTACCAATTTTGAATT	T ATTTACCAATTTTGAATT	-	-
Cs6g19310	Plus	13.29	-876	T ATTTACCAACTTGCCCTT	T ATTTACCAACTTGCCCTT	-	-
Cs9g04250	Plus	13.29	-222	T ATTTACCTCTCTTTCCTT	T ATTTACCTCTCTTTCCTT	-	-
Cs5g10610	Plus	13.31	-842	T ATTCACCACTTTTTTCTT	T ATTCACCACTTTTTTCTT	-	-
Cs6g19640	Plus	13.31	-954	T ATCTACCACTTTTTTCTT	T ATCTACCACTTTTTTCTT	-	-
Cs5g10090	Plus	13.32	-585	T ATTTACTCCTTTTCCCGT	T ATTTACTCCTTTTCCCGT	-	-
Cs6g20830	Minus	13.32	-94	T ATTTCTCACTTTGCCCTT	AAGGGCAAAGTGAGAAAT A	-	-
orange1.1t05940	Plus	13.32	-403	T CTTTTCCACTTTTTCCTT	T CTTTTCCACTTTTTCCTT	-	-
Cs7g02240	Minus	13.34	-493	T ATTTATTACCTTTACCTT	AAGGTAAAGGTAATAAAT A	-	-
Cs1g21960	Minus	13.41	-344	T AATACCCCCTTTTACATT	AATGTAAAAGGGGGTATT A	-	-
Cs6g04270	Plus	13.41	-738	T ATTTAATACTGTTACCTT	T ATTTAATACTGTTACCTT	-	-
Cs2g24270	Minus	13.44	-830	T CTTTCCCACATTTCCATT	AATGGAAATGTGGGAAAG A	-	-
Cs7g25120	Minus	13.47	-440	T CTTCCCCACCTTTGCCTT	AAGGCAAAGGTGGGGAAG A	-	-
orange1.1t04344	Minus	13.47	-441	T CTTCCCCACCTTTGCCTT	AAGGCAAAGGTGGGGAAG A	-	-
Cs8g16200	Plus	13.48	-151	T GCTCACCCCTTTTACCTT	T GCTCACCCCTTTTACCTT	-	-
orange1.1t01380	Plus	13.48	-817	T TCTCACCCCTTTTACCTT	T TCTCACCCCTTTTACCTT	-	-
Cs2g09540	Plus	13.5	-276	T ATTCAACACTTTTAACAT	T ATTCAACACTTTTAACAT	-	-
Cs3g27100	Plus	13.5	-360	T ATTTAACAATATTACCTA	T ATTTAACAATATTACCTA	-	-
Cs5g13270	Plus	13.5	-208	T ATTTAACACAATTACATT	T ATTTAACACAATTACATT	-	-
Cs5g25980	Minus	13.5	-512	T ATTTAACACTCTCAACTT	AAGTTGAGAGTGTTAAAT A	-	-
Cs6g13810	Plus	13.5	-364	T ATCTACCAAATTTACATT	T ATCTACCAAATTTACATT	-	-
Cs7g04570	Plus	13.5	-156	T ATTCACAACCTTTACATT	T ATTCACAACCTTTACATT	-	-
Cs8g13600	Minus	13.5	-972	T ATATACAACTTTAAACTT	AAGTTTAAAGTTGTATAT A	-	-
Cs2g28150	Plus	13.53	-123	T AATTTCCACTTTTGCCCT	T AATTTCCACTTTTGCCCT	-	-
Cs2g01310	Minus	13.54	-881	T ATTTCCCACCTTTAATTT	AAATTAAAGGTGGGAAAT A	-	+
Cs2g13750	Plus	13.54	-743	T ATTTACCACTTTACATTT	T ATTTACCACTTTACATTT	-	-
Cs3g20190	Plus	13.54	-783	T ATGTGCCCCTTTTCCCTC	T ATGTGCCCCTTTTCCCTC	-	-
Cs8g20910	Plus	13.54	-213	T ATTTATAACTTTACCCTT	T ATTTATAACTTTACCCTT	-	-
orange1.1t05601	Minus	13.54	-333	T AATTACCAATTTTCCTTT	AAAGGAAAATTGGTAATT A	-	-
Cs5g22240	Minus	13.56	-93	T ATTTGCTACTATTACCAT	ATGGTAATAGTAGCAAAT A	-	-
Cs1g24920	Plus	13.6	-134	T ATTTTCCACTTTTAGCCT	T ATTTTCCACTTTTAGCCT	-	-
Cs1g09450	Minus	13.61	-585	T ATTTACAACTTTGCCATT	AATGGCAAAGTTGTAAAT A	-	-
orange1.1t02865	Minus	13.61	-284	T TCTTATCACTTTTACCTT	AAGGTAAAAGTGATAAGA A	-	-
Cs1g04700	Plus	13.63	-576	T ATTTAGCACTTATATCTT	T ATTTAGCACTTATATCTT	-	-
Cs7g01350	Plus	13.63	-550	T ATTTGCCACATTTACATG	T ATTTGCCACATTTACATG	-	-
Cs8g13550	Minus	13.63	-81	T ATTTACGATTTTAACCTT	AAGGTTAAAATCGTAAAT A	-	-
orange1.1t01652	Plus	13.63	-680	T AATTGCCACTTTTACAGT	T AATTGCCACTTTTACAGT	-	-
Cs2g05180	Plus	13.64	-611	T ATTTATCACTTTTTCATT	T ATTTATCACTTTTTCATT	-	-
Cs4g05520	Plus	13.66	-890	T ATTTGCCCCTTTTATCTG	T ATTTGCCCCTTTTATCTG	-	-
orange1.1t00466	Minus	13.66	-158	T ATTTACTAATTTTACTTT	AAAGTAAAATTAGTAAAT A	-	-
Cs3g24610	Minus	13.81	-735	T TTTTACCCATTTTACCAT	ATGGTAAAATGGGTAAAA A	-	-
Cs6g01500	Minus	13.81	-85	T GTTTACAACTTTACCCTT	AAGGGTAAAGTTGTAAAC A	-	-
orange1.1t04643	Minus	13.81	-861	T GTCTAACCCTTTTACCTT	AAGGTAAAAGGGTTAGAC A	-	-
Cs1g11170	Minus	13.83	-363	T ATTAAACACTTTTAAATT	AATTTAAAAGTGTTTAAT A	-	-
Cs4g19640	Minus	13.83	-591	T ATATAACAATTTTACATT	AATGTAAAATTGTTATAT A	-	-
Cs6g04430	Plus	13.83	-499	T TTTTGCCACCTCTACCTT	T TTTTGCCACCTCTACCTT	-	-
Cs9g11310	Minus	13.85	-225	T ATTCACCAGTTTTGCCCT	AGGGCAAAACTGGTGAAT A	-	-
orange1.1t00650	Plus	13.85	-854	T ACTTACCAGTTTTGCCCT	T ACTTACCAGTTTTGCCCT	-	-
Cs2g20470	Plus	13.86	-259	T ATTTGCCACATTTTACTT	T ATTTGCCACATTTTACTT	-	-
Cs5g32960	Plus	13.86	-884	T ATTTACAACTTTTCATTT	T ATTTACAACTTTTCATTT	-	-
Cs5g10690	Minus	13.86	-57	T ATTTACTCCTTTTCGCTT	AAGCGAAAAGGAGTAAAT A	-	-
Cs6g12610	Plus	13.86	-132	T ATTTACCCTTTTTAAATT	T ATTTACCCTTTTTAAATT	-	-
Cs6g18390	Plus	13.86	-678	T ATTTCATACTTTTAACTT	T ATTTCATACTTTTAACTT	-	-
Cs7g22400	Plus	13.86	-605	T ATTTACAATTTTTCCATT	T ATTTACAATTTTTCCATT	-	-
orange1.1t02275	Minus	13.91	-33	T ATTTCTTGCTTTTACCTT	AAGGTAAAAGCAAGAAAT A	-	-
orange1.1t00878	Plus	13.93	-786	T ATTTTGCAATTTTACCTT	T ATTTTGCAATTTTACCTT	-	-
Cs1g21390	Minus	13.95	-763	T ATTTACCAATTTTAGTTT	AAACTAAAATTGGTAAAT A	-	-
Cs5g13580	Minus	13.95	-87	T ATGTGCCCCTTTTAGCTT	AAGCTAAAAGGGGCACAT A	-	-
orange1.1t00877	Plus	13.95	-371	T ATTTGCCAGTTTGCCCTT	T ATTTGCCAGTTTGCCCTT	-	-
Cs6g20420	Minus	13.98	-831	T ATTCACCCCTTTCACCCA	TGGGTGAAAGGGGTGAAT A	-	-
Cs8g17500	Minus	13.98	-150	T ATTTACCCCCTAAACCCT	AGGGTTTAGGGGGTAAAT A	-	-
Cs3g15810	Minus	14.01	-522	T CATTCCCACTTCTACCTC	GAGGTAGAAGTGGGAATG A	-	-
Cs7g05880	Minus	14.01	-678	T CATTCCCACCTATACCTT	AAGGTATAGGTGGGAATG A	-	-
Cs3g26490	Plus	14.1	-292	T ACTTACCGATTTTGCCAT	T ACTTACCGATTTTGCCAT	-	-
Cs3g02090	Plus	14.1	-595	T ATCTACCACTTCTATCTA	T ATCTACCACTTCTATCTA	-	-
Cs3g05780	Plus	14.1	-664	T ATATATCACTCATACCTT	T ATATATCACTCATACCTT	-	-
Cs5g13740	Minus	14.1	-45	T AATTACTACTTTCACCTA	TAGGTGAAAGTAGTAATT A	-	-
Cs5g16560	Plus	14.1	-964	T ATTTACCGACTTTGCCAT	T ATTTACCGACTTTGCCAT	-	-
Cs7g19210	Plus	14.1	-635	T AATTATCACTTCTACCCT	T AATTATCACTTCTACCCT	-	-
Cs8g12990	Minus	14.1	-531	T ATTTACCACACATACTTT	AAAGTATGTGTGGTAAAT A	-	-
orange1.1t02299	Minus	14.1	-811	T ATTTACCACACATACTTT	AAAGTATGTGTGGTAAAT A	-	-
orange1.1t02305	Plus	14.13	-440	T TTTTAAAACTTTTCCCTT	T TTTTAAAACTTTTCCCTT	-	-
Cs6g21790	Plus	14.15	-867	T GATTGCCACTTTTAACTT	T GATTGCCACTTTTAACTT	-	-
Cs9g11840	Minus	14.15	-381	T ATTTAAAAATTTTACATT	AATGTAAAATTTTTAAAT A	-	-
orange1.1t01687	Plus	14.17	-736	T AATTACCACTTTTGAGTT	T AATTACCACTTTTGAGTT	-	-
orange1.1t00334	Minus	14.17	-669	T ATTTAGAACTTTAGCCTT	AAGGCTAAAGTTCTAAAT A	-	-
Cs5g30160	Plus	14.18	-413	T ATTTTCCGGTTTTCCCTT	T ATTTTCCGGTTTTCCCTT	-	-
orange1.1t03241	Minus	14.18	-73	T GTTTGTCCCTTTTACCTT	AAGGTAAAAGGGACAAAC A	-	-
Cs6g06930	Minus	14.2	-849	T ATTTAACAATTTTGCTTT	AAAGCAAAATTGTTAAAT A	-	-
Cs6g06940	Plus	14.2	-767	T ATTTAACAATTTTGCTTT	T ATTTAACAATTTTGCTTT	-	-
Cs2g26770	Minus	14.21	-882	T ATGTCTCACTTTTACCCT	AGGGTAAAAGTGAGACAT A	-	-
orange1.1t00437	Minus	14.21	-301	T ATTTATCACTTGACCCTT	AAGGGTCAAGTGATAAAT A	-	-
orange1.1t02295	Plus	14.22	-66	T TTTTAGAACTTTTACCTT	T TTTTAGAACTTTTACCTT	-	-
orange1.1t05317	Minus	14.22	-210	T TTTTAGAACTTTTACCTT	AAGGTAAAAGTTCTAAAA A	-	-
Cs1g25730	Plus	14.3	-963	T ATTAACCACCATTCACTT	T ATTAACCACCATTCACTT	-	-
Cs3g21530	Plus	14.3	-77	T ATTTACCAAAATACCCTT	T ATTTACCAAAATACCCTT	-	-
Cs4g03930	Minus	14.3	-441	T AATTACAACTCTTCCCCT	AGGGGAAGAGTTGTAATT A	-	-
Cs7g04380	Minus	14.3	-384	T AATAACAACTATTCCCTT	AAGGGAATAGTTGTTATT A	-	-
Cs7g31940	Minus	14.32	-606	T ACTAGCCACTTATACCTA	TAGGTATAAGTGGCTAGT A	-	+
Cs2g23090	Minus	14.33	-566	T CTTTCACACTTATACCAT	ATGGTATAAGTGTGAAAG A	-	-
Cs3g03045	Minus	14.33	-350	T CTTAACCCCTCTTACATT	AATGTAAGAGGGGTTAAG A	-	-
Cs8g12230	Minus	14.33	-465	T CTTTACCACTTTACCATA	TATGGTAAAGTGGTAAAG A	-	-
orange1.1t06044	Plus	14.33	-812	T ATTTACCCCATTTCTCTA	T ATTTACCCCATTTCTCTA	-	-
orange1.1t04300	Plus	14.33	-935	T ATTTACCCCATTTCTCTA	T ATTTACCCCATTTCTCTA	-	-
orange1.1t00206	Plus	14.33	-217	T ATTTATCCCATTTCCCAT	T ATTTATCCCATTTCCCAT	-	+
Cs1g09030	Plus	14.36	-914	T CTTTACCCCTTTTCCTCT	T CTTTACCCCTTTTCCTCT	-	-
Cs6g09800	Plus	14.39	-901	T AATTACCACTTATACGAT	T AATTACCACTTATACGAT	-	-
Cs2g02210	Plus	14.4	-990	T AATTTACACTTTTACCCT	T AATTTACACTTTTACCCT	-	-
Cs2g02220	Minus	14.4	-579	T AATTTACACTTTTACCCT	AGGGTAAAAGTGTAAATT A	-	-
Cs2g03370	Minus	14.4	-549	T ATTTTACACTTTTACCAC	GTGGTAAAAGTGTAAAAT A	-	-
Cs4g16280	Plus	14.4	-785	T AATTCCCCCTTTTAACGT	T AATTCCCCCTTTTAACGT	-	-
Cs5g24500	Plus	14.4	-323	T ATTATCCACTTTAAACTT	T ATTATCCACTTTAAACTT	-	-
Cs9g05690	Minus	14.4	-432	T ACTCAACACTTTTTCCTT	AAGGAAAAAGTGTTGAGT A	-	-
Cs9g07540	Plus	14.4	-531	T ATTTTCCAATTTTACCCC	T ATTTTCCAATTTTACCCC	-	-
Cs2g16080	Plus	14.42	-751	T ATTTACCATTAATACATT	T ATTTACCATTAATACATT	-	-
Cs2g20690	Minus	14.42	-339	T ATTTACCACTATTAATTA	TAATTAATAGTGGTAAAT A	-	-
Cs2g26770	Minus	14.42	-447	T AAATAACATTTTTACCTT	AAGGTAAAAATGTTATTT A	-	-
Cs3g13690	Minus	14.42	-722	T ATTCATCACTTTTAACTA	TAGTTAAAAGTGATGAAT A	-	-
Cs3g16330	Minus	14.42	-698	T AATCATCAATTTTACCTT	AAGGTAAAATTGATGATT A	-	+
Cs4g11950	Plus	14.42	-577	T AATTACAATTTTAACCTT	T AATTACAATTTTAACCTT	-	-
Cs5g09440	Plus	14.42	-993	T AATTATCACTTTTACAAT	T AATTATCACTTTTACAAT	-	-
Cs5g02840	Plus	14.42	-546	T ATTTACAACTTTAATCTC	T ATTTACAACTTTAATCTC	-	-
Cs7g20790	Minus	14.42	-798	T ATTTACAACTTTCATCTC	GAGATGAAAGTTGTAAAT A	-	-
Cs9g17190	Plus	14.42	-469	T ATTAACCACTATTATATT	T ATTAACCACTATTATATT	-	-
orange1.1t00062	Minus	14.42	-845	T ATCTACTACATTTACATT	AATGTAAATGTAGTAGAT A	-	-
Cs1g09020	Minus	14.43	-551	T ATTGCCCACTATTGCCAT	ATGGCAATAGTGGGCAAT A	-	-
Cs2g22230	Plus	14.43	-116	T ACTTTCCACTTTTCCTTT	T ACTTTCCACTTTTCCTTT	-	-
Cs2g29470	Minus	14.43	-606	T ATTAGCCACGTTACCCTT	AAGGGTAACGTGGCTAAT A	-	-
Cs8g18420	Plus	14.43	-449	T CTTTACCACATTTTACTT	T CTTTACCACATTTTACTT	-	-
Cs2g10910	Plus	14.46	-847	T CTTTACAATTTTAACCTT	T CTTTACAATTTTAACCTT	-	-
Cs2g31400	Minus	14.46	-457	T ATCTCCCATTTTTATCTT	AAGATAAAAATGGGAGAT A	-	-
Cs2g04290	Plus	14.46	-395	T CATTAACATTTTTACCTT	T CATTAACATTTTTACCTT	-	-
Cs6g12070	Minus	14.46	-159	T ATTAACCCCTTTTATTTT	AAAATAAAAGGGGTTAAT A	-	-
Cs8g14820	Minus	14.46	-316	T ATTAACCCCTTTTATTTT	AAAATAAAAGGGGTTAAT A	-	-
Cs2g06860	Plus	14.5	-417	T ATTTACCAGTGTACCCTT	T ATTTACCAGTGTACCCTT	-	-
Cs3g03139	Minus	14.5	-63	T ATGTACCAATTTCACATT	AATGTGAAATTGGTACAT A	-	-
Cs3g07480	Minus	14.5	-482	T AGTTAACACTTTTAACTA	TAGTTAAAAGTGTTAACT A	-	-
Cs5g19590	Plus	14.5	-92	T ATATAACACTTGTAACTT	T ATATAACACTTGTAACTT	-	-
Cs2g20490	Minus	14.52	-758	T ATAACCCCATTTTCCCTT	AAGGGAAAATGGGGTTAT A	-	-
Cs8g16770	Plus	14.53	-332	T ATTGAATCCTTTTACCTT	T ATTGAATCCTTTTACCTT	-	-

## Sheet: dTALEWTLOB1
S9C Table. Predicted sweet orange EBEs of dTALEWTLOB1
options_used:search reverse complement, upstream_base = T , cutoff = 3.00, rvd_sequence = NI_NG_NI_NI_NI_HD_HD_NG_HD_NG_NG_NG_NG_NN_HD_HD_NG_NG_NN
Best Possible Score:5.34
Gene ID	Orientation relative to transcriptional start site	Score	Placement relative to transcriptional start site	Target Sequence	Plus strand sequence	Induced at 1 DPI	Induced at 4 DPI
Cs7g27640	Plus	7.35	-38	T ATAAACCCCTTTTGCCTTG	T ATAAACCCCTTTTGCCTTG	-	+
Cs5g28050	Plus	10.93	-364	T ATAAAACTCTTCTCCCTTA	T ATAAAACTCTTCTCCCTTA	-	-
Cs1g17720	Minus	11.46	-243	T AAAAACCTCATTTCCCTTC	GAAGGGAAATGAGGTTTTT A	-	-
Cs8g14260	Minus	11.55	-953	T ATAAACCCCTATTGCCATA	TATGGCAATAGGGGTTTAT A	-	-
Cs3g19640	Minus	12.23	-491	T ATAAACCTCTTTTATTTTA	TAAAATAAAAGAGGTTTAT A	-	-
Cs4g01610	Minus	12.52	-742	T ATAAAAATCTTTTGCATTA	TAATGCAAAAGATTTTTAT A	-	-
Cs4g16930	Plus	12.63	-264	T ATAAATCACTTTTTCCTTG	T ATAAATCACTTTTTCCTTG	-	-
orange1.1t05564	Minus	12.8	-421	T ACAAATCTCATTTGCCTTA	TAAGGCAAATGAGATTTGT A	-	-
orange1.1t01983	Minus	12.92	-624	T ATAAACTTCTCTTGACTTG	CAAGTCAAGAGAAGTTTAT A	-	-
Cs2g12910	Minus	13	-179	T ATAAATCTCATTTACCTCA	TGAGGTAAATGAGATTTAT A	-	-
Cs1g12630	Minus	13.12	-24	T ATAAAACTCTTTAGTCTTA	TAAGACTAAAGAGTTTTAT A	-	-
Cs3g02000	Minus	13.25	-241	T AAAAAACTCTTTTCCATTA	TAATGGAAAAGAGTTTTTT A	-	-
Cs3g17870	Minus	13.36	-972	T AAAAACCTCACCTGCCTTG	CAAGGCAGGTGAGGTTTTT A	-	-
Cs5g01340	Plus	13.36	-748	T TTAAACCTCTTTTCTCTTA	T TTAAACCTCTTTTCTCTTA	-	-
Cs9g10930	Minus	13.59	-224	T GAAAACCTCTTTTAACTTA	TAAGTTAAAAGAGGTTTTC A	-	-
Cs5g04290	Minus	13.72	-956	T ATAAAACTCAATTTCCTTG	CAAGGAAATTGAGTTTTAT A	-	-
Cs3g22700	Plus	13.73	-238	T ATAAAACTCATGTCCCTTG	T ATAAAACTCATGTCCCTTG	-	-
Cs8g16790	Minus	13.73	-286	T AGAAACCTATTTACCCTTG	CAAGGGTAAATAGGTTTCT A	-	-
orange1.1t03057	Plus	13.78	-762	T CTAAACCTCTTTGACCGTA	T CTAAACCTCTTTGACCGTA	-	-
Cs2g20490	Minus	13.83	-759	T ATAACCCCATTTTCCCTTC	GAAGGGAAAATGGGGTTAT A	-	-
Cs7g08560	Minus	13.92	-827	T ACAAACCAATTTTTCCTTA	TAAGGAAAAATTGGTTTGT A	-	-
Cs5g13740	Plus	14	-27	T ATCATCCTCTTTTTCCTTC	T ATCATCCTCTTTTTCCTTC	-	-
Cs9g09110	Plus	14.04	-336	T CTAAACATCTTTAGACTTG	T CTAAACATCTTTAGACTTG	-	-
Cs4g04890	Plus	14.08	-353	T ATAAACCTAATTTACCAAA	T ATAAACCTAATTTACCAAA	-	-
Cs5g18480	Minus	14.08	-674	T ATAAACATCATATACCATA	TATGGTATATGATGTTTAT A	-	-
Cs2g21890	Minus	14.45	-911	T ATAACCCTCATTTGCCAAC	GTTGGCAAATGAGGGTTAT A	-	-
orange1.1t02490	Plus	14.45	-765	T ATAAACCCCTTTTCCCACT	T ATAAACCCCTTTTCCCACT	-	-
orange1.1t00869	Minus	14.62	-624	T CCAAACCTCTGTTTCCTTA	TAAGGAAACAGAGGTTTGG A	-	-
orange1.1t00868	Plus	14.62	-947	T CCAAACCTCTGTTTCCTTA	T CCAAACCTCTGTTTCCTTA	-	-
orange1.1t00868	Plus	14.62	-189	T CCAAACCTCTGTTTCCTTA	T CCAAACCTCTGTTTCCTTA	-	-
Cs8g10840	Plus	14.67	-558	T CACAACCTCTTTTGCTTTG	T CACAACCTCTTTTGCTTTG	-	-
Cs9g15570	Minus	14.72	-689	T ATAAAAATCTTTTACAATA	TATTGTAAAAGATTTTTAT A	-	-
Cs5g34590	Plus	14.8	-396	T ATAAACTACTTTTGCCACA	T ATAAACTACTTTTGCCACA	-	-
Cs8g15410	Plus	14.85	-371	T ATAAACCTATTTTAGTTTA	T ATAAACCTATTTTAGTTTA	-	-
orange1.1t00118	Minus	14.87	-965	T ATAAACCTCAATTACAGTG	CACTGTAATTGAGGTTTAT A	-	-
Cs4g03730	Minus	14.96	-516	T CTCAACCACTTTTGGCTTG	CAAGCCAAAAGTGGTTGAG A	-	-
Cs6g10280	Plus	14.96	-323	T CTCAACGACTTTTGCCTTG	T CTCAACGACTTTTGCCTTG	-	-
Cs7g20030	Minus	14.97	-781	T AAAACACCCTTTTACCTTC	GAAGGTAAAAGGGTGTTTT A	-	-
Cs2g11750	Plus	15.03	-372	T AGAAACCTCTTTTGAATTT	T AGAAACCTCTTTTGAATTT	-	-
Cs6g22170	Minus	15.04	-119	T CTAAACCTCTTCAATCTTA	TAAGATTGAAGAGGTTTAG A	-	-
Cs6g22180	Plus	15.04	-680	T CTAAACCTCTTCAATCTTA	T CTAAACCTCTTCAATCTTA	-	-
Cs7g05910	Plus	15.04	-761	T CAAAACTTCTTCTACCTTA	T CAAAACTTCTTCTACCTTA	-	-
Cs6g10770	Plus	15.09	-281	T ATAAACCTCATTTATTTTC	T ATAAACCTCATTTATTTTC	-	-
Cs2g29060	Minus	15.11	-236	T ATGCACCTCACTTACCTTG	CAAGGTAAGTGAGGTGCAT A	-	-
Cs5g23720	Minus	15.13	-381	T ATACACCTATTTTTCATTC	GAATGAAAAATAGGTGTAT A	-	-
Cs7g32420	Minus	15.13	-264	T AAAAAGCTCTTTTACCCTT	AAGGGTAAAAGAGCTTTTT A	-	-
Cs8g18600	Plus	15.13	-453	T ATAAACCCCTATTTGCTTA	T ATAAACCCCTATTTGCTTA	-	-
Cs9g08280	Minus	15.13	-926	T ATAAACCTCCTCTTGCTTA	TAAGCAAGAGGAGGTTTAT A	-	-
orange1.1t01862	Minus	15.13	-144	T ATACACCTATTTTTCATTC	GAATGAAAAATAGGTGTAT A	-	-
Cs5g21360	Plus	15.14	-500	T CTAGACCACTTTTTCCTTA	T CTAGACCACTTTTTCCTTA	-	-
Cs2g22830	Minus	15.16	-577	T AAAAACCTCTTTTAATTTT	AAAATTAAAAGAGGTTTTT A	-	-
Cs3g14110	Plus	15.16	-743	T AAAAACCTCTTTTTATTTA	T AAAAACCTCTTTTTATTTA	-	-
Cs5g31190	Plus	15.16	-362	T ATAAACATCATTTTCTTTA	T ATAAACATCATTTTCTTTA	-	-
Cs7g18600	Minus	15.16	-687	T ATACAACTCTATTACTTTG	CAAAGTAATAGAGTTGTAT A	-	-
orange1.1t02362	Plus	15.16	-763	T ACAAACCTTTTTTAACTTT	T ACAAACCTTTTTTAACTTT	-	-
Cs5g19760	Plus	15.23	-914	T ATTAACATCTTATTCCTTG	T ATTAACATCTTATTCCTTG	-	-
Cs2g11930	Plus	15.24	-353	T ATAAAACTTTTTTGACTAG	T ATAAAACTTTTTTGACTAG	-	+
Cs5g12590	Minus	15.24	-95	T ATAAAACTATTTTGTCATG	CATGACAAAATAGTTTTAT A	-	-
Cs5g09210	Plus	15.24	-971	T ATAAAAATCTTTTGCTCTG	T ATAAAAATCTTTTGCTCTG	-	-
orange1.1t03675	Minus	15.26	-658	T ATAAAACTCTTTTAACAAC	GTTGTTAAAAGAGTTTTAT A	-	-
Cs1g07245	Plus	15.29	-998	T AAAAACCTCCTCTACGTTA	T AAAAACCTCCTCTACGTTA	-	-
Cs4g08360	Plus	15.32	-299	T ATAAACCTATTACACTTTA	T ATAAACCTATTACACTTTA	-	-
Cs6g20520	Plus	15.32	-365	T ATAAACCCCTTTTAATATA	T ATAAACCCCTTTTAATATA	-	-
Cs7g20010	Plus	15.32	-318	T AAAAACTTCTTTCACATTA	T AAAAACTTCTTTCACATTA	-	-
orange1.1t02957	Plus	15.36	-831	T TTAAATCTCTCTTCCCTTA	T TTAAATCTCTCTTCCCTTA	-	-
Cs3g24190	Minus	15.39	-624	T AGAAACCACTTTTAAATTA	TAATTTAAAAGTGGTTTCT A	-	-
Cs3g24710	Minus	15.39	-627	T ATAAACATATTGTACCTAA	TTAGGTACAATATGTTTAT A	-	-
Cs4g20050	Plus	15.4	-508	T CAAAACCCCACTTGCCTTG	T CAAAACCCCACTTGCCTTG	-	-
Cs7g08670	Plus	15.4	-261	T AAAAACCTCATATGCCCTT	T AAAAACCTCATATGCCCTT	-	-
Cs1g16370	Minus	15.42	-469	T ATAAACCTTTTTTCTATTA	TAATAGAAAAAAGGTTTAT A	-	-
Cs5g08890	Minus	15.43	-80	T TCAAACCTCTTTTAACTTT	AAAGTTAAAAGAGGTTTGA A	-	-
Cs2g08840	Minus	15.45	-82	T ACAAACCTATTTTTGCTTA	TAAGCAAAAATAGGTTTGT A	-	-
Cs3g10085	Minus	15.45	-525	T ACAAACCTATTTTTGCTTA	TAAGCAAAAATAGGTTTGT A	-	-
Cs6g06750	Plus	15.45	-286	T CTAAAAGTCTTTTGCCCTA	T CTAAAAGTCTTTTGCCCTA	-	-
Cs1g05160	Minus	15.47	-192	T ATCAACCTCTAATTCCTTT	AAAGGAATTAGAGGTTGAT A	-	-
Cs5g31180	Plus	15.51	-670	T ATAAAGCTCTTTTGTATTC	T ATAAAGCTCTTTTGTATTC	-	-
Cs5g24910	Minus	15.51	-955	T ATAAAAATCTTTGGCATTA	TAATGCCAAAGATTTTTAT A	-	-
Cs5g19135	Minus	15.57	-204	T ATAAACATGTTTTTACTTG	CAAGTAAAAACATGTTTAT A	-	-
Cs7g13750	Minus	15.61	-285	T ATAAACCACAAGTACCTTC	GAAGGTACTTGTGGTTTAT A	-	-
orange1.1t02711	Minus	15.61	-805	T ATAAACCACAAGTACCTTC	GAAGGTACTTGTGGTTTAT A	-	-
Cs4g01410	Minus	15.64	-380	T AAAAAACTATTTTATCTTA	TAAGATAAAATAGTTTTTT A	-	-
Cs4g10150	Minus	15.64	-356	T AAAAAACTATTTTATCTTA	TAAGATAAAATAGTTTTTT A	-	-
Cs6g08360	Minus	15.64	-376	T AAAAAACTATTTTATCTTA	TAAGATAAAATAGTTTTTT A	-	-
Cs6g03550	Minus	15.64	-637	T GTAAAGCTCTTTTGTCTTG	CAAGACAAAAGAGCTTTAC A	-	-
Cs7g15210	Plus	15.64	-146	T ACAAACATATTTTATCTTA	T ACAAACATATTTTATCTTA	-	-
Cs7g15180	Plus	15.64	-158	T ACAAACATATTTTATCTTA	T ACAAACATATTTTATCTTA	-	-
orange1.1t04782	Plus	15.64	-168	T AAAAAAATCTTTTACTTTA	T AAAAAAATCTTTTACTTTA	-	-
Cs6g17200	Minus	15.65	-671	T CCAAAACTCTTTTACGTTA	TAACGTAAAAGAGTTTTGG A	-	+
Cs7g13790	Plus	15.69	-626	T ATAAACCCCTTATTCTTTC	T ATAAACCCCTTATTCTTTC	-	-
Cs7g13795	Minus	15.69	-462	T ATAAACCCCTTATTCTTTC	GAAAGAATAAGGGGTTTAT A	-	-
orange1.1t01075	Plus	15.71	-882	T TTAAAAACCTTTTACCTTG	T TTAAAAACCTTTTACCTTG	-	-
Cs1g21860	Plus	15.72	-46	T ATAAACATCCATTTCCTCG	T ATAAACATCCATTTCCTCG	+	-
Cs7g02480	Minus	15.72	-978	T ATAAACATCCTTAGCCCTT	AAGGGCTAAGGATGTTTAT A	-	-
orange1.1t04102	Minus	15.72	-27	T AAAAACCCCCTTTGCATTT	AAATGCAAAGGGGGTTTTT A	-	-
orange1.1t05167	Minus	15.72	-86	T AAAAACCCCCTTTGCATTT	AAATGCAAAGGGGGTTTTT A	-	-
orange1.1t04104	Minus	15.72	-87	T AAAAACCCCCTTTGCATTT	AAATGCAAAGGGGGTTTTT A	-	-
orange1.1t05680	Minus	15.72	-464	T AAAAACCCCCTTTGCATTT	AAATGCAAAGGGGGTTTTT A	-	-
orange1.1t05052	Minus	15.72	-87	T AAAAACCCCCTTTGCATTT	AAATGCAAAGGGGGTTTTT A	-	-
Cs6g01590	Minus	15.73	-901	T ATCAACCTCTTTACCTTTT	AAAAGGTAAAGAGGTTGAT A	-	-
orange1.1t03662	Minus	15.73	-905	T ATCAACCTCTTTACCTTTT	AAAAGGTAAAGAGGTTGAT A	-	-
Cs3g05210	Minus	15.75	-673	T ATATAAATCTTTTACCTTT	AAAGGTAAAAGATTTATAT A	-	-
Cs6g21660	Plus	15.75	-851	T ATATACATATTTTACCTTT	T ATATACATATTTTACCTTT	-	-
Cs7g19690	Plus	15.75	-872	T CTACAACCCTCTTGCCTTG	T CTACAACCCTCTTGCCTTG	-	+
Cs7g02220	Plus	15.75	-255	T ATAGCCCTCTTTTAAATTG	T ATAGCCCTCTTTTAAATTG	-	-
Cs8g06670	Minus	15.75	-540	T CTACAACTCCTTTGCCTCG	CGAGGCAAAGGAGTTGTAG A	-	-
Cs5g34970	Plus	15.76	-30	T ATCAACCTCGTTTCCACTG	T ATCAACCTCGTTTCCACTG	-	-
Cs5g07740	Minus	15.76	-414	T AAAAACCTCTCTTTCATTT	AAATGAAAGAGAGGTTTTT A	-	-
Cs6g12990	Plus	15.76	-673	T ATAACCCTAATTTGCCCTT	T ATAACCCTAATTTGCCCTT	-	-
Cs7g18960	Minus	15.76	-842	T ATAACCCCCTCTTGCATTT	AAATGCAAGAGGGGGTTAT A	-	-
orange1.1t03441	Minus	15.76	-243	T CTAAACAACTTTTGCCTCT	AGAGGCAAAAGTTGTTTAG A	-	-
Cs2g28420	Minus	15.77	-743	T ATAAACCTGTTTTATTTTA	TAAAATAAAACAGGTTTAT A	-	-
Cs3g04900	Minus	15.83	-303	T ACCCACCACTCTTACCTTA	TAAGGTAAGAGTGGTGGGT A	-	-
Cs5g13630	Minus	15.83	-814	T ATAAACCGCTATTTTCTTA	TAAGAAAATAGCGGTTTAT A	-	-
Cs8g12030	Plus	15.89	-32	T AAACACCTTTTCTACCTTC	T AAACACCTTTTCTACCTTC	-	-
orange1.1t02989	Minus	15.89	-780	T CAAAACTTCTTTACCCTTA	TAAGGGTAAAGAAGTTTTG A	-	-
Cs1g11430	Minus	15.91	-742	T ACAGACATCTTTTACATTA	TAATGTAAAAGATGTCTGT A	-	-
Cs1g16200	Minus	15.91	-240	T TTAAAACTCATTTAACTTA	TAAGTTAAATGAGTTTTAA A	-	-
Cs3g26040	Plus	15.92	-676	T AACAACCTCCTTTGACATA	T AACAACCTCCTTTGACATA	+	-
Cs4g06360	Minus	15.92	-810	T CAAAAACTCCTATACCTTG	CAAGGTATAGGAGTTTTTG A	-	-
Cs5g15240	Plus	15.92	-812	T AAAAACCTCTATTTCATAA	T AAAAACCTCTATTTCATAA	-	-
Cs2g04730	Minus	15.93	-784	T ATAAACATGTTTTAACTAA	TTAGTTAAAACATGTTTAT A	-	-
Cs2g05110	Minus	15.96	-581	T ATCATCCTCCTCTGCCTTC	GAAGGCAGAGGAGGATGAT A	-	-
Cs6g03390	Plus	15.96	-575	T ATAAAATTATTTTACATTA	T ATAAAATTATTTTACATTA	-	-
Cs7g09280	Minus	15.96	-551	T ATAAAATTATTTTACATTA	TAATGTAAAATAATTTTAT A	-	-
orange1.1t02820	Minus	15.96	-915	T CTAAACCTCATTCACATTT	AAATGTGAATGAGGTTTAG A	-	-
orange1.1t01711	Minus	15.96	-513	T CAAAACCTCTTCTAACTTT	AAAGTTAGAAGAGGTTTTG A	-	-
Cs3g27720	Minus	15.98	-58	T ATAAATATCTATTCCCATG	CATGGGAATAGATATTTAT A	-	-
Cs6g01920	Plus	15.99	-921	T AGAAACTCCATTTACCTTA	T AGAAACTCCATTTACCTTA	-	-
Cs6g07150	Minus	16	-392	T ATAAACCCCTAATGAATTG	CAATTCATTAGGGGTTTAT A	-	-
Cs8g11440	Minus	16.01	-538	T ATAACCTACTTTTGCATTC	GAATGCAAAAGTAGGTTAT A	-	-
orange1.1t06019	Plus	16.01	-198	T ATAAATATCCTTTTCCTTC	T ATAAATATCCTTTTCCTTC	-	-

## Sheet: dTALEAltLOB1
S9D Table. Predicted sweet orange EBEs of dTALEAltLOB1
options_used:search reverse complement, upstream_base = T , cutoff = 3.00, rvd_sequence = NI_NI_NI_NN_HD_NI_NN_HD_NG_HD_HD_NG_HD_HD_NG_HD
Best Possible Score:4.26
Gene ID	Orientation relative to transcriptional start site	Score	Placement relative to transcriptional start site	Target Sequence	Plus strand sequence	Induced at 1 DPI	Induced at 4 DPI
Cs7g27640	Plus	4.26	-8	T AAAGCAGCTCCTCCTC	T AAAGCAGCTCCTCCTC	-	+
Cs5g31190	Plus	9.11	-302	T AAAACAGCTACTCCTA	T AAAACAGCTACTCCTA	-	-
Cs9g10330	Plus	9.75	-508	T ACAGCAACTCCTCCTT	T ACAGCAACTCCTCCTT	-	-
Cs8g10770	Minus	9.85	-855	T AAACCAACAACTCCTC	GAGGAGTTGTTGGTTT A	-	-
Cs2g30500	Plus	9.98	-965	T AATACAGCTCCTCCCC	T AATACAGCTCCTCCCC	-	-
Cs3g09270	Minus	10.02	-741	T GCAACAGCTCCTCCTC	GAGGAGGAGCTGTTGC A	-	-
Cs2g08810	Plus	10.03	-204	T AAAACAGCTTCTACTC	T AAAACAGCTTCTACTC	-	-
Cs2g27390	Minus	10.03	-777	T AAAGAAACTCCTCCTT	AAGGAGGAGTTTCTTT A	-	-
Cs6g21050	Minus	10.42	-372	T CAACCACCTCCTCCCC	GGGGAGGAGGTGGTTG A	-	-
orange1.1t06016	Minus	10.42	-425	T AAACCCCCTCCACCTC	GAGGTGGAGGGGGTTT A	-	-
orange1.1t04011	Minus	10.5	-762	T GAAACAACTCCTACTC	GAGTAGGAGTTGTTTC A	-	-
Cs1g01860	Minus	10.51	-188	T AAAGCCACTCCCCCCC	GGGGGGGAGTGGCTTT A	-	-
Cs9g13640	Minus	10.55	-591	T CAAGCCACTCCTCCAC	GTGGAGGAGTGGCTTG A	-	-
Cs2g03420	Minus	10.6	-860	T CAAGTACCTCCTCCTC	GAGGAGGAGGTACTTG A	-	-
Cs3g05600	Plus	10.6	-608	T CAAGCACTTCCTCCTC	T CAAGCACTTCCTCCTC	-	-
Cs1g10770	Minus	10.63	-477	T ACAGCAGCAACTCCTC	GAGGAGTTGCTGCTGT A	-	-
Cs7g11690	Minus	10.74	-372	T AAACCCCCTCATCCTC	GAGGATGAGGGGGTTT A	-	-
Cs1g07880	Plus	10.83	-844	T CAAGCAACTCCTCAAC	T CAAGCAACTCCTCAAC	-	-
Cs2g17440	Plus	10.83	-135	T AAATCAAATCCTCCCC	T AAATCAAATCCTCCCC	-	-
orange1.1t00657	Plus	10.83	-15	T AAATCAAATCCACCTC	T AAATCAAATCCACCTC	-	-
Cs5g15570	Plus	10.84	-139	T AATGCACCTCCCCCTC	T AATGCACCTCCCCCTC	-	-
Cs7g21550	Plus	10.86	-430	T AAACCAGCTGCACCTC	T AAACCAGCTGCACCTC	-	-
Cs3g21140	Plus	10.87	-816	T AACGCGCCTCCTCCTC	T AACGCGCCTCCTCCTC	-	-
Cs9g02140	Plus	10.87	-115	T TCACCAGCTCCTCCTC	T TCACCAGCTCCTCCTC	-	-
orange1.1t00280	Minus	10.88	-328	T ATATCACCTCCTCCTC	GAGGAGGAGGTGATAT A	-	-
Cs3g22680	Plus	10.9	-21	T AAATCACCTCCTCCTG	T AAATCACCTCCTCCTG	-	-
orange1.1t04227	Plus	10.92	-299	T AAAGAAGCTCCTCCAA	T AAAGAAGCTCCTCCAA	-	-
Cs8g13430	Plus	10.95	-645	T AAAGCAACTTCTTCTC	T AAAGCAACTTCTTCTC	-	-
orange1.1t01130	Plus	11.03	-182	T AAAAACACTCCTCCAC	T AAAAACACTCCTCCAC	-	-
orange1.1t00992	Plus	11.12	-191	T AAAGCAACTCCTAAAC	T AAAGCAACTCCTAAAC	-	-
Cs4g12170	Minus	11.15	-593	T AAAATAATTCCTCCTC	GAGGAGGAATTATTTT A	-	-
Cs6g22280	Plus	11.15	-744	T AAAATAACTCCTTCTC	T AAAATAACTCCTTCTC	-	-
Cs9g07490	Minus	11.15	-942	T AAAACAACTCCTTCTT	AAGAAGGAGTTGTTTT A	-	-
Cs2g16820	Plus	11.22	-444	T AAAACTGCTCCTTCTC	T AAAACTGCTCCTTCTC	-	-
orange1.1t04549	Minus	11.24	-650	T AAAAGAGCTCCTCCTT	AAGGAGGAGCTCTTTT A	-	-
orange1.1t00342	Minus	11.3	-756	T ACAGCAGCTCCACCGC	GCGGTGGAGCTGCTGT A	-	-
Cs1g25280	Plus	11.32	-559	T AAAAAAAATCCTCCAC	T AAAAAAAATCCTCCAC	-	-
Cs6g15250	Minus	11.32	-465	T AAAACAACTCAAACTC	GAGTTTGAGTTGTTTT A	-	-
orange1.1t00801	Plus	11.32	-538	T AAAAAAACTCCCCCTA	T AAAAAAACTCCCCCTA	-	-
Cs7g18950	Plus	11.4	-499	T CAATCACCTCCTCCAC	T CAATCACCTCCTCCAC	-	-
Cs3g05690	Plus	11.44	-621	T CCCCCAGCTCCTCCTC	T CCCCCAGCTCCTCCTC	-	-
Cs3g05760	Plus	11.44	-621	T CCCCCAGCTCCTCCTC	T CCCCCAGCTCCTCCTC	-	-
Cs6g18190	Plus	11.44	-141	T AAAGAAACTACTACTC	T AAAGAAACTACTACTC	-	-
orange1.1t01651	Minus	11.44	-198	T AAAACAGATCATCATC	GATGATGATCTGTTTT A	-	-
orange1.1t04837	Minus	11.55	-232	T ACAGCAGCTCCTCCAT	ATGGAGGAGCTGCTGT A	-	-
Cs2g28810	Minus	11.57	-110	T AAAACCCCACCCCCTC	GAGGGGGTGGGGTTTT A	-	-
Cs5g34970	Minus	11.63	-644	T AAACCACCTCCCTCTC	GAGAGGGAGGTGGTTT A	-	-
Cs2g10560	Plus	11.71	-767	T GAAACAAGTCCTCCTC	T GAAACAAGTCCTCCTC	-	+
Cs8g09740	Minus	11.71	-977	T GAAACAACTCCTCGTC	GACGAGGAGTTGTTTC A	+	-
Cs3g19375	Plus	11.75	-837	T AAAATATCTCCTCCCC	T AAAATATCTCCTCCCC	-	-
Cs5g16600	Minus	11.75	-915	T ACAACAGCCCCTTCTC	GAGAAGGGGCTGTTGT A	-	-
Cs7g22640	Minus	11.82	-588	T AGCGCAGCTCCTCCCC	GGGGAGGAGCTGCGCT A	-	-
Cs8g18080	Minus	11.84	-470	T AAAGCAGCATATCCTC	GAGGATATGCTGCTTT A	-	-
Cs9g03690	Minus	11.84	-444	T AAAGAAGCTCTTCCAC	GTGGAAGAGCTTCTTT A	-	-
Cs1g12350	Plus	11.87	-971	T AAATCAGATTCTCCTC	T AAATCAGATTCTCCTC	-	-
orange1.1t05539	Plus	11.87	-860	T AAATAAGCTCTTCCTC	T AAATAAGCTCTTCCTC	-	-
Cs5g16610	Minus	11.89	-600	T CAACCAACTCCTCAAC	GTTGAGGAGTTGGTTG A	-	-
Cs5g10360	Plus	11.89	-672	T ACACCAACTCCCACTC	T ACACCAACTCCCACTC	-	+
orange1.1t00978	Minus	11.89	-708	T CAACCAACTCCTCAAC	GTTGAGGAGTTGGTTG A	-	-
orange1.1t02691	Minus	11.89	-691	T CAACCAACTCCTCAAC	GTTGAGGAGTTGGTTG A	-	-
orange1.1t00673	Minus	11.92	-441	T AAAACAACCCCCTCTC	GAGAGGGGGTTGTTTT A	-	-
orange1.1t00227	Plus	11.92	-117	T AAAACAACTCCATCAC	T AAAACAACTCCATCAC	-	-
orange1.1t05838	Plus	11.92	-769	T AAAACAACCCCCTCTC	T AAAACAACCCCCTCTC	-	-
Cs1g06890	Plus	11.93	-284	T CTACCACCTCCTCCTC	T CTACCACCTCCTCCTC	-	-
Cs6g16770	Plus	11.93	-66	T ATCCCACCTCCTCCTC	T ATCCCACCTCCTCCTC	-	-
Cs3g25720	Minus	11.95	-817	T AAAACCACTCCACTTC	GAAGTGGAGTGGTTTT A	-	-
orange1.1t00869	Minus	11.95	-910	T CAAACAATTCCACCTC	GAGGTGGAATTGTTTG A	-	-
orange1.1t00868	Plus	11.95	-658	T CAAACAATTCCACCTC	T CAAACAATTCCACCTC	-	-
Cs3g19400	Minus	11.97	-937	T AAACCAGACCCTCATC	GATGAGGGTCTGGTTT A	-	-
Cs8g10210	Minus	11.97	-396	T AAACCAGCTCCCAATC	GATTGGGAGCTGGTTT A	-	-
orange1.1t01063	Minus	11.97	-573	T AAAGCACCTACTACAC	GTGTAGTAGGTGCTTT A	-	-
Cs2g30290	Minus	12.02	-667	T AAAACCAATCCGCCTC	GAGGCGGATTGGTTTT A	-	-
Cs6g10140	Plus	12.02	-241	T CAAACAAAGCCTCCTC	T CAAACAAAGCCTCCTC	-	-
Cs1g20280	Minus	12.04	-937	T AAAGCAACCACTCCTT	AAGGAGTGGTTGCTTT A	-	-
Cs2g26490	Plus	12.04	-828	T AAAACAGTTCCAACTC	T AAAACAGTTCCAACTC	-	-
Cs8g10750	Minus	12.04	-924	T AAAACAGCTTCACCTA	TAGGTGAAGCTGTTTT A	-	-
Cs9g09540	Minus	12.04	-884	T AAAGCAACCCCTTCTA	TAGAAGGGGTTGCTTT A	-	-
orange1.1t00281	Plus	12.04	-526	T CAAGCAACTCCTCCCG	T CAAGCAACTCCTCCCG	-	-
orange1.1t04651	Plus	12.04	-357	T ACAACAGCCCCTGCTC	T ACAACAGCCCCTGCTC	-	-
orange1.1t03641	Minus	12.04	-136	T AAAACAGTTCCAACTC	GAGTTGGAACTGTTTT A	-	-
orange1.1t03878	Plus	12.04	-837	T AAAACAGTTCCAACTC	T AAAACAGTTCCAACTC	-	-
Cs4g09290	Minus	12.07	-192	T AAAGTCACTCCTACTC	GAGTAGGAGTGACTTT A	-	-
Cs8g03060	Minus	12.07	-37	T CAAATAGATCCTCCTC	GAGGAGGATCTATTTG A	-	-
Cs8g03050	Plus	12.07	-821	T CAAATAGATCCTCCTC	T CAAATAGATCCTCCTC	-	-
orange1.1t04353	Plus	12.08	-168	T GAAGCACCTCCTCTTC	T GAAGCACCTCCTCTTC	-	-
Cs3g02610	Plus	12.13	-161	T AAAGCAGCAGATCCTC	T AAAGCAGCAGATCCTC	-	-
Cs4g02380	Plus	12.17	-670	T AAACCAAATCAACCTC	T AAACCAAATCAACCTC	-	-
Cs5g24090	Plus	12.17	-285	T AAACCAAAACCTCCTA	T AAACCAAAACCTCCTA	-	-
Cs5g29380	Minus	12.17	-871	T AAAACACAAACTCCTC	GAGGAGTTTGTGTTTT A	-	-
orange1.1t02590	Minus	12.17	-754	T AAACCAAAACCTCCTA	TAGGAGGTTTTGGTTT A	-	-
Cs3g14560	Plus	12.19	-870	T ATAACAACTCCACCCC	T ATAACAACTCCACCCC	-	-
Cs6g21650	Plus	12.21	-134	T AAAACCCCTCATCATC	T AAAACCCCTCATCATC	-	-
orange1.1t02679	Plus	12.22	-154	T ACGACAACTCCACCTC	T ACGACAACTCCACCTC	-	-
Cs1g10270	Plus	12.24	-434	T AAAACAACTCCATCTA	T AAAACAACTCCATCTA	-	-
Cs2g16970	Minus	12.24	-276	T AAAATAACCACTCCTC	GAGGAGTGGTTATTTT A	-	-
Cs3g05390	Minus	12.24	-445	T AAAACAAATCCTCTCC	GGAGAGGATTTGTTTT A	-	-
Cs3g07180	Plus	12.24	-110	T AAAACAACTCTCCCTA	T AAAACAACTCTCCCTA	-	-
Cs8g02820	Minus	12.24	-414	T AAAACAACACTTACTC	GAGTAAGTGTTGTTTT A	-	-
Cs8g08950	Minus	12.24	-807	T AAAACAATCCCTACTC	GAGTAGGGATTGTTTT A	-	-
Cs8g12420	Minus	12.24	-590	T AAAAAAACTCCTCCCT	AGGGAGGAGTTTTTTT A	-	-
Cs2g03640	Plus	12.28	-103	T TAAACACCTCCTTCTC	T TAAACACCTCCTTCTC	-	-
Cs6g05310	Minus	12.28	-108	T AATACACCTCCTCTTC	GAAGAGGAGGTGTATT A	-	-
orange1.1t02996	Minus	12.28	-29	T AATACACCTCCTCTTC	GAAGAGGAGGTGTATT A	-	-
Cs2g17060	Minus	12.31	-821	T ACAGCAGCCCCCCCCC	GGGGGGGGGCTGCTGT A	-	-
Cs3g01275	Plus	12.31	-146	T ATAACAGCTCCAACTC	T ATAACAGCTCCAACTC	-	-
Cs8g19290	Minus	12.31	-759	T AAAGCTACAACTCCTC	GAGGAGTTGTAGCTTT A	-	-
Cs8g20660	Minus	12.31	-835	T TAAGCAACCCCTCATC	GATGAGGGGTTGCTTA A	-	-
orange1.1t00768	Plus	12.31	-18	T ACAGCAGCCCCCCCCC	T ACAGCAGCCCCCCCCC	-	-
orange1.1t02271	Plus	12.31	-988	T ACAGCAGCCCCCCCAC	T ACAGCAGCCCCCCCAC	-	-
orange1.1t00999	Plus	12.33	-187	T AAAGCAACTCCTGAAC	T AAAGCAACTCCTGAAC	-	-
orange1.1t00972	Plus	12.33	-189	T AAAGCAACTCCTGAAC	T AAAGCAACTCCTGAAC	-	-
orange1.1t00925	Plus	12.33	-622	T AAAGCAACTCCTGAAC	T AAAGCAACTCCTGAAC	-	-
orange1.1t00137	Plus	12.33	-191	T AAAGCAACTCCTGAAC	T AAAGCAACTCCTGAAC	-	-
Cs4g17140	Plus	12.36	-948	T AAAACAGATCATCTTC	T AAAACAGATCATCTTC	-	-
orange1.1t00119	Plus	12.39	-159	T AAACCACCCCCCCCCC	T AAACCACCCCCCCCCC	-	-
Cs5g05150	Plus	12.43	-963	T AAGGCAGATCCTCCTA	T AAGGCAGATCCTCCTA	-	-
orange1.1t05527	Plus	12.46	-235	T CCACCACCACCTCCTC	T CCACCACCACCTCCTC	-	-
Cs6g19840	Minus	12.49	-160	T AAACAAAATCCTCATC	GATGAGGATTTTGTTT A	-	-
Cs6g19830	Plus	12.49	-721	T AAACAAAATCCTCATC	T AAACAAAATCCTCATC	-	-
Cs2g19030	Plus	12.51	-704	T TAAACAACCCCTACTC	T TAAACAACCCCTACTC	-	-
Cs3g12590	Plus	12.51	-771	T CAAGCAACACCACCAC	T CAAGCAACACCACCAC	-	-
Cs7g19430	Minus	12.53	-850	T AAAACAAATGCTCCCC	GGGGAGCATTTGTTTT A	-	-
orange1.1t02830	Plus	12.53	-492	T AAAACAAGTACACCTC	T AAAACAAGTACACCTC	-	-
Cs6g05040	Minus	12.54	-692	T AGAACCAATCCTCCTC	GAGGAGGATTGGTTCT A	-	-
Cs7g07480	Plus	12.54	-672	T TAAACCACTCATCCTC	T TAAACCACTCATCCTC	-	-
Cs9g10320	Plus	12.54	-659	T TCAACAACTCATCCTC	T TCAACAACTCATCCTC	-	-
Cs1g08450	Plus	12.56	-707	T AAAAAAACTCTTACTC	T AAAAAAACTCTTACTC	-	-
Cs1g21930	Plus	12.56	-608	T AAAAAAATTCATCCTC	T AAAAAAATTCATCCTC	-	-
Cs1g17150	Minus	12.56	-160	T AAAACAAATCCTATTC	GAATAGGATTTGTTTT A	-	-
Cs5g27940	Plus	12.56	-540	T AAAAAAATTACTCCTC	T AAAAAAATTACTCCTC	-	-
orange1.1t05467	Plus	12.56	-861	T AAAAAAACTCTTACTC	T AAAAAAACTCTTACTC	-	-
Cs1g21770	Minus	12.57	-637	T AAAGCACCCCCCTCTC	GAGAGGGGGGTGCTTT A	-	-
Cs2g05090	Plus	12.57	-171	T GAACCAAGTCCTCCTC	T GAACCAAGTCCTCCTC	-	-
Cs2g11770	Minus	12.63	-676	T AATGCAACTCATCATC	GATGATGAGTTGCATT	-	-
Cs7g03620	Minus	12.63	-747	T TAAAAAGCTACTCCTC	GAGGAGTAGCTTTTTA A	-	-
Cs7g07200	Minus	12.64	-547	T ACAGCAGAACCACCTC	GAGGTGGTTCTGCTGT A	-	-
orange1.1t03125	Minus	12.64	-786	T ACAGCAGCACAACCTC	GAGGTTGTGCTGCTGT A	-	-
orange1.1t02770	Plus	12.65	-671	T AAAGAAACTCGTCATC	T AAAGAAACTCGTCATC	-	-
Cs2g14630	Minus	12.67	-920	T AACGCATCCCCTCATC	GATGAGGGGATGCGTT A	-	-
Cs4g20400	Plus	12.75	-714	T AAACCCCCTCCCCCTA	T AAACCCCCTCCCCCTA	-	-
Cs4g17880	Minus	12.77	-965	T AAAACACTACCACCTC	GAGGTGGTAGTGTTTT A	-	-
orange1.1t03055	Plus	12.77	-816	T AAAATACCTCCACCCC	T AAAATACCTCCACCCC	-	-

## Sheet: dTALELOB2
S9E Table. Predicted sweet orange EBEs of dTALELOB2
options_used:search reverse complement, upstream_base = T , cutoff = 3.00, rvd_sequence = NI_NN_NG_NI_NG_NI_NI_NI_NG_NI_HD_HD_NI_NI_HD_NG
Best Possible Score:3.79
Gene ID	Orientation relative to transcriptional start site	Score	Placement relative to transcriptional start site	Target Sequence	Plus strand sequence	Induced at 1 DPI	Induced at 4 DPI
Cs7g27620	Plus	3.79	-45	T AGTATAAATACCAACT	T AGTATAAATACCAACT	-	-
Cs6g13025	Plus	6.11	-952	T AGTATAAATAACAACT	T AGTATAAATAACAACT	-	-
Cs6g13020	Minus	6.11	-483	T AGTATAAATAACAACT	AGTTGTTATTTATACT A	-	-
Cs6g07580	Minus	6.31	-245	T AATATAAATACAAACT	AGTTTGTATTTATATT A	-	-
Cs6g07570	Plus	6.31	-785	T AATATAAATACAAACT	T AATATAAATACAAACT	-	-
orange1.1t03525	Minus	7.32	-199	T AGTATAAATACCAAGT	ACTTGGTATTTATACT A	-	-
orange1.1t04238	Plus	8	-985	T AACATAAATACCAACA	T AACATAAATACCAACA	-	-
Cs4g11430	Plus	8.03	-742	T AATATCAATACCAACA	T AATATCAATACCAACA	-	-
Cs5g34260	Plus	8.03	-668	T AATATACATACCAACA	T AATATACATACCAACA	-	-
Cs5g31970	Minus	8.07	-294	T AATATAACTACCACCT	AGGTGGTAGTTATATT A	-	-
orange1.1t03605	Minus	8.12	-818	T AGTATAAATAACAACA	TGTTGTTATTTATACT A	-	-
orange1.1t00539	Plus	8.16	-25	T ATTATAAATAACAACT	T ATTATAAATAACAACT	-	-
Cs5g14750	Plus	8.32	-580	T AAAATAAATACAAACT	T AAAATAAATACAAACT	-	-
Cs7g19020	Minus	8.32	-428	T AATATAAATACCAAAC	GTTTGGTATTTATATT A	-	-
Cs7g26310	Plus	8.32	-620	T AATATAAATACAAACA	T AATATAAATACAAACA	-	-
Cs9g01790	Plus	8.32	-442	T AAAATAAATAACAACT	T AAAATAAATAACAACT	-	-
Cs3g03750	Minus	8.35	-668	T AATATAACTACAAACT	AGTTTGTAGTTATATT A	-	-
Cs5g25360	Plus	8.35	-676	T AATATAACTACAAACT	T AATATAACTACAAACT	-	-
Cs5g22410	Minus	8.35	-874	T AATATCAATACCAAAT	ATTTGGTATTGATATT A	-	-
Cs6g13500	Minus	8.35	-477	T AATATAACTACAAACT	AGTTTGTAGTTATATT A	-	-
Cs8g01990	Plus	8.36	-122	T ACTATAAATACCATCT	T ACTATAAATACCATCT	-	-
Cs8g04910	Minus	8.38	-162	T ACTATAAATACCAAGT	ACTTGGTATTTATAGT A	-	-
Cs1g17880	Minus	8.44	-576	T AGTATAAATAACAAAT	ATTTGTTATTTATACT A	-	-
Cs3g09965	Plus	8.44	-840	T AGTATAAATAACAAAT	T AGTATAAATAACAAAT	-	-
Cs9g01590	Minus	8.44	-132	T AGTATAAATAACAAAT	ATTTGTTATTTATACT A	-	-
Cs2g06590	Minus	8.64	-719	T AATATAAATACAAAAT	ATTTTGTATTTATATT A	-	-
Cs2g06590	Minus	8.64	-917	T AATATAAATACAAAAT	ATTTTGTATTTATATT A	-	-
Cs5g22080	Minus	8.64	-710	T AATATAAATAACAAAT	ATTTGTTATTTATATT A	-	-
Cs2g09240	Plus	8.89	-262	T ACTATAAATACCCACA	T ACTATAAATACCCACA	-	-
Cs4g08690	Minus	9.24	-300	T AATAAAAATATCAACT	AGTTGATATTTTTATT A	-	-
Cs6g18510	Minus	9.24	-785	T AATAAAAATACCAATT	AATTGGTATTTTTATT A	-	-
Cs5g09640	Minus	9.27	-413	T AATATCAATACCAATT	AATTGGTATTGATATT A	-	-
Cs8g16630	Plus	9.27	-289	T AATATAACTATCAACT	T AATATAACTATCAACT	-	-
orange1.1t00070	Plus	9.27	-993	T AATATCAATACCAATT	T AATATCAATACCAATT	-	-
Cs5g22110	Minus	9.31	-356	T AGTAAAATTACCAACT	AGTTGGTAATTTTACT A	-	-
orange1.1t00063	Minus	9.31	-691	T AGTTAAAATACCAACT	AGTTGGTATTTTAACT A	-	-
Cs9g17370	Plus	9.33	-207	T AGTATAAATAGCAACA	T AGTATAAATAGCAACA	-	-
orange1.1t02552	Minus	9.36	-224	T AGTATAAATAATAACT	AGTTATTATTTATACT A	-	-
Cs1g20420	Plus	9.51	-612	T AAAATTAATACCAACT	T AAAATTAATACCAACT	-	-
Cs3g16880	Minus	9.51	-495	T AATATTAATACCAACA	TGTTGGTATTAATATT A	-	-
Cs3g16920	Minus	9.51	-741	T AATGTAAAAACCAACT	AGTTGGTTTTTACATT A	-	-
Cs7g08940	Plus	9.51	-830	T AAAATATATACCAACT	T AAAATATATACCAACT	-	-
orange1.1t04674	Minus	9.53	-158	T AACATAAATAGCAACT	AGTTGCTATTTATGTT A	-	-
orange1.1t04566	Minus	9.53	-745	T AACATAAATAGCAACT	AGTTGCTATTTATGTT A	-	-
Cs4g12610	Plus	9.54	-364	T AATATCATTACCAACT	T AATATCATTACCAACT	-	-
Cs6g22060	Plus	9.56	-917	T AATATAAATAACAATT	T AATATAAATAACAATT	-	+
Cs7g18020	Minus	9.56	-106	T AATATAAATATAAACT	AGTTTATATTTATATT A	-	-
Cs2g31160	Minus	9.83	-184	T AATTTAAATACAAACT	AGTTTGTATTTAAATT A	-	-
Cs3g08660	Plus	9.83	-456	T AATATGAATACAAACT	T AATATGAATACAAACT	-	-
Cs5g10900	Minus	9.83	-739	T AATATAAATAACAGCT	AGCTGTTATTTATATT A	-	-
Cs5g04600	Minus	9.83	-638	T AATATAGATACAAACT	AGTTTGTATCTATATT A	-	-
Cs6g02480	Plus	9.83	-91	T AATATAAATACATACT	T AATATAAATACATACT	+	-
orange1.1t01851	Minus	9.83	-785	T AATATAAATTCCAAAT	ATTTGGAATTTATATT A	-	-
orange1.1t02773	Minus	9.83	-625	T AATATATATACCAAAT	ATTTGGTATATATATT A	-	-
orange1.1t04324	Minus	9.83	-291	T AATTTAAATACCAAAT	ATTTGGTATTTAAATT A	-	-
Cs2g19470	Minus	9.84	-429	T AGAATAAATACCCACA	TGTGGGTATTTATTCT A	-	-
Cs7g26180	Minus	9.84	-297	T AGAATAAATACCCACA	TGTGGGTATTTATTCT A	-	-
orange1.1t02411	Minus	9.87	-194	T ATTATAAATCCCAACA	TGTTGGGATTTATAAT A	-	-
Cs5g34060	Plus	10	-120	T AAAATAAAAACCAACA	T AAAATAAAAACCAACA	-	-
Cs5g34370	Plus	10	-422	T AAAAAAAAAACCAACT	T AAAAAAAAAACCAACT	-	-
Cs1g05190	Minus	10.04	-385	T AATAAAAATCCCAACC	GGTTGGGATTTTTATT A	-	-
Cs1g21590	Plus	10.04	-231	T CAAATAAAAACCAACT	T CAAATAAAAACCAACT	-	-
Cs6g09570	Plus	10.04	-881	T CATATAAAAACCAACA	T CATATAAAAACCAACA	-	-
Cs7g23410	Plus	10.04	-174	T AATATAAACACCCACA	T AATATAAACACCCACA	-	-
Cs7g28070	Plus	10.04	-862	T AATAAAAATCCCAACA	T AATAAAAATCCCAACA	-	-
Cs2g28100	Plus	10.07	-224	T AATCAAAATACCCACT	T AATCAAAATACCCACT	-	-
Cs8g14980	Minus	10.07	-946	T CATATAAAACCCAACT	AGTTGGGTTTTATATG A	-	-
Cs6g12410	Minus	10.1	-567	T ACTAAAAATACCAATT	AATTGGTATTTTTAGT A	-	-
Cs1g09920	Minus	10.11	-684	T CATCTAAATACCCACT	AGTGGGTATTTAGATG A	-	-
Cs7g30910	Minus	10.12	-786	T AGTAAAAATAACAACA	TGTTGTTATTTTTACT A	-	-
Cs7g30920	Plus	10.12	-318	T AGTAAAAATAACAACA	T AGTAAAAATAACAACA	-	-
Cs9g03740	Minus	10.12	-989	T AGTAAAAAAACCAAAT	ATTTGGTTTTTTTACT A	-	-
orange1.1t03981	Minus	10.12	-605	T AGTAAAAATAACAACA	TGTTGTTATTTTTACT A	-	-
Cs1g10680	Plus	10.16	-352	T AGTATACATACCAAAA	T AGTATACATACCAAAA	-	-
Cs6g03080	Minus	10.16	-508	T AGTATCAACACCAAAT	ATTTGGTGTTGATACT A	-	-
Cs6g17300	Plus	10.16	-369	T ATTATAAATAACAACA	T ATTATAAATAACAACA	-	-
Cs8g15850	Minus	10.16	-188	T AGTATAAAACACAACT	AGTTGTGTTTTATACT A	-	-
orange1.1t05050	Minus	10.16	-409	T ATTATAAAAACAAACT	AGTTTGTTTTTATAAT A	-	-
orange1.1t01634	Minus	10.16	-738	T AGTATAACTAACAACA	TGTTGTTAGTTATACT A	-	-
Cs7g03310	Minus	10.17	-386	T ACTAGAAATACAAACT	AGTTTGTATTTCTAGT A	-	-
Cs9g08310	Plus	10.28	-206	T AGTATAAATATCAATT	T AGTATAAATATCAATT	-	-
Cs2g15340	Plus	10.32	-203	T AAAAAAAATAACAACT	T AAAAAAAATAACAACT	-	-
Cs2g27030	Plus	10.32	-667	T AAAAAAAATACCAAAT	T AAAAAAAATACCAAAT	-	-
Cs2g05040	Minus	10.32	-244	T AAAATAAAAACAAACT	AGTTTGTTTTTATTTT A	-	-
Cs3g07000	Minus	10.32	-667	T AAAATAAATAACAACA	TGTTGTTATTTATTTT A	-	-
Cs5g18230	Plus	10.32	-158	T AATAAAAATAACAACA	T AATAAAAATAACAACA	-	-
Cs5g32940	Minus	10.32	-979	T AAAAAAAATACCAAAT	ATTTGGTATTTTTTTT A	-	-
Cs7g02870	Minus	10.32	-363	T AAAAAAAATAACAACT	AGTTGTTATTTTTTTT A	-	-
Cs9g10220	Plus	10.32	-383	T AATATAAAAAACAACA	T AATATAAAAAACAACA	-	-
orange1.1t05335	Plus	10.32	-936	T AATACAAATACCAAAA	T AATACAAATACCAAAA	-	-
orange1.1t04354	Minus	10.32	-482	T AATACAAATACCAAAA	TTTTGGTATTTGTATT A	-	-
orange1.1t00601	Minus	10.32	-674	T AAAAAAAATACCAAAT	ATTTGGTATTTTTTTT A	-	-
orange1.1t00126	Plus	10.32	-818	T AAAAAAAATACAAACT	T AAAAAAAATACAAACT	-	-
orange1.1t01358	Minus	10.32	-836	T AATATAAAAAACAACA	TGTTGTTTTTTATATT A	-	-
orange1.1t04272	Minus	10.32	-793	T AATAAAAAAACAAACT	AGTTTGTTTTTTTATT A	-	-
Cs1g01630	Plus	10.36	-438	T AATATAACCACAAACT	T AATATAACCACAAACT	-	-
Cs2g31370	Minus	10.36	-406	T AATATCAACAACAACT	AGTTGTTGTTGATATT A	-	-
Cs2g28370	Plus	10.36	-720	T AATATCAATACCAAAC	T AATATCAATACCAAAC	-	+
Cs2g28370	Plus	10.36	-389	T AAAATACATACCAAAT	T AAAATACATACCAAAT	-	+
Cs2g18455	Minus	10.36	-490	T AATAAAACTACAAACT	AGTTTGTAGTTTTATT A	-	-
Cs3g23150	Minus	10.36	-310	T AATCAAAATACCAAAT	ATTTGGTATTTTGATT A	-	-
Cs3g11790	Minus	10.36	-519	T AATATCAATACCAAAC	GTTTGGTATTGATATT A	+	-
Cs4g08600	Plus	10.36	-694	T AATATAACCACAAACT	T AATATAACCACAAACT	-	-
Cs5g18350	Plus	10.36	-865	T AATAAACATAACAACT	T AATAAACATAACAACT	-	-
Cs5g24630	Plus	10.36	-395	T AATAAACATAACAACT	T AATAAACATAACAACT	-	-
Cs5g03810	Plus	10.36	-635	T AATACAAATCACAACT	T AATACAAATCACAACT	-	-
Cs5g03810	Plus	10.36	-560	T AATACAAATCACAACT	T AATACAAATCACAACT	-	-
Cs6g03940	Minus	10.36	-506	T AAACTAAATACAAACT	AGTTTGTATTTAGTTT A	-	-
Cs7g10330	Plus	10.36	-896	T AATAACAATACCAAAT	T AATAACAATACCAAAT	-	-
orange1.1t01964	Minus	10.36	-944	T AATAAACATAACAACT	AGTTGTTATGTTTATT A	-	-
orange1.1t01495	Plus	10.36	-455	T AATACCAATAACAACT	T AATACCAATAACAACT	-	-
orange1.1t01965	Plus	10.36	-910	T AATAAACATAACAACT	T AATAAACATAACAACT	-	-
Cs3g03410	Minus	10.37	-365	T ACTATATAAACCAACT	AGTTGGTTTATATAGT A	-	-
orange1.1t01827	Minus	10.37	-549	T ACTATATAAACCAACT	AGTTGGTTTATATAGT A	-	-
Cs3g21520	Plus	10.39	-845	T AATATCCATACAAACT	T AATATCCATACAAACT	-	-
Cs9g02430	Minus	10.39	-161	T AATATAACTACCACAT	ATGTGGTAGTTATATT A	-	-
orange1.1t03597	Plus	10.39	-392	T AATATACCTACCAAAT	T AATATACCTACCAAAT	-	-
Cs5g03150	Minus	10.4	-732	T TCTATAAATACCCACT	AGTGGGTATTTATAGA A	-	-
Cs1g08620	Minus	10.44	-992	T AGAATAAATAAAAACT	AGTTTTTATTTATTCT A	-	-
Cs3g25930	Plus	10.44	-657	T AGTAAAAATAAAAACT	T AGTAAAAATAAAAACT	-	+
Cs5g22790	Minus	10.44	-890	T AGTATAAAAAAAAACT	AGTTTTTTTTTATACT A	-	-
Cs5g05660	Minus	10.44	-247	T AGTATAAATAACAAAC	GTTTGTTATTTATACT A	-	-
Cs7g25730	Minus	10.44	-341	T AGTACAAATAACAAAT	ATTTGTTATTTGTACT A	-	-
Cs1g10650	Minus	10.48	-234	T ATTATAAATAACAAAT	ATTTGTTATTTATAAT A	-	-
Cs1g02580	Plus	10.48	-560	T AATATAAATATCAATT	T AATATAAATATCAATT	-	-
Cs6g19240	Plus	10.48	-306	T ATTATAAATACAAAAT	T ATTATAAATACAAAAT	-	-
Cs7g24640	Minus	10.48	-757	T AGTATAAATCCAAAAT	ATTTTGGATTTATACT A	-	-
Cs9g06620	Plus	10.48	-913	T AGTCTAAATACAAAAT	T AGTCTAAATACAAAAT	-	-
Cs9g07880	Plus	10.48	-257	T AATATAAATATCAATT	T AATATAAATATCAATT	-	-
Cs9g19000	Plus	10.48	-490	T AGTATACATAACAAAT	T AGTATACATAACAAAT	-	-
orange1.1t00117	Minus	10.5	-694	T GAGATAAATACCAACT	AGTTGGTATTTATCTC A	-	-
Cs7g03560	Minus	10.55	-974	T AGTTTAAATATCAACT	AGTTGATATTTAAACT A	-	-
Cs1g10520	Plus	10.64	-616	T AATATAAACACAAAAT	T AATATAAACACAAAAT	-	-
Cs1g18675	Plus	10.64	-757	T AAAATAAATAAAAACT	T AAAATAAATAAAAACT	-	-
Cs1g24870	Minus	10.64	-351	T AATATAAACACAAAAT	ATTTTGTGTTTATATT A	-	-
Cs1g19760	Minus	10.64	-733	T AAAATAAATACAAAAT	ATTTTGTATTTATTTT A	-	-
Cs2g04850	Plus	10.64	-586	T AATATAAAAAAAAACT	T AATATAAAAAAAAACT	-	-
Cs2g11980	Plus	10.64	-736	T AAAATAAATAAAAACT	T AAAATAAATAAAAACT	-	-
Cs3g13540	Minus	10.64	-604	T AATATAAAAAAAAACT	AGTTTTTTTTTATATT A	-	-
Cs4g07490	Plus	10.64	-518	T AAAATAAATAAAAACT	T AAAATAAATAAAAACT	-	-
Cs6g13120	Plus	10.64	-175	T AATAAAAATACAAAAT	T AATAAAAATACAAAAT	-	-
Cs6g13770	Plus	10.64	-453	T AATACAAATAACAAAT	T AATACAAATAACAAAT	-	-
Cs8g10670	Plus	10.64	-666	T AAAATAAATACAAAAT	T AAAATAAATACAAAAT	-	-
Cs8g08500	Minus	10.64	-936	T AATATAAATAAAAACC	GGTTTTTATTTATATT A	-	-
Cs9g13140	Minus	10.64	-539	T AATAAAAATAAAAACT	AGTTTTTATTTTTATT A	-	-
Cs9g10490	Plus	10.64	-649	T AATATAAAAACAAAAT	T AATATAAAAACAAAAT	-	-
orange1.1t02105	Plus	10.64	-87	T AATAAAAATACAAAAT	T AATAAAAATACAAAAT	-	-
orange1.1t01058	Minus	10.68	-979	T AATATAACTAAAAACT	AGTTTTTAGTTATATT A	-	-
Cs8g20280	Plus	10.69	-324	T ACTATATATACAAACT	T ACTATATATACAAACT	-	-
Cs4g13850	Minus	10.75	-250	T AATATAAATATCTACT	AGTAGATATTTATATT A	-	-
Cs5g34770	Plus	10.75	-615	T AATATAAATACCATTT	T AATATAAATACCATTT	-	-
Cs6g13340	Minus	10.75	-206	T AATATTAATACCAATT	AATTGGTATTAATATT A	-	-
orange1.1t00646	Plus	10.82	-943	T AGTTTGAATACCAACT	T AGTTTGAATACCAACT	-	-
orange1.1t04359	Minus	10.83	-303	T AGTATAAAGCCCAACA	TGTTGGGCTTTATACT A	-	-
Cs8g19430	Minus	10.87	-484	T ATTAGAAATCCCAACT	AGTTGGGATTTCTAAT A	-	-
Cs3g03140	Minus	10.89	-941	T ACAATACAAACCAACT	AGTTGGTTTGTATTGT A	-	-
Cs5g27840	Plus	10.89	-481	T ACTAACAATACCAACA	T ACTAACAATACCAACA	-	-
Cs5g34530	Plus	10.89	-386	T ACTATCAACACCAACA	T ACTATCAACACCAACA	-	-
Cs5g05240	Plus	10.89	-238	T ACTAAACACACCAACT	T ACTAAACACACCAACT	-	-
Cs7g20235	Minus	10.93	-636	T ACTCCACATACCAACT	AGTTGGTATGTGGAGT A	-	-
Cs4g15170	Minus	10.96	-844	T CCTATAAATACCCCCT	AGGGGGTATTTATAGG A	-	-
Cs4g19490	Plus	10.96	-338	T AATATAAATAAAAAAT	T AATATAAATAAAAAAT	-	-
Cs5g11610	Plus	10.96	-76	T AATATAAATAAAAAAT	T AATATAAATAAAAAAT	-	-
Cs6g05830	Minus	10.96	-444	T AATATAAATAAAAAAT	ATTTTTTATTTATATT A	-	-
Cs5g01810	Plus	10.99	-46	T AAAAAAAATACCAACG	T AAAAAAAATACCAACG	-	-
Cs5g25840	Minus	11.02	-511	T AATTTAAATTCCAACT	AGTTGGAATTTAAATT A	-	-
Cs8g20160	Minus	11.02	-318	T AATATTATTACCAACT	AGTTGGTAATAATATT A	-	-
Cs9g06990	Plus	11.03	-216	T AAAATAAATACCCACG	T AAAATAAATACCCACG	-	-
orange1.1t00263	Minus	11.03	-53	T AATATACACACCAACG	CGTTGGTGTGTATATT A	-	-
orange1.1t01076	Minus	11.04	-465	T AATATAAATTCCAAGT	ACTTGGAATTTATATT A	-	-
orange1.1t02201	Minus	11.06	-660	T AATAGAACTACCACCT	AGGTGGTAGTTCTATT A	-	-
Cs2g25180	Minus	11.08	-510	T AGTCCAAATATCAACT	AGTTGATATTTGGACT A	-	-
Cs3g20260	Plus	11.08	-873	T ATTAAAAATACCAATT	T ATTAAAAATACCAATT	-	-
Cs6g15420	Plus	11.08	-930	T ATTATAAATACCAATA	T ATTATAAATACCAATA	-	-
Cs7g31250	Plus	11.08	-859	T ATTATAAATATCAACA	T ATTATAAATATCAACA	-	-
orange1.1t04970	Minus	11.08	-479	T AGTATAAAAACCACTT	AAGTGGTTTTTATACT A	-	-
Cs1g20870	Plus	11.12	-146	T ATTATAACTACCAATT	T ATTATAACTACCAATT	-	-
Cs5g03400	Minus	11.12	-45	T AGTACAAAGACCAAAT	ATTTGGTCTTTGTACT A	-	-
Cs6g13820	Minus	11.12	-303	T ATTATAAATCTCAACT	AGTTGAGATTTATAAT A	-	-
Cs8g03930	Minus	11.12	-843	T ATTATAAATCTCAACT	AGTTGAGATTTATAAT A	-	-
Cs5g28490	Plus	11.15	-666	T AGGATACATAACAACT	T AGGATACATAACAACT	-	-
Cs5g28500	Minus	11.15	-789	T AGGATACATAACAACT	AGTTGTTATGTATCCT A	-	-
Cs1g03000	Plus	11.18	-978	T ACTAAAAAAACCAAAT	T ACTAAAAAAACCAAAT	-	-
Cs3g10320	Plus	11.18	-661	T ACAACAAATAACAACT	T ACAACAAATAACAACT	-	-
orange1.1t04259	Minus	11.18	-606	T ACAATAAAAAACAACT	AGTTGTTTTTTATTGT A	-	-
orange1.1t01300	Minus	11.18	-122	T ACAATAAAAAACAACT	AGTTGTTTTTTATTGT A	-	-
Cs1g03130	Minus	11.22	-778	T ACAATAACTACCAAAT	ATTTGGTAGTTATTGT A	-	-
Cs1g16660	Plus	11.22	-94	T ACTATAAATACACACA	T ACTATAAATACACACA	-	-
Cs1g19920	Plus	11.22	-88	T CCTATAAATACCAAAC	T CCTATAAATACCAAAC	-	-
Cs2g17550	Plus	11.22	-273	T ACACTAAATACCAAAT	T ACACTAAATACCAAAT	-	-
Cs3g15000	Plus	11.22	-778	T ACTATCAAAACAAACT	T ACTATCAAAACAAACT	-	-
Cs4g10375	Minus	11.22	-318	T CCTATAAATACCAAAA	TTTTGGTATTTATAGG A	-	-
Cs7g15340	Minus	11.22	-217	T ACTAAAACTACAAACT	AGTTTGTAGTTTTAGT A	-	-
orange1.1t00726	Minus	11.22	-599	T ACTATCAAAACAAACT	AGTTTGTTTTGATAGT A	-	-
orange1.1t03829	Minus	11.22	-641	T ACTATAAAAACACACT	AGTGTGTTTTTATAGT A	-	-
orange1.1t04911	Minus	11.22	-321	T ACTATAAAAACACACT	AGTGTGTTTTTATAGT A	-	-
Cs1g21220	Plus	11.24	-502	T AATAAAAATACTAACA	T AATAAAAATACTAACA	-	-
Cs2g15790	Minus	11.24	-814	T AAAAAAAATATCAACT	AGTTGATATTTTTTTT A	-	-
Cs2g08180	Plus	11.24	-635	T AATACAAAAATCAACT	T AATACAAAAATCAACT	-	-
Cs9g11880	Minus	11.24	-758	T AATACAAATACCAATA	TATTGGTATTTGTATT A	-	-
Cs1g25690	Minus	11.28	-987	T AATATCAATATCAACA	TGTTGATATTGATATT A	-	-
Cs2g27120	Minus	11.28	-47	T AATATAAATACCCATC	GATGGGTATTTATATT A	-	-
Cs3g08970	Plus	11.28	-773	T AATATAAATACCCATC	T AATATAAATACCCATC	-	-
Cs4g15570	Plus	11.28	-408	T AATAAACATATCAACT	T AATAAACATATCAACT	-	-
Cs4g20320	Plus	11.28	-782	T AAAATCAATATCAACT	T AAAATCAATATCAACT	-	-
Cs4g06380	Plus	11.28	-149	T AATATACATACCAATC	T AATATACATACCAATC	-	-
Cs5g32050	Minus	11.28	-217	T AATATAAATATCACCA	TGGTGATATTTATATT A	-	-
Cs5g14170	Plus	11.28	-915	T AACATAAATACCACTT	T AACATAAATACCACTT	-	-
Cs5g28050	Plus	11.28	-263	T AATATAAATCCCAATA	T AATATAAATCCCAATA	-	-
Cs6g21960	Minus	11.28	-322	T AACATAAATATCACCT	AGGTGATATTTATGTT A	-	-
Cs7g05180	Minus	11.28	-178	T AATAAAAATCCCAATT	AATTGGGATTTTTATT A	-	-
Cs7g23250	Minus	11.28	-202	T AAAATAAATCCTAACT	AGTTAGGATTTATTTT A	-	-
Cs7g05090	Minus	11.28	-238	T AATAAAAATCCCAATT	AATTGGGATTTTTATT A	-	-
Cs9g14090	Minus	11.28	-46	T AATATAAATACCACTA	TAGTGGTATTTATATT A	-	-
orange1.1t04376	Minus	11.28	-814	T AATATAACCACCAATT	AATTGGTGGTTATATT A	-	-
orange1.1t03071	Plus	11.28	-394	T AATACCAATACTAACT	T AATACCAATACTAACT	-	-
Cs5g18010	Plus	11.31	-689	T AATATAACTACCACTT	T AATATAACTACCACTT	-	-
Cs5g16520	Minus	11.31	-621	T AATATACATACCCATT	AATGGGTATGTATATT A	-	-
Cs5g07160	Minus	11.31	-329	T AATCTAACTACTAACT	AGTTAGTAGTTAGATT A	-	-
Cs5g27080	Minus	11.31	-617	T AATATACATACCACTT	AAGTGGTATGTATATT A	-	-
Cs6g08830	Plus	11.31	-980	T AATATAACTACCACTT	T AATATAACTACCACTT	-	-
Cs6g14940	Minus	11.31	-955	T AATATACATCCCAATT	AATTGGGATGTATATT A	-	-
Cs6g03980	Plus	11.31	-708	T AATATACATCCTAACT	T AATATACATCCTAACT	-	-
orange1.1t01077	Minus	11.31	-370	T AATATAACTACCACTT	AAGTGGTAGTTATATT A	-	-
Cs2g24700	Minus	11.32	-630	T AAAATAAAGAACAACT	AGTTGTTCTTTATTTT A	-	-
Cs2g24710	Plus	11.32	-713	T AAAATAAAGAACAACT	T AAAATAAAGAACAACT	-	-
Cs3g08820	Minus	11.32	-430	T AAGATAAATACCAAAA	TTTTGGTATTTATCTT A	-	-
Cs5g26470	Plus	11.32	-745	T AACATAAATACCAAAG	T AACATAAATACCAAAG	-	-
Cs6g15220	Plus	11.32	-671	T AAGAAAAATACAAACT	T AAGAAAAATACAAACT	-	-
Cs2g03380	Plus	11.33	-424	T AGCATAAATACCAAGC	T AGCATAAATACCAAGC	-	-
Cs1g10780	Minus	11.35	-232	T ATTACTAATACCAACT	AGTTGGTATTAGTAAT A	-	-
Cs6g11000	Minus	11.35	-188	T AGTCTAATTACCAACC	GGTTGGTAATTAGACT A	-	-
Cs7g08350	Plus	11.35	-741	T ATAATAAGTACCAACT	T ATAATAAGTACCAACT	-	-
Cs8g10660	Plus	11.35	-465	T ATTAAATATACCAACT	T ATTAAATATACCAACT	-	-
Cs8g05050	Minus	11.35	-827	T AATATACATAACAACG	CGTTGTTATGTATATT A	-	-
orange1.1t01942	Minus	11.35	-214	T AGTATCAATACCAGCA	TGCTGGTATTGATACT A	-	-
orange1.1t02026	Plus	11.35	-347	T AGCATACATACCTACT	T AGCATACATACCTACT	-	-
Cs2g28730	Plus	11.36	-337	T AGTAAAAATACTAAAT	T AGTAAAAATACTAAAT	-	+
Cs3g21310	Plus	11.36	-322	T AGTAAAAATACAAATT	T AGTAAAAATACAAATT	-	-
Cs4g19980	Plus	11.36	-601	T AGTAAAAATATAAACT	T AGTAAAAATATAAACT	-	-
Cs5g25890	Minus	11.36	-949	T AGTATAAATAATAACA	TGTTATTATTTATACT A	-	-
Cs9g06010	Minus	11.36	-385	T AGCATAAATACAAATT	AATTTGTATTTATGCT A	-	-
Cs9g09740	Plus	11.36	-275	T AGTAAAAATATCAAAT	T AGTAAAAATATCAAAT	-	-
orange1.1t05171	Minus	11.36	-825	T AGTATAAATAATAACA	TGTTATTATTTATACT A	-	-
orange1.1t05087	Minus	11.36	-965	T ACTAGAAATACCATCT	AGATGGTATTTCTAGT A	-	-
orange1.1t02816	Minus	11.37	-330	T AGTCTAAAAAGCAACT	AGTTGCTTTTTAGACT A	-	-
orange1.1t01225	Minus	11.37	-949	T AGTATAAATCCCAAGA	TCTTGGGATTTATACT A	-	-

## Sheet: dTALELOB3
S9F Table. Predicted sweet orange EBEs of dTALELOB3
options_used:search reverse complement, upstream_base = T , cutoff = 3.00, rvd_sequence = NN_HD_HD_NG_NI_NG_NG_NG_NI_NG_NI_HD_NI_HD_NI_NG_HD
Best Possible Score:4.13
Gene ID	Orientation relative to transcriptional start site	Score	Placement relative to transcriptional start site	Target Sequence	Plus strand sequence	Induced at 1 DPI	Induced at 4 DPI
Cs8g17160	Plus	4.13	-45	T GCCTATTTATACACATC	T GCCTATTTATACACATC	-	-
Cs6g22310	Plus	8.46	-303	T GCCTATTTATACACAAA	T GCCTATTTATACACAAA	-	-
orange1.1t04415	Plus	9.65	-237	T ACAGATTTATACACATC	T ACAGATTTATACACATC	-	-
Cs5g27180	Minus	9.87	-335	T ACGTATATATACACATC	GATGTGTATATATACGT A	-	-
Cs7g22450	Plus	10.18	-47	T GCCTATATAACCACATC	T GCCTATATAACCACATC	-	-
Cs5g19670	Minus	10.46	-167	T GCCTATATATACACACA	TGTGTGTATATATAGGC A	-	-
Cs7g22430	Plus	10.46	-142	T GCATATATAAACACATC	T GCATATATAAACACATC	-	-
Cs3g03760	Minus	10.5	-648	T GCCTCTTTAAAAACATC	GATGTTTTTAAAGAGGC A	-	-
Cs9g18100	Minus	10.5	-750	T TCATATATATACACATC	GATGTGTATATATATGA A	-	-
orange1.1t02048	Plus	10.66	-512	T ACATATTAAAACACATC	T ACATATTAAAACACATC	-	-
Cs3g07435	Plus	10.7	-441	T AACTCTTTATACACACC	T AACTCTTTATACACACC	-	-
orange1.1t00942	Plus	10.76	-114	T CCTTATTTATACACATA	T CCTTATTTATACACATA	-	-
Cs2g16480	Minus	10.82	-714	T ACCTATTTATATACATT	AATGTATATAAATAGGT A	-	-
Cs7g19310	Minus	10.82	-304	T TCATATTTATACACATA	TATGTGTATAAATATGA A	-	-
orange1.1t03653	Minus	10.82	-871	T ACCTATTTATATACATT	AATGTATATAAATAGGT A	-	-
Cs1g06590	Minus	10.98	-852	T ACATATATATACACATA	TATGTGTATATATATGT A	-	-
Cs1g06590	Plus	10.98	-817	T ACATATATATACACATA	T ACATATATATACACATA	-	-
orange1.1t00586	Minus	10.98	-508	T ACCTATTTACACAAATA	TATTTGTGTAAATAGGT A	-	-
Cs2g09360	Plus	11.02	-211	T AAATATTTATACCCATC	T AAATATTTATACCCATC	-	-
orange1.1t04031	Minus	11.02	-247	T AAATATTTATACCCATC	GATGGGTATAAATATTT A	-	-
orange1.1t04030	Plus	11.02	-347	T AAATATTTATACCCATC	T AAATATTTATACCCATC	-	-
orange1.1t04794	Plus	11.09	-516	T ACCTATTTATGCATATC	T ACCTATTTATGCATATC	-	-
Cs5g30980	Plus	11.17	-849	T GCCGATTTATACACCCC	T GCCGATTTATACACCCC	-	-
orange1.1t01201	Minus	11.17	-547	T GCCGATTTCTACACAAC	GTTGTGTAGAAATCGGC A	-	-
orange1.1t02559	Plus	11.3	-147	T ACATATTTATAAACATA	T ACATATTTATAAACATA	-	-
orange1.1t03312	Minus	11.3	-509	T ACATATTTATAAACATA	TATGTTTATAAATATGT A	-	-
Cs3g18660	Minus	11.38	-525	T AGCTATTTTTACACATC	GATGTGTAAAAATAGCT A	-	-
Cs3g18250	Minus	11.42	-83	T TCCTATTTATACACAAT	ATTGTGTATAAATAGGA A	-	-
Cs8g18110	Plus	11.58	-604	T ACCAATTTAAATACATC	T ACCAATTTAAATACATC	-	-
Cs2g08840	Minus	11.69	-197	T GCCAATTTATCCGCATC	GATGCGGATAAATTGGC A	-	-
Cs3g01580	Plus	11.7	-550	T GTATATATATACACATC	T GTATATATATACACATC	-	-
orange1.1t03009	Plus	11.7	-52	T GCCTATATATATACATA	T GCCTATATATATACATA	-	-
Cs4g16640	Plus	11.71	-800	T GCCTCTCTATACACATG	T GCCTCTCTATACACATG	-	-
orange1.1t02338	Plus	11.71	-980	T GCCTCTCTATACACATG	T GCCTCTCTATACACATG	-	-
Cs6g10330	Minus	11.74	-905	T TTCTATTTATACACATA	TATGTGTATAAATAGAA A	-	-
Cs2g17860	Plus	11.84	-313	T CCCTATATATAAACATA	T CCCTATATATAAACATA	-	-
Cs5g07560	Minus	11.84	-643	T CCATATTTATACAAACC	GGTTTGTATAAATATGG A	-	-
Cs5g30640	Minus	11.85	-380	T ACCAAATTATACTCATC	GATGAGTATAATTTGGT A	-	-
Cs3g18100	Plus	11.87	-926	T ACCTATTCACAGACATC	T ACCTATTCACAGACATC	-	-
Cs2g04210	Plus	11.9	-788	T ATCCATTTATACACATA	T ATCCATTTATACACATA	-	-
Cs2g04200	Minus	11.9	-84	T ATCCATTTATACACATA	TATGTGTATAAATGGAT A	-	-
Cs3g16880	Plus	11.9	-59	T ATATATATATACACATC	T ATATATATATACACATC	-	-
Cs5g30650	Minus	11.9	-315	T AATAATTTATACACATC	GATGTGTATAAATTATT A	-	-
Cs6g02240	Plus	11.9	-806	T AATAATTTATACACATC	T AATAATTTATACACATC	-	-
Cs6g02250	Minus	11.9	-706	T AATAATTTATACACATC	GATGTGTATAAATTATT A	-	-
Cs6g08730	Plus	11.9	-655	T AATAATTTATACACATC	T AATAATTTATACACATC	-	-
Cs7g15430	Minus	11.9	-541	T AATAATTTATACACATC	GATGTGTATAAATTATT A	-	-
Cs8g14610	Plus	11.9	-481	T ATATATATATACACATC	T ATATATATATACACATC	-	+
Cs6g04780	Plus	11.91	-975	T ACCTATTTATCCACAAG	T ACCTATTTATCCACAAG	-	-
Cs3g20040	Minus	11.97	-481	T GCAAGTTTATACACATC	GATGTGTATAAACTTGC A	-	-
orange1.1t02917	Minus	11.97	-51	T GCCAATTTATACTAATC	GATTAGTATAAATTGGC A	-	-
Cs4g19280	Plus	11.98	-860	T ACCGATTTATACAAATA	T ACCGATTTATACAAATA	-	-
orange1.1t01908	Plus	12.01	-289	T GCCTATTTCTTCAAATC	T GCCTATTTCTTCAAATC	-	-
Cs3g25920	Minus	12.03	-358	T TCCTATTTATACAGATA	TATCTGTATAAATAGGA A	-	-
Cs9g03520	Plus	12.16	-35	T CAATATTTATACACATA	T CAATATTTATACACATA	-	-
Cs9g08310	Minus	12.17	-283	T AACTAATTTTACACATC	GATGTGTAAAATTAGTT A	-	-
Cs3g01360	Minus	12.19	-59	T ACATATATATACACATG	CATGTGTATATATATGT A	-	-
Cs1g02020	Minus	12.22	-50	T GCCTATATCTCCACAAC	GTTGTGGAGATATAGGC A	-	-
Cs5g29700	Minus	12.22	-862	T GCCTCATCATACACCTC	GAGGTGTATGATGAGGC A	-	-
Cs3g11550	Plus	12.23	-284	T ACTTATTTATAAACATA	T ACTTATTTATAAACATA	-	-
Cs3g11560	Minus	12.23	-734	T ACTTATTTATAAACATA	TATGTTTATAAATAAGT A	-	-
Cs4g05990	Plus	12.23	-948	T ATATATTTATACACATA	T ATATATTTATACACATA	-	-
Cs7g27440	Minus	12.23	-448	T ATATATTTATACACATA	TATGTGTATAAATATAT A	-	-
orange1.1t02239	Plus	12.23	-321	T AAATATTTATACACATT	T AAATATTTATACACATT	-	-
Cs8g11260	Minus	12.25	-728	T TCCTAATTCTACCCATC	GATGGGTAGAATTAGGA A	-	-
Cs5g03010	Plus	12.32	-323	T GGATATTTATAAACATC	T GGATATTTATAAACATC	-	-
Cs5g16850	Plus	12.35	-260	T ACCAACATAAACACATC	T ACCAACATAAACACATC	-	-
orange1.1t05964	Plus	12.35	-40	T ACCTAATCAAACACACC	T ACCTAATCAAACACACC	-	-

## Sheet: dTALELBM7
S9G Table. Predicted sweet orange EBEs of dTALELBM7
options_used:search reverse complement, upstream_base = T , cutoff = 3.00, rvd_sequence = NI_NG_NI_NG_NI_NI_NI_NI_HD_HD_NG_NG_NG_NN_HD_HD_NG_NG_NN
Best Possible Score:5.26
Gene ID	Orientation relative to transcriptional start site	Score	Placement relative to transcriptional start site	Target Sequence	Plus strand sequence	Induced at 1 DPI	Induced at 4 DPI
Cs3g26780	Plus	11.5	-89	T ATTTAAAACATTTACCTTA	T ATTTAAAACATTTACCTTA	-	-
Cs3g09370	Plus	11.51	-178	T ATATAAACCCTCAACCTTG	T ATATAAACCCTCAACCTTG	-	-
Cs3g09420	Plus	11.51	-178	T ATATAAACCCTCAACCTTG	T ATATAAACCCTCAACCTTG	-	-
Cs5g22870	Minus	11.67	-971	T ATAAAAAACCTTAACCATA	TATGGTTAAGGTTTTTTAT A	-	-
Cs6g06825	Plus	11.79	-65	T AAATAAAACCTTAAACTTG	T AAATAAAACCTTAAACTTG	-	-
Cs1g13120	Plus	11.86	-375	T ATATAAACCATTTACCTTT	T ATATAAACCATTTACCTTT	-	-
orange1.1t05857	Minus	12.04	-490	T ACATAGAACCTTTACCTTC	GAAGGTAAAGGTTCTATGT A	-	-
Cs7g28450	Minus	12.3	-618	T ACATAAAACCTTGGCCTTT	AAAGGCCAAGGTTTTATGT A	-	-
Cs7g17640	Plus	12.65	-850	T AAATAAAACCTTTGCATAC	T AAATAAAACCTTTGCATAC	-	-
orange1.1t03118	Plus	12.75	-74	T CTATAAAACCCTTGCTTTA	T CTATAAAACCCTTGCTTTA	-	-
Cs3g09340	Plus	13.02	-50	T GTATAAACCCTCTACCTTG	T GTATAAACCCTCTACCTTG	-	-
orange1.1t02016	Plus	13.02	-138	T CTTTAAAACCTTCACCTTG	T CTTTAAAACCTTCACCTTG	-	-
orange1.1t02132	Minus	13.04	-881	T ATATAAAACCATTAGCTTT	AAAGCTAATGGTTTTATAT A	-	-
Cs9g04870	Minus	13.23	-826	T ATATAAAAATATTACCTTA	TAAGGTAATATTTTTATAT A	-	-
Cs4g12645	Minus	13.3	-327	T TTAAAAAACCTTTGCATTA	TAATGCAAAGGTTTTTTAA A	-	-
Cs1g02910	Minus	13.51	-365	T AAATAAAACCATTTCCCTA	TAGGGAAATGGTTTTATTT A	-	-
Cs1g20770	Plus	13.57	-52	T ATATAAAACCTTAGTCTCC	T ATATAAAACCTTAGTCTCC	-	-
orange1.1t01385	Minus	13.57	-947	T AAATAAAACCATTGTCTTC	GAAGACAATGGTTTTATTT A	-	-
Cs7g06060	Minus	13.6	-462	T CTATAAAACCATTGCTTTC	GAAAGCAATGGTTTTATAG A	-	-
Cs1g11050	Minus	13.62	-716	T ATATAAATCATTTGACTTA	TAAGTCAAATGATTTATAT A	-	-
Cs5g03010	Plus	13.63	-33	T ATATACAAACCCTGCCTTG	T ATATACAAACCCTGCCTTG	-	-
Cs5g19930	Plus	13.64	-86	T ATATAAAAACTCTGCCGTC	T ATATAAAAACTCTGCCGTC	-	-
Cs2g10990	Minus	13.67	-580	T ATATAAAACCCTTTCATTT	AAATGAAAGGGTTTTATAT A	-	-
Cs2g10990	Minus	13.67	-554	T ATATAAAACCCTTTCATTT	AAATGAAAGGGTTTTATAT A	-	-
Cs2g04770	Minus	13.67	-694	T ATAAAACACCTTTTACTTG	CAAGTAAAAGGTGTTTTAT A	-	-
Cs5g24360	Minus	13.68	-477	T AAACAAAACCTTCACCATA	TATGGTGAAGGTTTTGTTT A	-	-
orange1.1t03420	Minus	13.71	-978	T ATATAAAATCTATGCCTGA	TCAGGCATAGATTTTATAT A	-	-
Cs3g09600	Plus	13.74	-730	T ATATAAAACCTGTACTTTT	T ATATAAAACCTGTACTTTT	-	-
Cs7g30410	Plus	13.74	-55	T ATATAAACACTTCCCCTTC	T ATATAAACACTTCCCCTTC	-	-
Cs3g11440	Minus	13.8	-301	T ATATAAAACCATTGACAAA	TTTGTCAATGGTTTTATAT A	-	-
Cs4g16350	Plus	13.8	-57	T AAAAAAAACATTTGCCTCA	T AAAAAAAACATTTGCCTCA	-	-
Cs5g10100	Minus	13.8	-998	T AAATAAAACCATTGACTCA	TGAGTCAATGGTTTTATTT A	-	-
Cs8g15850	Minus	13.8	-465	T ATATAACACTTATCCCTTA	TAAGGGATAAGTGTTATAT A	-	-
Cs1g25660	Minus	13.83	-526	T ATATAAACACTTAACCATG	CATGGTTAAGTGTTTATAT A	-	-
Cs5g23310	Plus	13.83	-900	T ATATAAACACTTAACCATG	T ATATAAACACTTAACCATG	-	-
Cs5g29930	Minus	13.84	-826	T AAATAAAACCGTTCCATTA	TAATGGAACGGTTTTATTT A	-	-
Cs7g31890	Plus	13.84	-416	T ATATAAAACATTTAGATTA	T ATATAAAACATTTAGATTA	-	-
Cs6g17340	Plus	13.89	-735	T ATATAAAACATTTGCTTCC	T ATATAAAACATTTGCTTCC	-	-
Cs9g07760	Plus	13.99	-651	T CTATCAAAACTTTGACTTG	T CTATCAAAACTTTGACTTG	-	-
Cs8g16080	Plus	14	-60	T ATATAAAACCCTAACACTA	T ATATAAAACCCTAACACTA	-	-
orange1.1t04934	Plus	14.11	-867	T GTCTAAACCCTTTACCTTC	T GTCTAAACCCTTTACCTTC	-	-
Cs2g16770	Minus	14.12	-307	T AAAAAAAAAATTTGCCTTA	TAAGGCAAATTTTTTTTTT A	-	-
orange1.1t05116	Plus	14.12	-360	T ATACAAAACATCTGACTTA	T ATACAAAACATCTGACTTA	-	-
orange1.1t05269	Plus	14.12	-450	T ATATAAAACCATAAAATTG	T ATATAAAACCATAAAATTG	-	-
Cs3g05210	Minus	14.26	-673	T ATATAAATCTTTTACCTTT	AAAGGTAAAAGATTTATAT A	-	-
orange1.1t01969	Plus	14.26	-537	T ATTTAAAACCTTTATCTTT	T ATTTAAAACCTTTATCTTT	-	-
Cs7g14430	Plus	14.27	-596	T ATATAAAATTTTTAACTTG	T ATATAAAATTTTTAACTTG	-	-
Cs5g10060	Plus	14.3	-642	T ATATTAAAACTTGACCTTG	T ATATTAAAACTTGACCTTG	-	-
Cs9g11040	Minus	14.3	-940	T ATATTAAACCTGTAACTTG	CAAGTTACAGGTTTAATAT A	-	-
Cs4g10090	Minus	14.32	-875	T AAATAAAAAATTTACCTCA	TGAGGTAAATTTTTTATTT A	-	-
Cs4g07070	Plus	14.34	-154	T AGATAACACCTTTGCCTAT	T AGATAACACCTTTGCCTAT	-	-
Cs4g20080	Plus	14.35	-750	T ATCTAAAACATTTACAATA	T ATCTAAAACATTTACAATA	-	-
Cs6g04360	Plus	14.37	-497	T AAACAAACCCTTCGCCTTC	T AAACAAACCCTTCGCCTTC	-	-
Cs7g17410	Plus	14.37	-588	T ATATACAACCTCAGCCTCC	T ATATACAACCTCAGCCTCC	-	-
Cs8g09730	Plus	14.4	-193	T ATATCAAACCTTTCCCACT	T ATATCAAACCTTTCCCACT	-	-
Cs9g03210	Minus	14.44	-509	T ATATAAAATGCTTACCTTA	TAAGGTAAGCATTTTATAT A	-	-
orange1.1t03457	Plus	14.44	-847	T CTCTAAAACCATTTCCTTC	T CTCTAAAACCATTTCCTTC	-	-
Cs7g01750	Minus	14.47	-752	T ATATAAAAAATTTAACTTT	AAAGTTAAATTTTTTATAT A	-	-
Cs9g12660	Plus	14.48	-962	T ATATCAAATGTTTACCTTA	T ATATCAAATGTTTACCTTA	-	-
Cs4g12500	Minus	14.51	-71	T ATATAAGACCATTAGCTTG	CAAGCTAATGGTCTTATAT A	-	-
Cs9g17910	Minus	14.51	-71	T ATATAAGACCATTAGCTTG	CAAGCTAATGGTCTTATAT A	-	-
orange1.1t05966	Plus	14.64	-929	T ATATAAAAAATATACATTA	T ATATAAAAAATATACATTA	-	-
orange1.1t01549	Plus	14.64	-209	T ATATAAAAAATATACATTA	T ATATAAAAAATATACATTA	-	-
Cs6g14030	Minus	14.69	-662	T ATATAACACCCCTCACTTG	CAAGTGAGGGGTGTTATAT A	-	-
orange1.1t04552	Plus	14.69	-954	T AAATAAAACCTTCCCATTT	T AAATAAAACCTTCCCATTT	-	-
Cs7g26710	Plus	14.72	-847	T AAAAAAAATCTATGCCTTA	T AAAAAAAATCTATGCCTTA	-	-
Cs8g16100	Minus	14.72	-388	T ATACAAAATCTATACCATG	CATGGTATAGATTTTGTAT A	-	-
Cs3g15060	Plus	14.74	-241	T ATTTAAAACTTTTAACTTA	T ATTTAAAACTTTTAACTTA	-	-
Cs1g23720	Minus	14.75	-763	T ATACAAAATCTTAACCTTT	AAAGGTTAAGATTTTGTAT A	-	-
Cs7g08050	Plus	14.79	-730	T ATAAAGAACCTTCGCCATG	T ATAAAGAACCTTCGCCATG	-	-
Cs3g09350	Plus	14.82	-212	T GTATAAACCCTCAGCCTTG	T GTATAAACCCTCAGCCTTG	-	-
Cs3g05830	Plus	14.86	-99	T ATACTAAACCTTTTCCTTT	T ATACTAAACCTTTTCCTTT	-	-
Cs2g28310	Plus	14.87	-299	T AAATAAAACATTTGTCTTT	T AAATAAAACATTTGTCTTT	-	-
Cs2g19120	Minus	14.87	-952	T ATCAAAAACCTTTGTATTG	CAATACAAAGGTTTTTGAT A	-	-
Cs5g29470	Plus	14.87	-259	T ATATAACACCTTTGATATG	T ATATAACACCTTTGATATG	-	-
Cs6g09440	Minus	14.87	-788	T ATAAAAAATCTTTGCATTT	AAATGCAAAGATTTTTTAT A	-	-
orange1.1t02339	Minus	14.87	-687	T ATCAAAAACCTTTGTATTG	CAATACAAAGGTTTTTGAT A	-	-
Cs2g31210	Minus	14.89	-451	T ATATCAAACCTAACACTTA	TAAGTGTTAGGTTTGATAT A	-	-
Cs5g05330	Plus	14.89	-495	T ATATAAACCCATTAACATC	T ATATAAACCCATTAACATC	-	-
Cs6g09510	Minus	14.89	-316	T ATATCAAACAATCCCCTTA	TAAGGGGATTGTTTGATAT A	-	-
Cs5g15770	Plus	14.92	-683	T AAATAAAATCATTACCATA	T AAATAAAATCATTACCATA	-	-
Cs8g06750	Plus	14.92	-890	T AAATAAAATCATTACCATA	T AAATAAAATCATTACCATA	-	-
Cs2g13190	Plus	14.95	-430	T ATATAACACCTATATCATA	T ATATAACACCTATATCATA	-	-
Cs7g22700	Plus	14.96	-149	T ATATAAAAAATTTAAATTA	T ATATAAAAAATTTAAATTA	-	-
Cs6g08180	Minus	14.99	-457	T ATTTAAAACCTAAGCCATA	TATGGCTTAGGTTTTAAAT A	-	-
Cs8g10340	Minus	15.01	-469	T CTATAAAACAATTCCATTG	CAATGGAATTGTTTTATAG A	-	-
Cs9g05650	Minus	15.01	-132	T ATATTAATCATTTACCTTA	TAAGGTAAATGATTAATAT A	-	-
Cs3g09440	Plus	15.02	-176	T GTATAAACCCTCAACCTTG	T GTATAAACCCTCAACCTTG	-	-
Cs3g04800	Minus	15.02	-905	T AATAAAAACCTTTACCTTT	AAAGGTAAAGGTTTTTATT A	-	-
Cs3g09380	Plus	15.02	-298	T GTATAAACCCTCAACCTTG	T GTATAAACCCTCAACCTTG	-	-
Cs7g14220	Minus	15.02	-632	T ATATAGCACCATAGCCTTA	TAAGGCTATGGTGCTATAT A	-	-
Cs5g11550	Plus	15.04	-34	T AAATAAAACCCTTAATTTG	T AAATAAAACCCTTAATTTG	-	-
Cs5g02650	Plus	15.04	-51	T AAATAAAATATTTGCCTCA	T AAATAAAATATTTGCCTCA	-	-
Cs1g24470	Plus	15.07	-329	T ATCAAAAACCTTTATATTG	T ATCAAAAACCTTTATATTG	-	-
Cs2g10770	Plus	15.07	-281	T AAATAACACCTTTAATTTG	T AAATAACACCTTTAATTTG	-	-
orange1.1t01728	Plus	15.08	-33	T ATATATAATCTCTCCCTTG	T ATATATAATCTCTCCCTTG	-	-
Cs5g20370	Minus	15.11	-998	T CTCTAAACCGTTTACCTTG	CAAGGTAAACGGTTTAGAG A	-	-
Cs7g21920	Plus	15.11	-374	T CTATAAAAATTTTACCTTT	T CTATAAAAATTTTACCTTT	-	+
Cs2g24330	Minus	15.13	-871	T ATATAAAACTTTTGATTTC	GAAATCAAAAGTTTTATAT A	-	-
Cs7g25410	Minus	15.13	-402	T AAATAAAACATTAGGCTTG	CAAGCCTAATGTTTTATTT A	-	-
Cs3g13610	Minus	15.16	-385	T ATATAAAAATATTGACTTG	CAAGTCAATATTTTTATAT A	-	-
Cs3g13890	Plus	15.19	-621	T AAAAAATACCCTTACCTTA	T AAAAAATACCCTTACCTTA	-	-
Cs9g16880	Plus	15.19	-556	T ATTAAAAACCTTTACCCAA	T ATTAAAAACCTTTACCCAA	-	-
Cs3g06370	Plus	15.21	-668	T ATATCAAACATTTACACTC	T ATATCAAACATTTACACTC	-	-
Cs7g05960	Plus	15.21	-977	T ACATACAACATTTACATTC	T ACATACAACATTTACATTC	-	-
Cs7g05950	Minus	15.21	-912	T ACATACAACATTTACATTC	GAATGTAAATGTTGTATGT A	-	-
orange1.1t01344	Minus	15.22	-450	T CTATAGAACCCTTACCTCA	TGAGGTAAGGGTTCTATAG A	-	-
orange1.1t01343	Plus	15.22	-529	T CTATAGAACCCTTACCTCA	T CTATAGAACCCTTACCTCA	-	-
Cs1g09550	Plus	15.24	-560	T ATATAAAACATAAACTTTA	T ATATAAAACATAAACTTTA	-	-
Cs3g04990	Plus	15.24	-450	T ATAAAAAACTTTTACATCA	T ATAAAAAACTTTTACATCA	-	-
Cs3g02640	Plus	15.24	-843	T AAATAAAATATTTACCTCA	T AAATAAAATATTTACCTCA	-	-
Cs4g14530	Plus	15.24	-265	T ATAAAAAAATATTACCTTA	T ATAAAAAAATATTACCTTA	-	-
Cs7g22760	Minus	15.24	-433	T ATATAAAATCTATAACTCA	TGAGTTATAGATTTTATAT A	-	-
Cs8g14970	Minus	15.24	-371	T ATAAAAAACATTAACTTTA	TAAAGTTAATGTTTTTTAT A	-	-
Cs8g04790	Minus	15.24	-827	T ACATAAAACTTTTAACATA	TATGTTAAAAGTTTTATGT A	-	-
Cs8g02410	Plus	15.24	-249	T ATATAAACCCTATAGCCTA	T ATATAAACCCTATAGCCTA	-	-
Cs9g07480	Minus	15.24	-340	T AAATAAAAACTTTACTTCA	TGAAGTAAAGTTTTTATTT A	-	-
Cs8g13600	Minus	15.27	-973	T ATATACAACTTTAAACTTA	TAAGTTTAAAGTTGTATAT A	-	-
Cs9g11030	Minus	15.27	-597	T ATCTAAAAATATTACCTTA	TAAGGTAATATTTTTAGAT A	-	-
Cs5g26990	Minus	15.28	-442	T AAATAATACCTTTCCTTTA	TAAAGGAAAGGTATTATTT A	-	-
Cs8g08750	Minus	15.28	-167	T TTATAAAACCCTTCTCTTA	TAAGAGAAGGGTTTTATAA A	-	-
Cs2g08890	Plus	15.29	-867	T GTCTAACCCCTTTACCTTA	T GTCTAACCCCTTTACCTTA	-	-
Cs2g08690	Plus	15.31	-260	T ATATAAAAAATGTACCTAA	T ATATAAAAAATGTACCTAA	-	-
Cs9g10600	Minus	15.31	-701	T ACTTAAAACCTTCAACTTG	CAAGTTGAAGGTTTTAAGT A	-	-
Cs4g05410	Plus	15.32	-207	T ATACAAAACCATCTCCTAG	T ATACAAAACCATCTCCTAG	-	-
Cs2g18650	Plus	15.34	-667	T AAATATAACATTTACCTTT	T AAATATAACATTTACCTTT	-	+
Cs7g04570	Plus	15.34	-156	T ATTCACAACCTTTACATTG	T ATTCACAACCTTTACATTG	-	-
orange1.1t05511	Plus	15.34	-322	T ATTCAAAACATTTTCCTTA	T ATTCAAAACATTTTCCTTA	-	-
Cs1g08160	Plus	15.39	-209	T ATCTAAAAACTTTAATTTG	T ATCTAAAAACTTTAATTTG	-	-
Cs9g03440	Plus	15.39	-66	T ATATAAAAAATTTACTTTT	T ATATAAAAAATTTACTTTT	-	-
Cs3g13600	Minus	15.43	-444	T ATATATAAACATTGACTTG	CAAGTCAATGTTTATATAT A	-	-
Cs7g25440	Plus	15.46	-574	T ATATAAATCATTTTACTTG	T ATATAAATCATTTTACTTG	-	-
Cs3g01080	Plus	15.48	-371	T ATCTAAAAGCTTTGAATTG	T ATCTAAAAGCTTTGAATTG	-	-
orange1.1t05870	Plus	15.48	-20	T ATAAAAAACCCAAGCCATA	T ATAAAAAACCCAAGCCATA	-	-
orange1.1t02554	Minus	15.48	-354	T ATAAAAAACCCAAGCCATA	TATGGCTTGGGTTTTTTAT A	-	-
Cs2g09500	Minus	15.51	-972	T AAATTAAACCTCTACATTA	TAATGTAGAGGTTTAATTT A	-	-
Cs3g10360	Minus	15.51	-183	T AAATAAGACATTAACCTTA	TAAGGTTAATGTCTTATTT A	-	-
Cs7g07870	Plus	15.51	-320	T ATTTAAAAACTCTACCATA	T ATTTAAAAACTCTACCATA	-	-
Cs8g15360	Plus	15.51	-96	T AAACCAAACCAATGCCTTA	T AAACCAAACCAATGCCTTA	-	-
Cs3g01220	Minus	15.53	-756	T AGATAAAACCCTTCCCAAA	TTTGGGAAGGGTTTTATCT A	-	-
orange1.1t00448	Plus	15.53	-478	T ATATACAAAATTTACATTC	T ATATACAAAATTTACATTC	-	-
Cs3g20695	Plus	15.54	-969	T AACTATAACATTTACCTTA	T AACTATAACATTTACCTTA	-	-
Cs8g16330	Plus	15.54	-167	T ATATATAAACTTTCACTTC	T ATATATAAACTTTCACTTC	-	-
Cs9g11170	Plus	15.54	-160	T GAATAAACCCTTTAACTTA	T GAATAAACCCTTTAACTTA	-	-
Cs8g04620	Plus	15.55	-210	T ATAAAAACCCATTACCATT	T ATAAAAACCCATTACCATT	-	-
Cs4g07670	Minus	15.56	-635	T ATATAAAAACTTCAATTTA	TAAATTGAAGTTTTTATAT A	-	-
orange1.1t05336	Minus	15.56	-121	T ATATAAAATCTTTAAACTA	TAGTTTAAAGATTTTATAT A	-	-
orange1.1t03868	Minus	15.56	-621	T ATATAAAATCTTTAAACTA	TAGTTTAAAGATTTTATAT A	-	-
Cs1g25110	Minus	15.59	-809	T ATCTCAAACCTTCACCCTT	AAGGGTGAAGGTTTGAGAT A	-	-
Cs4g19640	Minus	15.59	-592	T ATATAACAATTTTACATTA	TAATGTAAAATTGTTATAT A	-	-
Cs7g11330	Plus	15.61	-84	T ATATAAAACCCCTCCTTTT	T ATATAAAACCCCTCCTTTT	-	+
Cs1g22640	Minus	15.63	-775	T ATATAAATCCTATAAATTG	CAATTTATAGGATTTATAT A	-	-
Cs4g19400	Plus	15.63	-702	T ATGTAAAACCTTAAAATTG	T ATGTAAAACCTTAAAATTG	-	-
Cs4g06370	Plus	15.63	-237	T ATATTAAAAAATTACCTTG	T ATATTAAAAAATTACCTTG	-	-
Cs5g02880	Plus	15.63	-200	T ATTTAAAAACTTTGCATCA	T ATTTAAAAACTTTGCATCA	-	-
orange1.1t02108	Plus	15.68	-837	T AAAGAAAACCTTTCCATTT	T AAAGAAAACCTTTCCATTT	-	-
Cs4g05870	Minus	15.71	-615	T ATAAAAAACCTGCGCTTTA	TAAAGCGCAGGTTTTTTAT A	-	-
Cs9g19060	Minus	15.71	-595	T CTATAACACCATTTACTTG	CAAGTAAATGGTGTTATAG A	-	-
Cs7g08030	Minus	15.74	-919	T ATATCAAATCTTGACCATG	CATGGTCAAGATTTGATAT A	-	-
Cs7g08030	Minus	15.74	-766	T ATATCAAATCTTGACCATG	CATGGTCAAGATTTGATAT A	-	-
Cs8g12950	Minus	15.74	-207	T CTATAAACCCTTTTACTTT	AAAGTAAAAGGGTTTATAG A	-	-
Cs9g17430	Minus	15.75	-365	T ATAGAAAATCTTTACCATT	AATGGTAAAGATTTTCTAT A	-	-
